# Supplementary material for: Breakfast Canyon Discovered in Honeybee Hive Weight Curves
Source: Insects. 2018 Dec 1;9(4):176. doi: 10.3390/insects9040176 (PMC6316558; doi:10.3390/insects9040176)
Supplement: Supplementary file 1 [file insects-09-00176-s001.zip]

Archive with 35 entries (32 files):
- insects-377515-SI/
- insects-377515-SI/File S1.pdf
- insects-377515-SI/File S2/
- insects-377515-SI/File S2/0-all-steps.R
- insects-377515-SI/File S2/1-prepare-data-frames.R
- insects-377515-SI/File S2/2-fit-slr.R
- insects-377515-SI/File S2/3-extract-best-slr.R
- insects-377515-SI/File S2/4-extract-canyons.R
- insects-377515-SI/File S2/5-merge-canyons.R
- insects-377515-SI/File S2/6-do-statistics.R
- insects-377515-SI/File S2/7-summary.R
- insects-377515-SI/File S2/bc-general.R
- insects-377515-SI/File S2/fig-1-hambleton-diagram.R
- insects-377515-SI/File S2/fig-2-slr-examples.R
- insects-377515-SI/File S2/fig-2-slr-keys.R
- insects-377515-SI/File S2/fig-3-slr-overview.R
- insects-377515-SI/File S2/fig-4-extracted-segments.R
- insects-377515-SI/File S2/fig-5-scatter-plots.R
- insects-377515-SI/File S2/fig-6-density-plots.R
- insects-377515-SI/File S2/input/
- insects-377515-SI/File S2/input/hive-weight-az-2014.txt
- insects-377515-SI/File S2/input/hive-weight-az-2015.txt
- insects-377515-SI/File S2/input/interventions.txt
- insects-377515-SI/File S2/input/segment-lines.txt
- insects-377515-SI/File S2/input/treatments-az-2014.txt
- insects-377515-SI/File S2/input/treatments-az-2015.txt
- insects-377515-SI/File S2/input/weather.txt
- insects-377515-SI/File S2/lme-means.R
- insects-377515-SI/File S2/read-me.txt
- insects-377515-SI/File S2/settings.R
- insects-377515-SI/File S2/solar-time.R
- insects-377515-SI/File S2/table1-2.R
- insects-377515-SI/File S2/_analyse-night-loss.R
- insects-377515-SI/File S2/_canyon-timing-analysis.R
- insects-377515-SI/File S2/_segment-2-3-analysis.R
