# Supplementary material for: Breakfast Canyon Discovered in Honeybee Hive Weight Curves
Source: Insects. 2018 Dec 1;9(4):176. doi: 10.3390/insects9040176 (PMC6316558; doi:10.3390/insects9040176)
Supplement: Supplementary file 1 [file insects-09-00176-s001.zip › insects-377515-SI/File S2/input/hive-weight-az-2014.txt]

date	hive73	hive61	hive62	hive63	hive64	hive65	hive66	hive67	hive68	hive69	hive70	hive71
18/04/2014 14:09	29.71191406	31.69121951	31.75232047	30.42313324	30.65625333	30.43687761	30.40625	30.82022472	29.92679356	32.3431085	29.97962466	31.14903846
18/04/2014 14:24	29.71191406	31.75707317	31.75232047	30.44509517	30.63226357	30.41278509	30.40625	30.80263801	29.92679356	32.36510264	29.95549598	31.125
18/04/2014 14:39	29.73388672	31.75707317	31.77430386	30.5329429	30.72342467	30.43687761	30.45019531	30.80263801	29.94875549	32.45307918	29.95549598	31.125
18/04/2014 14:54	29.75585938	31.84487805	31.81827064	30.5329429	30.72342467	30.43687761	30.42822266	30.8641915	29.98828697	32.45307918	29.99892761	31.17307692
18/04/2014 15:09	29.73388672	31.88878049	31.81827064	30.55051245	30.72342467	30.46097013	30.47216797	30.88617489	29.97071742	32.45307918	30.0230563	31.17307692
18/04/2014 15:24	29.79980469	31.84487805	31.88422081	30.66032211	30.79539397	30.50915516	30.47216797	30.97410845	30.0102489	32.51466276	30.04718499	31.17307692
18/04/2014 15:39	29.82177734	31.99414634	31.92818759	30.77013177	30.86736326	30.5814327	30.55566406	31.01807523	30.05417277	32.55865103	30.11957105	31.24519231
18/04/2014 15:54	29.84375	31.86682927	31.92818759	30.66032211	30.86736326	30.60552522	30.53808594	31.01807523	30.05417277	32.55865103	30.11957105	31.24519231
18/04/2014 16:09	29.82177734	31.82292683	31.9062042	30.59443631	30.81938373	30.5814327	30.49414063	30.95212506	30.03221083	32.49266862	30.09544236	31.22115385
18/04/2014 16:24	29.79980469	31.88878049	31.84025403	30.59443631	30.7714042	30.53324767	30.49414063	30.90815828	30.0102489	32.45307918	30.07131367	31.19711538
18/04/2014 16:39	29.75585938	31.93268293	31.84025403	30.59443631	30.72342467	30.48506264	30.49414063	30.90815828	29.98828697	32.45307918	30.0230563	31.14903846
18/04/2014 16:54	29.73388672	31.84487805	31.86223742	30.63836018	30.7714042	30.53324767	30.49414063	30.90815828	29.98828697	32.47507331	30.04718499	31.19711538
18/04/2014 17:09	29.79980469	31.77902439	31.86223742	30.61639824	30.79539397	30.53324767	30.53808594	30.88617489	29.98828697	32.49266862	30.04718499	31.17307692
18/04/2014 17:24	29.75585938	31.91073171	31.88422081	30.68228404	30.79539397	30.53324767	30.53808594	30.95212506	30.0102489	32.49266862	30.07131367	31.17307692
18/04/2014 17:39	29.77783203	31.95463415	31.86223742	30.72620791	30.86736326	30.5814327	30.55566406	30.93014167	30.03221083	32.51466276	30.07131367	31.22115385
18/04/2014 17:54	29.77783203	31.91073171	31.86223742	30.63836018	30.89135302	30.60552522	30.53808594	30.97410845	30.0102489	32.53665689	30.09544236	31.19711538
18/04/2014 18:09	29.77783203	31.88878049	31.88422081	30.66032211	30.86736326	30.5814327	30.53808594	30.97410845	30.0102489	32.53665689	30.11957105	31.22115385
18/04/2014 18:24	29.75585938	31.93268293	31.88422081	30.66032211	30.86736326	30.5814327	30.53808594	30.93014167	30.03221083	32.51466276	30.09544236	31.19711538
18/04/2014 18:39	29.77783203	31.86682927	31.88422081	30.66032211	30.84337349	30.5814327	30.57763672	30.95212506	30.03221083	32.53665689	30.07131367	31.19711538
18/04/2014 18:54	29.77783203	31.88878049	31.86223742	30.63836018	30.86736326	30.5814327	30.53808594	30.97410845	30.03221083	32.53665689	30.09544236	31.22115385
18/04/2014 19:09	29.75585938	31.91073171	31.88422081	30.68228404	30.86736326	30.5814327	30.55566406	30.99609184	30.03221083	32.51466276	30.09544236	31.22115385
18/04/2014 19:24	29.77783203	31.91073171	31.86223742	30.68228404	30.86736326	30.60552522	30.55566406	30.99609184	30.03221083	32.51466276	30.09544236	31.22115385
18/04/2014 19:39	29.77783203	31.88878049	31.86223742	30.68228404	30.86736326	30.5814327	30.55566406	30.99609184	30.03221083	32.51466276	30.09544236	31.22115385
18/04/2014 19:54	29.77783203	31.88878049	31.86223742	30.68228404	30.84337349	30.5814327	30.55566406	30.99609184	30.03221083	32.51466276	30.07131367	31.22115385
18/04/2014 20:09	29.75585938	31.88878049	31.88422081	30.66032211	30.84337349	30.5814327	30.55566406	31.01807523	30.03221083	32.51466276	30.07131367	31.22115385
18/04/2014 20:24	29.75585938	31.88878049	31.86223742	30.68228404	30.86736326	30.5814327	30.53808594	30.99609184	30.03221083	32.51466276	30.07131367	31.22115385
18/04/2014 20:39	29.75585938	31.88878049	31.86223742	30.66032211	30.84337349	30.5814327	30.53808594	30.99609184	30.03221083	32.51466276	30.09544236	31.22115385
18/04/2014 20:54	29.77783203	31.88878049	31.86223742	30.68228404	30.84337349	30.5814327	30.53808594	30.97410845	30.03221083	32.51466276	30.07131367	31.22115385
18/04/2014 21:09	29.75585938	31.88878049	31.86223742	30.66032211	30.84337349	30.5814327	30.55566406	30.99609184	30.03221083	32.51466276	30.07131367	31.22115385
18/04/2014 21:24	29.77783203	31.88878049	31.86223742	30.66032211	30.84337349	30.5814327	30.53808594	30.99609184	30.03221083	32.51466276	30.07131367	31.22115385
18/04/2014 21:39	29.77783203	31.88878049	31.86223742	30.66032211	30.84337349	30.5814327	30.53808594	30.99609184	30.03221083	32.49266862	30.07131367	31.24519231
18/04/2014 21:54	29.77783203	31.88878049	31.86223742	30.66032211	30.84337349	30.5814327	30.53808594	30.99609184	30.03221083	32.51466276	30.09544236	31.22115385
18/04/2014 22:09	29.75585938	31.88878049	31.88422081	30.66032211	30.84337349	30.5814327	30.53808594	30.99609184	30.03221083	32.51466276	30.07131367	31.22115385
18/04/2014 22:24	29.77783203	31.88878049	31.88422081	30.66032211	30.81938373	30.5814327	30.53808594	30.97410845	30.03221083	32.51466276	30.07131367	31.22115385
18/04/2014 22:39	29.75585938	31.88878049	31.88422081	30.66032211	30.84337349	30.5814327	30.55566406	30.99609184	30.03221083	32.51466276	30.07131367	31.22115385
18/04/2014 22:54	29.75585938	31.88878049	31.84025403	30.66032211	30.81938373	30.5814327	30.55566406	30.99609184	30.05417277	32.51466276	30.07131367	31.22115385
18/04/2014 23:09	29.75585938	31.88878049	31.88422081	30.66032211	30.81938373	30.60552522	30.53808594	30.97410845	30.05417277	32.51466276	30.07131367	31.22115385
18/04/2014 23:24	29.77783203	31.88878049	31.88422081	30.66032211	30.81938373	30.5814327	30.53808594	30.99609184	30.03221083	32.51466276	30.07131367	31.22115385
18/04/2014 23:39	29.75585938	31.88878049	31.88422081	30.66032211	30.81938373	30.60552522	30.53808594	30.99609184	30.03221083	32.51466276	30.07131367	31.22115385
18/04/2014 23:54	29.75585938	31.88878049	31.88422081	30.66032211	30.81938373	30.5814327	30.53808594	30.99609184	30.05417277	32.51466276	30.07131367	31.22115385
19/04/2014 00:09	29.75585938	31.88878049	31.88422081	30.63836018	30.79539397	30.5814327	30.53808594	30.99609184	30.03221083	32.49266862	30.07131367	31.22115385
19/04/2014 00:24	29.75585938	31.88878049	31.79628725	30.63836018	30.81938373	30.5814327	30.53808594	30.99609184	30.03221083	32.51466276	30.07131367	31.22115385
19/04/2014 00:39	29.77783203	31.86682927	31.88422081	30.63836018	30.79539397	30.5814327	30.53808594	30.99609184	30.03221083	32.49266862	30.07131367	31.22115385
19/04/2014 00:54	29.75585938	31.88878049	31.88422081	30.63836018	30.79539397	30.5814327	30.53808594	30.99609184	30.03221083	32.51466276	30.07131367	31.22115385
19/04/2014 01:09	29.75585938	31.88878049	31.88422081	30.63836018	30.79539397	30.5814327	30.53808594	30.99609184	30.03221083	32.49266862	30.07131367	31.22115385
19/04/2014 01:24	29.75585938	31.88878049	31.88422081	30.63836018	30.79539397	30.5814327	30.53808594	30.97410845	30.03221083	32.51466276	30.07131367	31.22115385
19/04/2014 01:39	29.75585938	31.88878049	31.88422081	30.63836018	30.79539397	30.5814327	30.51611328	30.97410845	30.03221083	32.49266862	30.07131367	31.22115385
19/04/2014 01:54	29.75585938	31.88878049	31.84025403	30.66032211	30.79539397	30.5814327	30.53808594	30.97410845	30.03221083	32.49266862	30.07131367	31.19711538
19/04/2014 02:09	29.73388672	31.88878049	31.88422081	30.63836018	30.79539397	30.5814327	30.53808594	30.97410845	30.03221083	32.49266862	30.07131367	31.22115385
19/04/2014 02:24	29.75585938	31.88878049	31.88422081	30.63836018	30.79539397	30.5814327	30.53808594	30.97410845	30.03221083	32.49266862	30.07131367	31.19711538
19/04/2014 02:39	29.75585938	31.86682927	31.88422081	30.63836018	30.79539397	30.5814327	30.53808594	30.97410845	30.03221083	32.49266862	30.07131367	31.19711538
19/04/2014 02:54	29.75585938	31.86682927	31.88422081	30.63836018	30.79539397	30.5814327	30.51611328	30.97410845	30.03221083	32.49266862	30.07131367	31.19711538
19/04/2014 03:09	29.75585938	31.86682927	31.88422081	30.63836018	30.79539397	30.55734019	30.51611328	30.97410845	30.03221083	32.49266862	30.04718499	31.19711538
19/04/2014 03:24	29.75585938	31.86682927	31.88422081	30.63836018	30.7714042	30.55734019	30.51611328	30.97410845	30.03221083	32.49266862	30.04718499	31.19711538
19/04/2014 03:39	29.75585938	31.86682927	31.86223742	30.63836018	30.79539397	30.55734019	30.51611328	30.97410845	30.03221083	32.49266862	30.07131367	31.19711538
19/04/2014 03:54	29.73388672	31.86682927	31.86223742	30.61639824	30.7714042	30.55734019	30.51611328	30.97410845	30.0102489	32.49266862	30.07131367	31.19711538
19/04/2014 04:09	29.73388672	31.86682927	31.88422081	30.61639824	30.7714042	30.55734019	30.51611328	30.97410845	30.0102489	32.47507331	30.07131367	31.19711538
19/04/2014 04:24	29.75585938	31.86682927	31.86223742	30.63836018	30.79539397	30.55734019	30.51611328	30.97410845	30.03221083	32.49266862	30.07131367	31.19711538
19/04/2014 04:39	29.75585938	31.86682927	31.86223742	30.61639824	30.79539397	30.55734019	30.51611328	30.97410845	30.0102489	32.49266862	30.07131367	31.19711538
19/04/2014 04:54	29.73388672	31.86682927	31.86223742	30.63836018	30.7714042	30.55734019	30.51611328	30.97410845	30.03221083	32.49266862	30.07131367	31.19711538
19/04/2014 05:09	29.75585938	31.86682927	31.86223742	30.63836018	30.7714042	30.55734019	30.51611328	30.95212506	30.03221083	32.47507331	30.07131367	31.19711538
19/04/2014 05:24	29.75585938	31.84487805	31.88422081	30.61639824	30.7714042	30.55734019	30.51611328	30.97410845	30.0102489	32.49266862	30.04718499	31.19711538
19/04/2014 05:39	29.73388672	31.86682927	31.86223742	30.63836018	30.7714042	30.55734019	30.51611328	30.95212506	30.0102489	32.49266862	30.04718499	31.19711538
19/04/2014 05:54	29.75585938	31.86682927	31.88422081	30.63836018	30.7714042	30.55734019	30.51611328	30.95212506	30.0102489	32.49266862	30.04718499	31.19711538
19/04/2014 06:09	29.75585938	31.84487805	31.86223742	30.61639824	30.7714042	30.55734019	30.51611328	30.95212506	30.0102489	32.49266862	30.04718499	31.19711538
19/04/2014 06:24	29.73388672	31.84487805	31.88422081	30.61639824	30.7714042	30.55734019	30.51611328	30.95212506	30.03221083	32.47507331	30.04718499	31.19711538
19/04/2014 06:39	29.75585938	31.84487805	31.86223742	30.59443631	30.7714042	30.55734019	30.49414063	30.93014167	30.0102489	32.47507331	30.07131367	31.19711538
19/04/2014 06:54	29.75585938	31.84487805	31.86223742	30.59443631	30.72342467	30.53324767	30.49414063	30.93014167	30.0102489	32.45307918	30.04718499	31.17307692
19/04/2014 07:09	29.73388672	31.77902439	31.84025403	30.57247438	30.74741444	30.50915516	30.49414063	30.88617489	29.98828697	32.45307918	30.0230563	31.17307692
19/04/2014 07:24	29.71191406	31.82292683	31.81827064	30.63836018	30.74741444	30.53324767	30.47216797	30.93014167	29.97071742	32.47507331	30.0230563	31.14903846
19/04/2014 07:39	29.73388672	31.73512195	31.79628725	30.61639824	30.7714042	30.53324767	30.47216797	31.04005862	29.97071742	32.49266862	30.0230563	31.14903846
19/04/2014 07:54	29.71191406	31.84487805	31.79628725	30.68228404	30.81938373	30.53324767	30.49414063	31.04005862	29.97071742	32.51466276	29.99892761	31.14903846
19/04/2014 08:09	29.73388672	31.82292683	31.79628725	30.68228404	30.84337349	30.55734019	30.51611328	31.04005862	29.97071742	32.55865103	30.0230563	31.14903846
19/04/2014 08:24	29.68994141	31.84487805	31.79628725	30.77013177	30.84337349	30.5814327	30.51611328	31.0840254	29.97071742	32.55865103	29.99892761	31.17307692
19/04/2014 08:39	29.68994141	31.84487805	31.77430386	30.74816984	30.89135302	30.5814327	30.53808594	31.06204201	29.94875549	32.55865103	29.99892761	31.17307692
19/04/2014 08:54	29.71191406	31.73512195	31.79628725	30.72620791	30.89135302	30.60552522	30.55566406	31.04005862	29.97071742	32.64662757	30.0230563	31.19711538
19/04/2014 09:09	29.73388672	31.84487805	31.81827064	30.77013177	30.93933255	30.62479923	30.59960938	31.16756229	29.98828697	32.64662757	30.04718499	31.24519231
19/04/2014 09:24	29.75585938	31.86682927	31.84025403	30.81405564	30.96332232	30.64889174	30.66552734	31.1455789	30.0102489	32.6686217	30.04718499	31.29326923
19/04/2014 09:39	29.68994141	31.88878049	31.84025403	30.87554905	30.98251413	30.67298426	30.64355469	31.16756229	30.0102489	32.69061584	30.07131367	31.29326923
19/04/2014 09:54	29.71191406	31.82292683	31.86223742	30.85358712	30.98251413	30.67298426	30.66552734	31.12359551	30.0102489	32.6686217	30.07131367	31.29326923
19/04/2014 10:09	29.71191406	31.93268293	31.86223742	30.89751098	30.98251413	30.67298426	30.62158203	31.18954568	30.03221083	32.6686217	30.04718499	31.31730769
19/04/2014 10:24	29.71191406	31.95463415	31.86223742	30.87554905	30.98251413	30.67298426	30.6875	31.1455789	30.03221083	32.69061584	30.07131367	31.31730769
19/04/2014 10:39	29.71191406	31.93268293	31.88422081	30.89751098	31.03049366	30.72116929	30.64355469	31.25549585	30.05417277	32.73460411	30.09544236	31.36538462
19/04/2014 10:54	29.73388672	31.86682927	31.86223742	30.81405564	31.03049366	30.72116929	30.73144531	31.23351246	30.05417277	32.75659824	30.11957105	31.36538462
19/04/2014 11:09	29.75585938	31.88878049	31.92818759	30.85358712	31.05448342	30.74526181	30.66552734	31.23351246	30.05417277	32.75659824	30.14369973	31.38942308
19/04/2014 11:24	29.75585938	31.97219512	31.9457743	30.91947291	31.07847318	30.76935432	30.70947266	31.27747924	30.0761347	32.77419355	30.14369973	31.41346154
19/04/2014 11:39	29.77783203	31.97219512	31.9457743	30.89751098	31.07847318	30.76935432	30.75341797	31.16756229	30.0761347	32.73460411	30.16782842	31.43269231
19/04/2014 11:54	29.77783203	31.97219512	31.98974108	30.94143485	31.07847318	30.76935432	30.77539063	31.25549585	30.09809663	32.75659824	30.1919571	31.45673077
19/04/2014 12:09	29.77783203	31.97219512	32.01172447	30.91947291	31.10246295	30.79344684	30.73144531	31.32144602	30.09809663	32.75659824	30.1919571	31.45673077
19/04/2014 12:24	29.79980469	31.97219512	32.01172447	30.94143485	31.10246295	30.79344684	30.75341797	31.29946263	30.09809663	32.75659824	30.1919571	31.48076923
19/04/2014 12:39	29.82177734	31.97219512	32.03370787	30.96339678	31.12645271	30.76935432	30.75341797	31.25549585	30.09809663	32.79618768	30.1919571	31.48076923
19/04/2014 12:54	29.79980469	32.03804878	32.05569126	30.96339678	31.17443224	30.81753935	30.75341797	31.32144602	30.0761347	32.77419355	30.21608579	31.50480769
19/04/2014 13:09	29.82177734	31.99414634	32.05569126	30.98535871	31.17443224	30.81753935	30.85888672	31.21152907	30.12005857	32.75659824	30.24021448	31.48076923
19/04/2014 13:24	29.84375	32.06	32.09965804	31.00732064	31.17443224	30.84163187	30.81933594	31.25549585	30.1420205	32.81818182	30.26434316	31.50480769
19/04/2014 13:39	29.84375	32.06	32.12164143	30.98535871	31.22241177	30.8898169	30.83691406	31.27747924	30.16398243	32.84017595	30.26434316	31.55288462
19/04/2014 13:54	29.88769531	32.06	32.12164143	31.00732064	31.24640154	30.8898169	30.88085938	31.23351246	30.18594436	32.79618768	30.28847185	31.55288462
19/04/2014 14:09	29.88769531	32.08195122	32.14362482	31.00732064	31.2703913	30.8898169	30.92480469	31.27747924	30.2079063	32.84017595	30.3077748	31.57692308
19/04/2014 14:24	29.88769531	32.10390244	32.16560821	31.05124451	31.2703913	30.8898169	30.92480469	31.23351246	30.18594436	32.84017595	30.3077748	31.60096154
19/04/2014 14:39	29.88769531	32.12585366	32.1875916	31.09516837	31.2703913	30.84163187	30.94677734	31.32144602	30.22986823	32.84017595	30.33190349	31.625
19/04/2014 14:54	29.90966797	32.14780488	32.20957499	31.11273792	31.2703913	30.8898169	30.96875	31.34342941	30.25183016	32.84017595	30.35603217	31.64903846
19/04/2014 15:09	29.93164063	32.14780488	32.24914509	31.07320644	31.2703913	30.91390941	30.96875	31.4049829	30.26939971	32.86217009	30.35603217	31.69711538
19/04/2014 15:24	29.97558594	32.19170732	32.27112848	31.11273792	31.31357288	30.93318342	30.99072266	31.38299951	30.29136164	32.86217009	30.40428954	31.72115385
19/04/2014 15:39	29.99316406	32.23560976	32.29311187	31.17862372	31.3615524	30.95727594	31.05664063	31.3654128	30.33528551	32.90615836	30.42841823	31.76442308
19/04/2014 15:54	29.97558594	32.25317073	32.33707865	31.17862372	31.3615524	30.95727594	31.10058594	31.42696629	30.35724744	32.90615836	30.4766756	31.8125
19/04/2014 16:09	29.99316406	32.31902439	32.38104543	31.17862372	31.38554217	30.98136845	31.11816406	31.44894968	30.37920937	32.92815249	30.50080429	31.83653846
19/04/2014 16:24	30.01513672	32.34097561	32.4469956	31.24450952	31.40953193	31.00546097	31.18408203	31.47093307	30.42313324	32.95014663	30.52493298	31.86057692
19/04/2014 16:39	30.03710938	32.40682927	32.49096238	31.28843338	31.45751146	31.053646	31.20605469	31.49291646	30.44509517	32.9941349	30.57319035	31.88461538
19/04/2014 16:54	30.08105469	32.29707317	32.49096238	31.24450952	31.48150123	31.10183103	31.20605469	31.49291646	30.4670571	33.01612903	30.59731903	31.93269231
19/04/2014 17:09	30.03710938	32.29707317	32.46897899	31.22254758	31.4335217	31.07773852	31.16210938	31.42696629	30.4670571	32.97214076	30.57319035	31.88461538
19/04/2014 17:24	30.05908203	32.36292683	32.49096238	31.22254758	31.38554217	31.053646	31.16210938	31.47093307	30.44509517	32.95014663	30.54906166	31.90865385
19/04/2014 17:39	30.03710938	32.40682927	32.49096238	31.28843338	31.40953193	31.053646	31.20605469	31.47093307	30.4670571	32.9941349	30.57319035	31.88461538
19/04/2014 17:54	30.05908203	32.38487805	32.5085491	31.26647145	31.4335217	31.10183103	31.20605469	31.49291646	30.4670571	33.01612903	30.57319035	31.90865385
19/04/2014 18:09	30.05908203	32.36292683	32.49096238	31.26647145	31.45751146	31.12592355	31.20605469	31.51489985	30.4670571	33.01612903	30.57319035	31.90865385
19/04/2014 18:24	30.03710938	32.38487805	32.5085491	31.28843338	31.45751146	31.12592355	31.22802734	31.51489985	30.48901903	32.9941349	30.57319035	31.90865385
19/04/2014 18:39	29.99316406	32.1697561	32.46897899	31.28843338	31.50549099	31.15001606	31.25	31.55886663	30.48901903	33.03812317	30.59731903	31.93269231
19/04/2014 18:54	30.21289063	32.57804878	32.70639961	31.52562225	31.57746028	31.22229361	31.42138672	31.73033708	30.61639824	33.20967742	30.64075067	32.00480769
19/04/2014 19:09	30.23486328	32.47268293	32.77234978	31.56954612	31.66862139	31.31384517	31.48730469	31.75232047	30.70424597	33.27565982	30.73726542	32.07211538
19/04/2014 19:24	30.29638672	32.62195122	32.78993649	31.59150805	31.66862139	31.31384517	31.48730469	31.77430386	30.72620791	33.18768328	30.7613941	32.12019231
19/04/2014 19:39	30.27441406	32.57804878	32.75036639	31.56954612	31.66862139	31.33793768	31.48730469	31.77430386	30.70424597	33.27565982	30.78552279	32.09615385
19/04/2014 19:54	30.27441406	32.47268293	32.75036639	31.39385066	31.64463162	31.33793768	31.46533203	31.77430386	30.70424597	33.23167155	30.71313673	32.09615385
19/04/2014 20:09	30.25683594	32.57804878	32.728383	31.52562225	31.64463162	31.31384517	31.44335938	31.77430386	30.68228404	33.23167155	30.7613941	32.09615385
19/04/2014 20:24	30.25683594	32.57804878	32.728383	31.52562225	31.64463162	31.31384517	31.46533203	31.75232047	30.68228404	33.25366569	30.7613941	32.09615385
19/04/2014 20:39	30.25683594	32.57804878	32.728383	31.52562225	31.64463162	31.31384517	31.44335938	31.75232047	30.68228404	33.23167155	30.73726542	32.07211538
19/04/2014 20:54	30.25683594	32.55609756	32.728383	31.52562225	31.64463162	31.31384517	31.44335938	31.75232047	30.68228404	33.23167155	30.7613941	32.09615385
19/04/2014 21:09	30.23486328	32.55609756	32.70639961	31.52562225	31.64463162	31.28975265	31.44335938	31.75232047	30.68228404	33.23167155	30.73726542	32.07211538
19/04/2014 21:24	30.23486328	32.55609756	32.728383	31.52562225	31.64463162	31.28975265	31.44335938	31.75232047	30.66032211	33.23167155	30.73726542	32.07211538
19/04/2014 21:39	30.23486328	32.55609756	32.728383	31.50366032	31.64463162	31.28975265	31.44335938	31.75232047	30.68228404	33.23167155	30.73726542	32.07211538
19/04/2014 21:54	30.23486328	32.55609756	32.70639961	31.52562225	31.62064186	31.28975265	31.42138672	31.75232047	30.66032211	33.23167155	30.73726542	32.07211538
19/04/2014 22:09	30.23486328	32.55609756	32.70639961	31.50366032	31.62064186	31.28975265	31.44335938	31.73033708	30.68228404	33.23167155	30.73726542	32.07211538
19/04/2014 22:24	30.23486328	32.55609756	32.70639961	31.50366032	31.62064186	31.28975265	31.42138672	31.73033708	30.66032211	33.20967742	30.73726542	32.07211538
19/04/2014 22:39	30.23486328	32.55609756	32.70639961	31.50366032	31.62064186	31.28975265	31.42138672	31.73033708	30.66032211	33.23167155	30.73726542	32.07211538
19/04/2014 22:54	30.23486328	32.55609756	32.70639961	31.50366032	31.62064186	31.28975265	31.42138672	31.70835369	30.66032211	33.20967742	30.73726542	32.07211538
19/04/2014 23:09	30.23486328	32.55609756	32.70639961	31.50366032	31.5966521	31.28975265	31.42138672	31.73033708	30.66032211	33.20967742	30.73726542	32.07211538
19/04/2014 23:24	30.23486328	32.55609756	32.70639961	31.50366032	31.62064186	31.28975265	31.42138672	31.73033708	30.66032211	33.23167155	30.73726542	32.04807692
19/04/2014 23:39	30.21289063	32.53414634	32.70639961	31.48169839	31.5966521	31.28975265	31.42138672	31.73033708	30.66032211	33.20967742	30.73726542	32.04807692
19/04/2014 23:54	30.23486328	32.53414634	32.70639961	31.48169839	31.5966521	31.28975265	31.39941406	31.70835369	30.63836018	33.20967742	30.73726542	32.04807692
20/04/2014 00:09	30.23486328	32.53414634	32.70639961	31.48169839	31.5966521	31.28975265	31.39941406	31.70835369	30.66032211	33.20967742	30.71313673	32.04807692
20/04/2014 00:24	30.21289063	32.53414634	32.68441622	31.45973646	31.5966521	31.26566013	31.39941406	31.70835369	30.66032211	33.20967742	30.73726542	32.04807692
20/04/2014 00:39	30.21289063	32.51658537	32.68441622	31.48169839	31.5966521	31.26566013	31.39941406	31.70835369	30.63836018	33.20967742	30.71313673	32.04807692
20/04/2014 00:54	30.21289063	32.53414634	32.68441622	31.45973646	31.5966521	31.26566013	31.39941406	31.70835369	30.63836018	33.20967742	30.71313673	32.04807692
20/04/2014 01:09	30.21289063	32.51658537	32.68441622	31.45973646	31.5966521	31.26566013	31.38183594	31.6863703	30.63836018	33.18768328	30.71313673	32.04807692
20/04/2014 01:24	30.21289063	32.51658537	32.68441622	31.45973646	31.57746028	31.26566013	31.38183594	31.70835369	30.63836018	33.18768328	30.71313673	32.04807692
20/04/2014 01:39	30.21289063	32.51658537	32.68441622	31.45973646	31.57746028	31.26566013	31.38183594	31.6863703	30.63836018	33.16568915	30.71313673	32.04807692
20/04/2014 01:54	30.19091797	32.51658537	32.68441622	31.43777452	31.57746028	31.26566013	31.38183594	31.6863703	30.63836018	33.16568915	30.71313673	32.04807692
20/04/2014 02:09	30.21289063	32.51658537	32.68441622	31.43777452	31.57746028	31.26566013	31.38183594	31.6863703	30.63836018	33.16568915	30.71313673	32.04807692
20/04/2014 02:24	30.21289063	32.51658537	32.66243283	31.43777452	31.57746028	31.26566013	31.38183594	31.6863703	30.63836018	33.16568915	30.71313673	32.04807692
20/04/2014 02:39	30.19091797	32.51658537	32.66243283	31.43777452	31.57746028	31.26566013	31.38183594	31.6863703	30.63836018	33.16568915	30.71313673	32.04807692
20/04/2014 02:54	30.19091797	32.49463415	32.66243283	31.43777452	31.57746028	31.26566013	31.38183594	31.66438691	30.63836018	33.16568915	30.71313673	32.04807692
20/04/2014 03:09	30.21289063	32.51658537	32.66243283	31.43777452	31.57746028	31.24156762	31.35986328	31.6863703	30.63836018	33.16568915	30.71313673	32.04807692
20/04/2014 03:24	30.14697266	32.51658537	32.68441622	31.43777452	31.57746028	31.24156762	31.35986328	31.6863703	30.61639824	33.16568915	30.71313673	32.04807692
20/04/2014 03:39	30.19091797	32.49463415	32.68441622	31.43777452	31.55347052	31.26566013	31.35986328	31.6863703	30.61639824	33.16568915	30.71313673	32.02884615
20/04/2014 03:54	30.19091797	32.51658537	32.68441622	31.43777452	31.55347052	31.26566013	31.38183594	31.66438691	30.61639824	33.16568915	30.71313673	32.04807692
20/04/2014 04:09	30.19091797	32.51658537	32.66243283	31.41581259	31.55347052	31.26566013	31.35986328	31.66438691	30.61639824	33.16568915	30.71313673	32.02884615
20/04/2014 04:24	30.19091797	32.49463415	32.66243283	31.43777452	31.55347052	31.24156762	31.35986328	31.66438691	30.61639824	33.14369501	30.71313673	32.02884615
20/04/2014 04:39	30.19091797	32.49463415	32.66243283	31.41581259	31.55347052	31.24156762	31.35986328	31.66438691	30.61639824	33.16568915	30.71313673	32.02884615
20/04/2014 04:54	30.19091797	32.49463415	32.66243283	31.41581259	31.55347052	31.24156762	31.35986328	31.6468002	30.61639824	33.16568915	30.71313673	32.02884615
20/04/2014 05:09	30.19091797	32.49463415	32.66243283	31.41581259	31.55347052	31.24156762	31.35986328	31.6468002	30.61639824	33.16568915	30.71313673	32.02884615
20/04/2014 05:24	30.19091797	32.47268293	32.66243283	31.41581259	31.55347052	31.24156762	31.33789063	31.6468002	30.61639824	33.16568915	30.71313673	32.02884615
20/04/2014 05:39	30.19091797	32.47268293	32.66243283	31.41581259	31.55347052	31.24156762	31.33789063	31.6468002	30.61639824	33.14369501	30.68900804	32.02884615
20/04/2014 05:54	30.19091797	32.47268293	32.66243283	31.41581259	31.55347052	31.24156762	31.33789063	31.6468002	30.61639824	32.9941349	30.71313673	32.02884615
20/04/2014 06:09	30.19091797	32.49463415	32.66243283	31.41581259	31.55347052	31.24156762	31.33789063	31.66438691	30.61639824	33.14369501	30.71313673	32.02884615
20/04/2014 06:24	30.19091797	32.47268293	32.66243283	31.41581259	31.55347052	31.24156762	31.33789063	31.66438691	30.61639824	33.16568915	30.71313673	32.02884615
20/04/2014 06:39	30.16894531	32.45073171	32.64044944	31.37628111	31.52948075	31.24156762	31.33789063	31.55886663	30.61639824	33.14369501	30.71313673	32.02884615
20/04/2014 06:54	30.16894531	32.47268293	32.64044944	31.37628111	31.50549099	31.22229361	31.33789063	31.55886663	30.59443631	33.14369501	30.68900804	32.00480769
20/04/2014 07:09	30.16894531	32.42878049	32.61846605	31.37628111	31.50549099	31.19820109	31.29394531	31.58085002	30.57247438	33.07771261	30.68900804	31.98076923
20/04/2014 07:24	30.14697266	32.40682927	32.59648266	31.35431918	31.50549099	31.19820109	31.27197266	31.62481681	30.55051245	33.09970674	30.66487936	31.95673077
20/04/2014 07:39	30.14697266	32.36292683	32.57449927	31.26647145	31.50549099	31.17410858	31.29394531	31.58085002	30.5329429	33.12170088	30.66487936	31.95673077
20/04/2014 07:54	30.125	32.36292683	32.55251588	31.35431918	31.52948075	31.17410858	31.29394531	31.6468002	30.5329429	33.12170088	30.64075067	31.95673077
20/04/2014 08:09	30.125	32.40682927	32.53053249	31.39385066	31.52948075	31.19820109	31.29394531	31.66438691	30.5329429	33.12170088	30.64075067	31.95673077
20/04/2014 08:24	30.10302734	32.40682927	32.53053249	31.41581259	31.55347052	31.19820109	31.33789063	31.62481681	30.5329429	33.18768328	30.64075067	31.98076923
20/04/2014 08:39	30.10302734	32.34097561	32.5085491	31.37628111	31.5966521	31.22229361	31.31591797	31.62481681	30.5329429	33.16568915	30.64075067	32.00480769
20/04/2014 08:54	30.10302734	32.40682927	32.5085491	31.45973646	31.62064186	31.22229361	31.35986328	31.6468002	30.5329429	33.16568915	30.61662198	32.00480769
20/04/2014 09:09	30.10302734	32.42878049	32.53053249	31.43777452	31.62064186	31.22229361	31.38183594	31.6863703	30.5329429	33.16568915	30.59731903	32.02884615
20/04/2014 09:24	30.125	32.36292683	32.55251588	31.48169839	31.64463162	31.24156762	31.38183594	31.70835369	30.55051245	33.20967742	30.64075067	32.04807692
20/04/2014 09:39	30.10302734	32.40682927	32.55251588	31.45973646	31.64463162	31.26566013	31.38183594	31.75232047	30.55051245	33.20967742	30.64075067	32.07211538
20/04/2014 09:54	30.125	32.42878049	32.5085491	31.50366032	31.66862139	31.26566013	31.39941406	31.73033708	30.55051245	33.23167155	30.64075067	32.07211538
20/04/2014 10:09	30.125	32.38487805	32.57449927	31.52562225	31.69261115	31.26566013	31.39941406	31.75232047	30.55051245	33.23167155	30.66487936	32.07211538
20/04/2014 10:24	30.14697266	32.45073171	32.59648266	31.50366032	31.69261115	31.24156762	31.44335938	31.79628725	30.59443631	33.23167155	30.66487936	32.09615385
20/04/2014 10:39	30.125	32.49463415	32.59648266	31.52562225	31.71660092	31.28975265	31.48730469	31.77430386	30.59443631	33.25366569	30.66487936	32.09615385
20/04/2014 10:54	30.14697266	32.45073171	32.61846605	31.54758419	31.71660092	31.28975265	31.48730469	31.77430386	30.59443631	33.25366569	30.68900804	32.09615385
20/04/2014 11:09	30.14697266	32.47268293	32.61846605	31.54758419	31.74059068	31.28975265	31.46533203	31.73033708	30.59443631	33.27565982	30.68900804	32.12019231
20/04/2014 11:24	30.14697266	32.47268293	32.61846605	31.54758419	31.76458045	31.28975265	31.48730469	31.73033708	30.59443631	33.25366569	30.71313673	32.14423077
20/04/2014 11:39	30.19091797	32.49463415	32.64044944	31.56954612	31.74059068	31.31384517	31.53125	31.75232047	30.55051245	33.23167155	30.71313673	32.14423077
20/04/2014 11:54	30.16894531	32.49463415	32.64044944	31.56954612	31.76458045	31.31384517	31.50927734	31.77430386	30.61639824	33.25366569	30.71313673	32.16826923
20/04/2014 12:09	30.16894531	32.49463415	32.68441622	31.54758419	31.76458045	31.28975265	31.55322266	31.75232047	30.63836018	33.23167155	30.73726542	32.16826923
20/04/2014 12:24	30.14697266	32.53414634	32.66243283	31.54758419	31.78857021	31.33793768	31.55322266	31.77430386	30.63836018	33.25366569	30.7613941	32.19230769
20/04/2014 12:39	30.16894531	32.55609756	32.68441622	31.56954612	31.78857021	31.31384517	31.55322266	31.81827064	30.63836018	33.25366569	30.7613941	32.19230769
20/04/2014 12:54	30.19091797	32.57804878	32.68441622	31.59150805	31.81255997	31.33793768	31.57519531	31.81827064	30.68228404	33.25366569	30.7613941	32.21634615
20/04/2014 13:09	30.19091797	32.55609756	32.70639961	31.59150805	31.81255997	31.33793768	31.57519531	31.81827064	30.68228404	33.27565982	30.78552279	32.21634615
20/04/2014 13:24	30.21289063	32.55609756	32.728383	31.61346999	31.83654974	31.3620302	31.61914063	31.81827064	30.68228404	33.25366569	30.78552279	32.24038462
20/04/2014 13:39	30.21289063	32.6	32.728383	31.63543192	31.83654974	31.3620302	31.61914063	31.84025403	30.70424597	33.25366569	30.80965147	32.24038462
20/04/2014 13:54	30.23486328	32.57804878	32.70639961	31.63543192	31.8605395	31.3620302	31.64111328	31.75232047	30.70424597	33.27565982	30.80965147	32.26442308
20/04/2014 14:09	30.21289063	32.62195122	32.75036639	31.61346999	31.8605395	31.38612271	31.66308594	31.77430386	30.70424597	33.27565982	30.83378016	32.28846154
20/04/2014 14:24	30.21289063	32.6	32.75036639	31.61346999	31.8605395	31.38612271	31.64111328	31.84025403	30.72620791	33.25366569	30.85790885	32.28846154
20/04/2014 14:39	30.23486328	32.62195122	32.77234978	31.61346999	31.88452927	31.38612271	31.68066406	31.77430386	30.72620791	33.25366569	30.83378016	32.26442308
20/04/2014 14:54	30.23486328	32.64390244	32.77234978	31.61346999	31.88452927	31.41021523	31.68066406	31.77430386	30.72620791	33.25366569	30.88203753	32.3125
20/04/2014 15:09	30.23486328	32.66585366	32.78993649	31.65739385	31.8605395	31.38612271	31.66308594	31.86223742	30.72620791	33.27565982	30.88203753	32.3125
20/04/2014 15:24	30.23486328	32.62195122	32.78993649	31.65739385	31.8605395	31.41021523	31.68066406	31.88422081	30.72620791	33.25366569	30.88203753	32.35576923
20/04/2014 15:39	30.23486328	32.64390244	32.81191988	31.65739385	31.8605395	31.43430774	31.74658203	31.79628725	30.74816984	33.29765396	30.88203753	32.35576923
20/04/2014 15:54	30.25683594	32.66585366	32.83390327	31.65739385	31.83654974	31.41021523	31.72460938	31.92818759	30.77013177	33.27565982	30.90616622	32.37980769
20/04/2014 16:09	30.25683594	32.68780488	32.83390327	31.65739385	31.8605395	31.43430774	31.8125	31.88422081	30.77013177	33.29765396	30.90616622	32.40384615
20/04/2014 16:24	30.25683594	32.73170732	32.85588666	31.6749634	31.88452927	31.45840026	31.8125	31.84025403	30.7920937	33.29765396	30.92546917	32.40384615
20/04/2014 16:39	30.27441406	32.68780488	32.87787005	31.69692533	31.90372108	31.45840026	31.79052734	31.84025403	30.81405564	33.29765396	30.90616622	32.45192308
20/04/2014 16:54	30.29638672	32.75365854	32.87787005	31.6749634	31.90372108	31.48249277	31.83447266	31.84025403	30.81405564	33.31964809	30.94959786	32.47596154
20/04/2014 17:09	30.29638672	32.75365854	32.92183683	31.74084919	31.90372108	31.48249277	31.85644531	31.9062042	30.83162518	33.29765396	30.97372654	32.52403846
20/04/2014 17:24	30.31835938	32.73170732	32.94382022	31.74084919	31.92771084	31.50658529	31.85644531	31.9457743	30.85358712	33.29765396	30.99785523	32.54807692
20/04/2014 17:39	30.34033203	32.77560976	32.96580362	31.76281113	31.95170061	31.5306778	31.90039063	31.92818759	30.89751098	33.3372434	31.02198391	32.57211538
20/04/2014 17:54	30.34033203	32.85902439	33.0097704	31.76281113	31.97569037	31.5306778	31.94433594	31.92818759	30.89751098	33.3372434	31.0461126	32.62019231
20/04/2014 18:09	30.36230469	32.85902439	33.03175379	31.78477306	31.99968014	31.54995181	31.94433594	31.9062042	30.94143485	33.3372434	31.0461126	32.64423077
20/04/2014 18:24	30.40625	32.90292683	33.09330728	31.80673499	31.99968014	31.57404433	32.00585938	32.03370787	30.96339678	33.35923754	31.09436997	32.66346154
20/04/2014 18:39	30.40625	32.81512195	33.13727406	31.85065886	32.04765967	31.59813685	32.02783203	32.03370787	31.00732064	33.40322581	31.14262735	32.6875
20/04/2014 18:54	30.42822266	32.94682927	33.18124084	31.89458272	32.09563919	31.64632188	32.07177734	32.05569126	31.05124451	33.44721408	31.19088472	32.71153846
20/04/2014 19:09	30.42822266	32.96878049	33.18124084	31.91654466	32.11962896	31.69450691	32.07177734	32.12164143	31.05124451	33.46920821	31.19088472	32.71153846
20/04/2014 19:24	30.42822266	32.94682927	33.18124084	31.91654466	32.11962896	31.67041439	32.09375	32.09965804	31.07320644	33.49120235	31.19088472	32.71153846
20/04/2014 19:39	30.42822266	32.96878049	33.18124084	31.91654466	32.09563919	31.67041439	32.07177734	32.09965804	31.07320644	33.49120235	31.19088472	32.71153846
20/04/2014 19:54	30.42822266	32.96878049	33.20322423	31.91654466	32.09563919	31.69450691	32.07177734	32.09965804	31.07320644	33.46920821	31.19088472	32.71153846
20/04/2014 20:09	30.40625	32.96878049	33.18124084	31.91654466	32.09563919	31.69450691	32.07177734	32.09965804	31.07320644	33.46920821	31.19088472	32.71153846
20/04/2014 20:24	30.40625	32.96878049	33.20322423	31.89458272	32.09563919	31.69450691	32.07177734	32.09965804	31.07320644	33.46920821	31.19088472	32.71153846
20/04/2014 20:39	30.42822266	32.94682927	33.18124084	31.87262079	32.07164943	31.69450691	32.07177734	32.09965804	31.07320644	33.46920821	31.19088472	32.71153846
20/04/2014 20:54	30.40625	32.94682927	33.18124084	31.89458272	32.07164943	31.67041439	32.04980469	32.07767465	31.07320644	33.46920821	31.16675603	32.71153846
20/04/2014 21:09	30.40625	32.94682927	33.18124084	31.89458272	32.07164943	31.69450691	32.04980469	32.09965804	31.07320644	33.46920821	31.16675603	32.71153846
20/04/2014 21:24	30.40625	32.94682927	33.18124084	31.89458272	32.07164943	31.67041439	32.04980469	32.07767465	31.07320644	33.46920821	31.16675603	32.6875
20/04/2014 21:39	30.40625	32.94682927	33.18124084	31.87262079	32.04765967	31.67041439	32.04980469	32.07767465	31.07320644	33.44721408	31.16675603	32.6875
20/04/2014 21:54	30.40625	32.94682927	33.18124084	31.87262079	32.04765967	31.67041439	32.04980469	32.09965804	31.07320644	33.46920821	31.16675603	32.6875
20/04/2014 22:09	30.40625	32.92487805	33.18124084	31.87262079	32.0236699	31.67041439	32.02783203	32.07767465	31.05124451	33.46920821	31.16675603	32.6875
20/04/2014 22:24	30.38427734	32.94682927	33.18124084	31.87262079	32.04765967	31.67041439	32.04980469	32.07767465	31.07320644	33.44721408	31.16675603	32.6875
20/04/2014 22:39	30.40625	32.92487805	33.18124084	31.87262079	32.0236699	31.67041439	32.02783203	32.07767465	31.05124451	33.46920821	31.16675603	32.6875
20/04/2014 22:54	30.38427734	32.94682927	33.18124084	31.87262079	32.0236699	31.67041439	32.02783203	32.05569126	31.07320644	33.46920821	31.16675603	32.6875
20/04/2014 23:09	30.40625	32.92487805	33.18124084	31.87262079	32.0236699	31.67041439	32.02783203	32.07767465	31.05124451	33.44721408	31.16675603	32.6875
20/04/2014 23:24	30.40625	32.92487805	33.18124084	31.87262079	32.0236699	31.67041439	32.02783203	32.07767465	31.05124451	33.44721408	31.16675603	32.6875
20/04/2014 23:39	30.38427734	32.92487805	33.18124084	31.85065886	32.0236699	31.67041439	32.02783203	32.07767465	31.07320644	33.44721408	31.14262735	32.6875
20/04/2014 23:54	30.38427734	32.92487805	33.18124084	31.85065886	31.99968014	31.67041439	32.02783203	32.07767465	31.05124451	33.44721408	31.14262735	32.6875
21/04/2014 00:09	30.38427734	32.92487805	33.15925745	31.85065886	31.99968014	31.64632188	32.02783203	32.07767465	31.07320644	33.44721408	31.14262735	32.6875
21/04/2014 00:24	30.38427734	32.92487805	33.18124084	31.85065886	31.99968014	31.64632188	32.02783203	32.05569126	31.05124451	33.42521994	31.14262735	32.6875
21/04/2014 00:39	30.38427734	32.85902439	33.18124084	31.85065886	31.99968014	31.64632188	32.00585938	32.05569126	31.05124451	33.44721408	31.14262735	32.66346154
21/04/2014 00:54	30.38427734	32.81512195	33.15925745	31.85065886	31.99968014	31.64632188	32.00585938	32.05569126	31.05124451	33.42521994	31.14262735	32.66346154
21/04/2014 01:09	30.36230469	32.90292683	33.15925745	31.82869693	31.97569037	31.64632188	32.02783203	32.05569126	31.05124451	33.44721408	31.14262735	32.66346154
21/04/2014 01:24	30.38427734	32.90292683	33.15925745	31.82869693	31.97569037	31.64632188	32.00585938	32.05569126	31.05124451	33.42521994	31.14262735	32.66346154
21/04/2014 01:39	30.38427734	32.92487805	33.15925745	31.82869693	31.97569037	31.64632188	32.00585938	32.05569126	31.05124451	33.42521994	31.14262735	32.66346154
21/04/2014 01:54	30.38427734	32.90292683	33.15925745	31.82869693	31.97569037	31.64632188	32.00585938	32.05569126	31.05124451	33.42521994	31.14262735	32.66346154
21/04/2014 02:09	30.38427734	32.90292683	33.15925745	31.82869693	31.97569037	31.62222936	32.00585938	32.05569126	31.05124451	33.20967742	31.14262735	32.66346154
21/04/2014 02:24	30.38427734	32.90292683	33.15925745	31.82869693	31.97569037	31.62222936	32.00585938	32.05569126	31.05124451	33.18768328	31.11849866	32.66346154
21/04/2014 02:39	30.34033203	32.90292683	33.15925745	31.82869693	31.97569037	31.62222936	32.00585938	32.05569126	31.05124451	33.42521994	31.14262735	32.66346154
21/04/2014 02:54	30.36230469	32.90292683	33.15925745	31.82869693	31.97569037	31.62222936	32.00585938	32.03370787	31.05124451	33.42521994	31.11849866	32.64423077
21/04/2014 03:09	30.36230469	32.90292683	33.15925745	31.82869693	31.95170061	31.62222936	32.00585938	32.03370787	31.05124451	33.42521994	31.11849866	32.64423077
21/04/2014 03:24	30.36230469	32.90292683	33.15925745	31.80673499	31.95170061	31.62222936	31.98388672	32.03370787	31.05124451	33.42521994	31.11849866	32.66346154
21/04/2014 03:39	30.36230469	32.88097561	33.15925745	31.80673499	31.95170061	31.62222936	31.98388672	32.03370787	31.02928258	33.42521994	31.11849866	32.64423077
21/04/2014 03:54	30.36230469	32.88097561	33.15925745	31.82869693	31.95170061	31.62222936	31.98388672	32.03370787	31.05124451	33.42521994	31.11849866	32.64423077
21/04/2014 04:09	30.36230469	32.88097561	33.13727406	31.82869693	31.95170061	31.62222936	31.98388672	32.03370787	31.05124451	33.42521994	31.11849866	32.64423077
21/04/2014 04:24	30.36230469	32.88097561	33.13727406	31.80673499	31.95170061	31.62222936	31.98388672	32.03370787	31.05124451	33.40322581	31.11849866	32.64423077
21/04/2014 04:39	30.36230469	32.90292683	33.13727406	31.80673499	31.95170061	31.62222936	31.98388672	32.01172447	31.02928258	33.40322581	31.11849866	32.64423077
21/04/2014 04:54	30.38427734	32.88097561	33.13727406	31.80673499	31.95170061	31.62222936	31.98388672	32.03370787	31.02928258	33.42521994	31.11849866	32.64423077
21/04/2014 05:09	30.36230469	32.88097561	33.13727406	31.80673499	31.95170061	31.62222936	31.96191406	32.03370787	31.02928258	33.40322581	31.11849866	32.64423077
21/04/2014 05:24	30.36230469	32.88097561	33.13727406	31.80673499	31.92771084	31.62222936	31.98388672	32.01172447	31.02928258	33.42521994	31.11849866	32.64423077
21/04/2014 05:39	30.36230469	32.88097561	33.13727406	31.80673499	31.92771084	31.62222936	31.96191406	32.01172447	31.02928258	33.40322581	31.09436997	32.64423077
21/04/2014 05:54	30.36230469	32.88097561	33.13727406	31.80673499	31.92771084	31.62222936	31.96191406	32.01172447	31.02928258	33.40322581	31.11849866	32.64423077
21/04/2014 06:09	30.36230469	32.88097561	33.13727406	31.80673499	31.92771084	31.62222936	31.96191406	32.01172447	31.02928258	33.40322581	31.11849866	32.62019231
21/04/2014 06:24	30.36230469	32.88097561	33.13727406	31.76281113	31.90372108	31.59813685	31.94433594	31.98974108	31.02928258	33.38123167	31.11849866	32.62019231
21/04/2014 06:39	30.36230469	32.85902439	33.13727406	31.76281113	31.88452927	31.59813685	31.90039063	31.98974108	31.00732064	33.35923754	31.09436997	32.59615385
21/04/2014 06:54	30.34033203	32.81512195	33.09330728	31.76281113	31.88452927	31.54995181	31.92236328	31.88422081	31.00732064	33.38123167	31.07024129	32.57211538
21/04/2014 07:09	30.34033203	32.81512195	33.07132389	31.76281113	31.88452927	31.57404433	31.90039063	31.96775769	30.96339678	33.38123167	31.07024129	32.57211538
21/04/2014 07:24	30.31835938	32.75365854	33.03175379	31.74084919	31.90372108	31.54995181	31.92236328	31.92818759	30.94143485	33.38123167	31.0461126	32.54807692
21/04/2014 07:39	30.27441406	32.81512195	33.03175379	31.78477306	31.90372108	31.57404433	31.94433594	32.03370787	30.96339678	33.38123167	31.02198391	32.54807692
21/04/2014 07:54	30.27441406	32.77560976	33.03175379	31.78477306	31.92771084	31.57404433	31.96191406	32.03370787	30.96339678	33.42521994	31.02198391	32.57211538
21/04/2014 08:09	30.29638672	32.75365854	33.05373718	31.85065886	31.95170061	31.57404433	31.98388672	31.98974108	30.98535871	33.18768328	31.0461126	32.59615385
21/04/2014 08:24	30.31835938	32.75365854	33.05373718	31.82869693	31.95170061	31.57404433	31.98388672	32.09965804	31.00732064	33.38123167	31.0461126	32.62019231
21/04/2014 08:39	30.34033203	32.79756098	33.07132389	31.85065886	31.97569037	31.57404433	31.98388672	32.05569126	31.00732064	33.46920821	31.07024129	32.62019231
21/04/2014 08:54	30.31835938	32.83707317	33.09330728	31.89458272	31.99968014	31.59813685	32.02783203	32.07767465	31.02928258	33.51319648	31.09436997	32.66346154
21/04/2014 09:09	30.34033203	32.83707317	33.11529067	31.93850659	31.99968014	31.62222936	32.09375	32.09965804	31.05124451	33.53519062	31.11849866	32.6875
21/04/2014 09:24	30.34033203	32.90292683	33.13727406	31.93850659	32.0236699	31.62222936	32.07177734	32.16560821	31.07320644	33.55718475	31.14262735	32.71153846
21/04/2014 09:39	30.36230469	32.88097561	33.18124084	31.95607613	32.04765967	31.62222936	32.13769531	32.01172447	31.07320644	33.53519062	31.16675603	32.71153846
21/04/2014 09:54	30.36230469	32.90292683	33.20322423	32	32.04765967	31.62222936	32.11572266	32.1875916	31.07320644	33.55718475	31.16675603	32.73557692
21/04/2014 10:09	30.38427734	32.92487805	33.22520762	31.97803807	32.09563919	31.64632188	32.13769531	32.14362482	31.09516837	33.55718475	31.19088472	32.75961538
21/04/2014 10:24	30.38427734	32.96878049	33.22520762	32	32.09563919	31.64632188	32.18164063	32.12164143	31.11273792	33.57917889	31.2150134	32.75961538
21/04/2014 10:39	30.40625	32.94682927	33.24719101	32.04392387	32.11962896	31.67041439	32.18164063	32.2271617	31.07320644	33.57917889	31.2150134	32.75961538
21/04/2014 10:54	30.40625	32.96878049	33.2691744	32.04392387	32.14361872	31.69450691	32.18164063	32.20957499	31.07320644	33.61876833	31.25844504	32.78365385
21/04/2014 11:09	30.42822266	32.96878049	33.29115779	32.04392387	32.16760849	31.69450691	32.24316406	32.16560821	31.11273792	33.60117302	31.28257373	32.80769231
21/04/2014 11:24	30.42822266	32.99073171	33.24719101	32.04392387	32.16760849	31.69450691	32.24316406	32.14362482	31.13469985	33.61876833	31.28257373	32.80769231
21/04/2014 11:39	30.42822266	32.99073171	33.31314118	31.95607613	32.16760849	31.69450691	32.24316406	32.16560821	31.13469985	33.57917889	31.28257373	32.83173077
21/04/2014 11:54	30.45019531	33.01268293	33.33512457	32.08784773	32.19159825	31.71859942	32.22558594	32.2271617	31.13469985	33.64076246	31.25844504	32.83173077
21/04/2014 12:09	30.45019531	33.01268293	33.33512457	32.08784773	32.21079006	31.71859942	32.28710938	32.16560821	31.15666179	33.61876833	31.30670241	32.85576923
21/04/2014 12:24	30.45019531	33.01268293	33.33512457	32.10980966	32.21079006	31.71859942	32.26513672	32.20957499	31.17862372	33.64076246	31.30670241	32.87980769
21/04/2014 12:39	30.45019531	33.03463415	33.33512457	32.1317716	32.23477983	31.74269194	32.35302734	32.20957499	31.17862372	33.6627566	31.35495979	32.87980769
21/04/2014 12:54	30.47216797	33.09609756	33.37469468	32.15373353	32.25876959	31.74269194	32.30908203	32.29311187	31.20058565	33.6627566	31.35495979	32.90384615
21/04/2014 13:09	30.47216797	33.07853659	33.39667807	32.17569546	32.25876959	31.76678445	32.35302734	32.2271617	31.20058565	33.6627566	31.35495979	32.90384615
21/04/2014 13:24	30.49414063	33.09609756	33.39667807	32.19765739	32.25876959	31.76678445	32.39697266	32.27112848	31.22254758	33.70674487	31.37908847	32.90384615
21/04/2014 13:39	30.49414063	33.07853659	33.39667807	32.19765739	32.28275936	31.79087697	32.375	32.31509526	31.24450952	33.70674487	31.37908847	32.92788462
21/04/2014 13:54	30.49414063	33.09609756	33.41866146	32.21961933	32.28275936	31.76678445	32.375	32.33707865	31.24450952	33.68475073	31.40321716	32.95192308
21/04/2014 14:09	30.49414063	33.11804878	33.39667807	32.21961933	32.33073888	31.81496948	32.375	32.38104543	31.26647145	33.70674487	31.40321716	32.95192308
21/04/2014 14:24	30.51611328	33.11804878	33.44064485	32.21961933	32.33073888	31.81496948	32.41894531	32.29311187	31.26647145	33.728739	31.42734584	32.97115385
21/04/2014 14:39	30.51611328	33.18390244	33.46262824	32.23718887	32.33073888	31.81496948	32.44091797	32.31509526	31.28843338	33.728739	31.45147453	32.97115385
21/04/2014 14:54	30.51611328	33.16195122	33.48461163	32.28111274	32.35472865	31.85833601	32.44091797	32.38104543	31.24450952	33.728739	31.42734584	32.99519231
21/04/2014 15:09	30.51611328	33.16195122	33.50659502	32.23718887	32.37871841	31.85833601	32.46289063	32.38104543	31.28843338	33.728739	31.47560322	33.01923077
21/04/2014 15:24	30.53808594	33.20585366	33.52857841	32.25915081	32.37871841	31.85833601	32.48486328	32.40302882	31.31039531	33.75073314	31.4997319	33.01923077
21/04/2014 15:39	30.55566406	33.18390244	33.5505618	32.28111274	32.37871841	31.88242853	32.48486328	32.40302882	31.31039531	33.75073314	31.4997319	33.04326923
21/04/2014 15:54	30.53808594	33.22780488	33.5505618	32.30307467	32.40270818	31.90652104	32.50683594	32.4469956	31.33235725	33.77272727	31.52386059	33.04326923
21/04/2014 16:09	30.55566406	33.27170732	33.59452858	32.3250366	32.40270818	31.90652104	32.52441406	32.46897899	31.33235725	33.79472141	31.54316354	33.06730769
21/04/2014 16:24	30.57763672	33.27170732	33.59452858	32.3250366	32.42669794	31.93061356	32.56835938	32.38104543	31.35431918	33.79472141	31.54316354	33.09134615
21/04/2014 16:39	30.55566406	33.27170732	33.59452858	32.34699854	32.42669794	31.95470607	32.59033203	32.49096238	31.37628111	33.81671554	31.54316354	33.11538462
21/04/2014 16:54	30.57763672	33.31560976	33.65608207	32.34699854	32.47467747	31.97879859	32.63427734	32.46897899	31.39385066	33.81671554	31.56729223	33.11538462
21/04/2014 17:09	30.57763672	33.31560976	33.65608207	32.3909224	32.47467747	31.97879859	32.63427734	32.4469956	31.41581259	33.88269795	31.6155496	33.16346154
21/04/2014 17:24	30.59960938	33.37707317	33.70004885	32.3909224	32.51785905	32.0028911	32.70019531	32.5085491	31.43777452	33.86070381	31.63967828	33.21153846
21/04/2014 17:39	30.62158203	33.37707317	33.72203224	32.43484627	32.51785905	32.02698362	32.70019531	32.55251588	31.45973646	33.88269795	31.66380697	33.21153846
21/04/2014 17:54	30.62158203	33.46487805	33.76599902	32.4568082	32.54184881	32.05107613	32.74414063	32.53053249	31.48169839	33.90029326	31.68793566	33.23557692
21/04/2014 18:09	30.66552734	33.48682927	33.8099658	32.47877013	32.56583858	32.07516865	32.76611328	32.59648266	31.50366032	33.92228739	31.73619303	33.27884615
21/04/2014 18:24	30.6875	33.50878049	33.85393258	32.51830161	32.58982834	32.09926116	32.78808594	32.53053249	31.54758419	33.92228739	31.76032172	33.30288462
21/04/2014 18:39	30.6875	33.55268293	33.89789936	32.54026354	32.6138181	32.12335368	32.84960938	32.61846605	31.56954612	33.98826979	31.80857909	33.32692308
21/04/2014 18:54	30.59960938	33.59658537	33.95945286	32.60614934	32.66179763	32.16672021	32.89355469	32.64044944	31.59150805	34.01026393	31.85201072	33.375
21/04/2014 19:09	30.73144531	33.61853659	33.98143625	32.65007321	32.70977716	32.21490524	32.91552734	32.70639961	31.63543192	34.07624633	31.87613941	33.39903846
21/04/2014 19:24	30.73144531	33.61853659	33.95945286	32.65007321	32.70977716	32.23899775	32.91552734	32.728383	31.63543192	34.0542522	31.87613941	33.39903846
21/04/2014 19:39	30.6875	33.61853659	33.95945286	32.65007321	32.70977716	32.23899775	32.91552734	32.728383	31.63543192	34.0542522	31.87613941	33.375
21/04/2014 19:54	30.73144531	33.61853659	33.95945286	32.62811127	32.6857874	32.23899775	32.91552734	32.728383	31.61346999	34.0542522	31.87613941	33.375
21/04/2014 20:09	30.70947266	33.59658537	33.95945286	32.62811127	32.6857874	32.23899775	32.91552734	32.728383	31.63543192	34.0542522	31.87613941	33.375
21/04/2014 20:24	30.70947266	33.59658537	33.95945286	32.62811127	32.6857874	32.23899775	32.91552734	32.68441622	31.63543192	34.0542522	31.85201072	33.375
21/04/2014 20:39	30.70947266	33.59658537	33.95945286	32.62811127	32.66179763	32.23899775	32.89355469	32.70639961	31.63543192	34.0542522	31.85201072	33.375
21/04/2014 20:54	30.6875	33.55268293	33.95945286	32.60614934	32.66179763	32.23899775	32.89355469	32.68441622	31.63543192	34.03225806	31.87613941	33.375
21/04/2014 21:09	30.6875	33.59658537	33.95945286	32.60614934	32.66179763	32.23899775	32.89355469	32.68441622	31.63543192	34.0542522	31.85201072	33.375
21/04/2014 21:24	30.66552734	33.59658537	33.93746947	32.58418741	32.66179763	32.23899775	32.87158203	32.68441622	31.63543192	34.03225806	31.85201072	33.35096154
21/04/2014 21:39	30.66552734	33.57463415	33.93746947	32.58418741	32.63780787	32.21490524	32.89355469	32.68441622	31.61346999	34.03225806	31.85201072	33.375
21/04/2014 21:54	30.66552734	33.57463415	33.93746947	32.58418741	32.6138181	32.21490524	32.87158203	32.66243283	31.61346999	34.03225806	31.83270777	33.35096154
21/04/2014 22:09	30.6875	33.57463415	33.93746947	32.58418741	32.58982834	32.19081272	32.87158203	32.66243283	31.61346999	34.03225806	31.83270777	33.35096154
21/04/2014 22:24	30.66552734	33.57463415	33.91548608	32.58418741	32.58982834	32.19081272	32.87158203	32.66243283	31.61346999	34.01026393	31.83270777	33.35096154
21/04/2014 22:39	30.66552734	33.55268293	33.93746947	32.54026354	32.6138181	32.21490524	32.84960938	32.66243283	31.61346999	34.03225806	31.83270777	33.35096154
21/04/2014 22:54	30.66552734	33.55268293	33.91548608	32.56222548	32.58982834	32.19081272	32.84960938	32.66243283	31.59150805	34.01026393	31.83270777	33.35096154
21/04/2014 23:09	30.66552734	33.55268293	33.91548608	32.56222548	32.58982834	32.19081272	32.84960938	32.66243283	31.59150805	34.01026393	31.83270777	33.32692308
21/04/2014 23:24	30.66552734	33.55268293	33.91548608	32.54026354	32.58982834	32.19081272	32.84960938	32.64044944	31.54758419	34.01026393	31.80857909	33.35096154
21/04/2014 23:39	30.66552734	33.55268293	33.91548608	32.56222548	32.58982834	32.19081272	32.84960938	32.64044944	31.59150805	34.01026393	31.80857909	33.32692308
21/04/2014 23:54	30.66552734	33.55268293	33.91548608	32.54026354	32.58982834	32.16672021	32.84960938	32.64044944	31.61346999	34.01026393	31.80857909	33.32692308
22/04/2014 00:09	30.66552734	33.55268293	33.91548608	32.54026354	32.56583858	32.19081272	32.82763672	32.64044944	31.59150805	33.98826979	31.80857909	33.32692308
22/04/2014 00:24	30.66552734	33.55268293	33.91548608	32.54026354	32.56583858	32.19081272	32.82763672	32.64044944	31.61346999	33.98826979	31.80857909	33.32692308
22/04/2014 00:39	30.66552734	33.55268293	33.91548608	32.54026354	32.56583858	32.19081272	32.82763672	32.61846605	31.59150805	33.98826979	31.80857909	33.32692308
22/04/2014 00:54	30.66552734	33.53073171	33.91548608	32.54026354	32.56583858	32.19081272	32.82763672	32.64044944	31.59150805	33.98826979	31.80857909	33.32692308
22/04/2014 01:09	30.66552734	33.55268293	33.91548608	32.54026354	32.54184881	32.19081272	32.82763672	32.61846605	31.59150805	33.98826979	31.80857909	33.32692308
22/04/2014 01:24	30.66552734	33.55268293	33.91548608	32.54026354	32.54184881	32.19081272	32.80566406	32.61846605	31.61346999	33.98826979	31.80857909	33.32692308
22/04/2014 01:39	30.64355469	33.53073171	33.91548608	32.51830161	32.54184881	32.16672021	32.82763672	32.61846605	31.48169839	33.98826979	31.80857909	33.32692308
22/04/2014 01:54	30.66552734	33.53073171	33.91548608	32.51830161	32.54184881	32.19081272	32.82763672	32.61846605	31.59150805	33.98826979	31.7844504	33.32692308
22/04/2014 02:09	30.64355469	33.53073171	33.91548608	32.51830161	32.51785905	32.16672021	32.80566406	32.61846605	31.52562225	33.98826979	31.80857909	33.32692308
22/04/2014 02:24	30.66552734	33.53073171	33.91548608	32.51830161	32.51785905	32.16672021	32.80566406	32.59648266	31.61346999	33.70674487	31.7844504	33.32692308
22/04/2014 02:39	30.66552734	33.55268293	33.89789936	32.51830161	32.51785905	32.16672021	32.80566406	32.61846605	31.54758419	33.96627566	31.7844504	33.30288462
22/04/2014 02:54	30.64355469	33.53073171	33.91548608	32.51830161	32.51785905	32.16672021	32.80566406	32.61846605	31.59150805	33.96627566	31.7844504	33.32692308
22/04/2014 03:09	30.64355469	33.53073171	33.89789936	32.51830161	32.51785905	32.16672021	32.80566406	32.61846605	31.61346999	33.96627566	31.7844504	33.30288462
22/04/2014 03:24	30.64355469	33.53073171	33.89789936	32.51830161	32.49866724	32.16672021	32.80566406	32.61846605	31.59150805	33.96627566	31.7844504	33.30288462
22/04/2014 03:39	30.66552734	33.53073171	33.89789936	32.50073206	32.49866724	32.16672021	32.78808594	32.61846605	31.61346999	33.96627566	31.7844504	33.30288462
22/04/2014 03:54	30.64355469	33.53073171	33.89789936	32.51830161	32.49866724	32.16672021	32.78808594	32.61846605	31.59150805	33.96627566	31.7844504	33.30288462
22/04/2014 04:09	30.64355469	33.53073171	33.89789936	32.50073206	32.49866724	32.16672021	32.78808594	32.59648266	31.59150805	33.96627566	31.7844504	33.30288462
22/04/2014 04:24	30.64355469	33.50878049	33.89789936	32.50073206	32.49866724	32.14744619	32.78808594	32.59648266	31.59150805	33.96627566	31.76032172	33.30288462
22/04/2014 04:39	30.64355469	33.50878049	33.87591597	32.50073206	32.49866724	32.14744619	32.78808594	32.59648266	31.59150805	33.96627566	31.7844504	33.27884615
22/04/2014 04:54	30.64355469	33.50878049	33.89789936	32.50073206	32.49866724	32.14744619	32.78808594	32.59648266	31.59150805	33.96627566	31.76032172	33.27884615
22/04/2014 05:09	30.64355469	33.50878049	33.89789936	32.50073206	32.47467747	32.12335368	32.78808594	32.59648266	31.56954612	33.96627566	31.76032172	33.27884615
22/04/2014 05:24	30.64355469	33.50878049	33.87591597	32.47877013	32.47467747	32.14744619	32.76611328	32.57449927	31.59150805	33.96627566	31.76032172	33.27884615
22/04/2014 05:39	30.64355469	33.50878049	33.87591597	32.47877013	32.47467747	32.14744619	32.76611328	32.55251588	31.59150805	33.96627566	31.76032172	33.27884615
22/04/2014 05:54	30.62158203	33.50878049	33.87591597	32.47877013	32.47467747	32.14744619	32.76611328	32.57449927	31.56954612	33.94428152	31.76032172	33.27884615
22/04/2014 06:09	30.64355469	33.50878049	33.87591597	32.47877013	32.45068771	32.12335368	32.74414063	32.5085491	31.56954612	33.94428152	31.76032172	33.25961538
22/04/2014 06:24	30.62158203	33.50878049	33.87591597	32.4568082	32.45068771	32.09926116	32.72216797	32.55251588	31.56954612	33.92228739	31.73619303	33.25961538
22/04/2014 06:39	30.64355469	33.48682927	33.85393258	32.43484627	32.42669794	32.09926116	32.72216797	32.55251588	31.54758419	33.90029326	31.73619303	33.23557692
22/04/2014 06:54	30.62158203	33.42097561	33.8099658	32.43484627	32.42669794	32.07516865	32.70019531	32.57449927	31.54758419	33.90029326	31.71206434	33.23557692
22/04/2014 07:09	30.59960938	33.42097561	33.76599902	32.4568082	32.42669794	32.07516865	32.70019531	32.53053249	31.52562225	33.92228739	31.68793566	33.21153846
22/04/2014 07:24	30.57763672	33.42097561	33.76599902	32.50073206	32.42669794	32.07516865	32.72216797	32.55251588	31.52562225	33.92228739	31.68793566	33.21153846
22/04/2014 07:39	30.57763672	33.44292683	33.78798241	32.51830161	32.47467747	32.09926116	32.74414063	32.61846605	31.54758419	33.96627566	31.68793566	33.23557692
22/04/2014 07:54	30.59960938	33.39902439	33.78798241	32.47877013	32.47467747	32.09926116	32.74414063	32.66243283	31.54758419	34.01026393	31.68793566	33.25961538
22/04/2014 08:09	30.57763672	33.37707317	33.8099658	32.51830161	32.49866724	32.12335368	32.78808594	32.5085491	31.56954612	34.03225806	31.71206434	33.27884615
22/04/2014 08:24	30.59960938	33.46487805	33.83194919	32.54026354	32.51785905	32.12335368	32.84960938	32.68441622	31.56954612	34.03225806	31.71206434	33.30288462
22/04/2014 08:39	30.59960938	33.48682927	33.87591597	32.58418741	32.54184881	32.14744619	32.84960938	32.66243283	31.59150805	34.07624633	31.76032172	33.32692308
22/04/2014 08:54	30.62158203	33.48682927	33.87591597	32.60614934	32.54184881	32.16672021	32.87158203	32.75036639	31.61346999	34.09824047	31.7844504	33.35096154
22/04/2014 09:09	30.62158203	33.50878049	33.89789936	32.62811127	32.56583858	32.19081272	32.87158203	32.77234978	31.63543192	34.09824047	31.7844504	33.35096154
22/04/2014 09:24	30.64355469	33.50878049	33.93746947	32.67203514	32.58982834	32.19081272	32.89355469	32.75036639	31.65739385	34.14222874	31.80857909	33.375
22/04/2014 09:39	30.64355469	33.55268293	33.95945286	32.69399707	32.6138181	32.21490524	32.95947266	32.81191988	31.6749634	34.1202346	31.83270777	33.39903846
22/04/2014 09:54	30.66552734	33.59658537	33.95945286	32.67203514	32.63780787	32.21490524	32.98144531	32.728383	31.6749634	34.14222874	31.85201072	33.42307692
22/04/2014 10:09	30.66552734	33.57463415	34.00341964	32.69399707	32.63780787	32.21490524	32.98144531	32.77234978	31.69692533	34.14222874	31.87613941	33.42307692
22/04/2014 10:27	30.66552734	33.61853659	34.02540303	32.73792094	32.66179763	32.23899775	33.00341797	32.728383	31.69692533	34.14222874	31.87613941	33.44711538
22/04/2014 10:42	15.62744141	33.59658537	34.04738642	32.75988287	32.6857874	32.26309027	33.04736328	32.77234978	31.71888726	34.16422287	31.9002681	33.44711538
22/04/2014 10:57	27.98486328	10.57414634	34.06936981	32.79941435	32.73376693	32.28718278	33.02539063	32.83390327	31.74084919	34.18181818	31.9002681	33.49519231
22/04/2014 11:12	28.04638672	31.0897561	3.679531021	32.75988287	32.80573622	32.33536781	33.08691406	32.89985344	31.76281113	34.24780059	31.97265416	33.54326923
22/04/2014 11:27	28.04638672	31.11170732	31.58085002	11.80380673	32.82492803	32.33536781	33.10888672	32.85588666	31.78477306	34.22580645	31.99678284	33.54326923
22/04/2014 11:42	28.06835938	31.0897561	31.58085002	30.18594436	7.223051498	32.33536781	33.10888672	32.68441622	31.76281113	34.22580645	31.99678284	33.56730769
22/04/2014 11:57	28.04638672	31.11170732	31.58085002	30.18594436	30.27721505	14.9453903	33.08691406	32.89985344	31.76281113	34.22580645	31.97265416	33.51923077
22/04/2014 12:12	28.04638672	31.0897561	31.55886663	30.16398243	30.27721505	29.86829425	33.06933594	32.89985344	31.76281113	34.20381232	31.97265416	33.54326923
22/04/2014 12:27	28.02441406	31.0897561	31.55886663	30.16398243	30.27721505	29.86829425	33.08691406	32.83390327	31.71888726	34.22580645	31.99678284	17.5625
22/04/2014 12:42	28.04638672	31.04585366	31.53688324	30.1420205	30.25322529	29.84420173	33.06933594	32.89985344	31.71888726	35.15835777	29.55013405	30.84134615
22/04/2014 12:57	28.04638672	31.06780488	31.53688324	30.1420205	30.25322529	29.82010922	33.10888672	32.92183683	31.71888726	31.36656891	29.57426273	30.84134615
22/04/2014 13:12	28.02441406	31.04585366	31.49291646	30.1420205	30.22923553	29.82010922	33.28466797	7.768441622	29.42606149	31.41055718	29.57426273	30.84134615
22/04/2014 13:27	28.00244141	31.04585366	31.51489985	30.09809663	30.25322529	29.82010922	30.59960938	30.53883732	29.42606149	31.41055718	29.57426273	30.81730769
22/04/2014 13:42	28.00244141	31.0897561	31.49291646	30.1420205	30.22923553	29.7960167	30.59960938	30.5828041	29.42606149	31.38856305	29.55013405	30.81730769
22/04/2014 13:57	28.00244141	31.06780488	31.51489985	30.12005857	30.25322529	29.82010922	30.62158203	30.53883732	29.38653001	31.36656891	29.52600536	30.79807692
22/04/2014 14:12	27.98486328	31.04585366	31.49291646	30.0761347	30.22923553	29.82010922	30.57763672	30.53883732	29.38653001	31.34897361	29.52600536	30.79807692
22/04/2014 14:27	27.96289063	31.06780488	31.47093307	30.0761347	30.25322529	29.82010922	30.57763672	30.52125061	29.38653001	31.34897361	29.52600536	30.79807692
22/04/2014 14:42	28.00244141	31.04585366	31.49291646	30.12005857	30.20524576	29.7960167	30.59960938	30.49926722	29.38653001	31.32697947	29.50187668	30.77403846
22/04/2014 14:57	27.98486328	31.04585366	31.49291646	30.12005857	30.25322529	29.82010922	30.57763672	30.49926722	29.36456808	31.30498534	29.50187668	30.77403846
22/04/2014 15:12	27.96289063	31.00195122	31.44894968	30.12005857	30.22923553	29.7960167	30.55566406	30.49926722	29.38653001	31.30498534	29.47774799	30.79807692
22/04/2014 15:27	27.98486328	31.06780488	31.49291646	30.12005857	30.22923553	29.7960167	30.55566406	30.47728383	29.38653001	31.32697947	29.47774799	30.79807692
22/04/2014 15:42	27.98486328	31.04585366	31.47093307	30.12005857	30.22923553	29.7960167	30.51611328	30.47728383	29.38653001	31.32697947	29.50187668	30.77403846
22/04/2014 15:57	27.98486328	31.06780488	31.47093307	30.12005857	30.181256	29.82010922	30.53808594	30.49926722	29.38653001	31.32697947	29.47774799	30.77403846
22/04/2014 16:12	27.98486328	31.06780488	31.49291646	30.12005857	30.22923553	29.82010922	30.51611328	30.49926722	29.40409956	31.32697947	29.4536193	30.79807692
22/04/2014 16:27	27.98486328	31.04585366	31.47093307	30.09809663	30.20524576	29.7960167	30.49414063	30.45530044	29.36456808	31.32697947	29.40536193	30.79807692
22/04/2014 16:42	27.96289063	31.06780488	31.49291646	30.05417277	30.22923553	29.7960167	30.51611328	30.43331705	29.36456808	31.32697947	29.50187668	30.77403846
22/04/2014 16:57	27.98486328	31.06780488	31.42696629	30.1420205	30.20524576	29.7960167	30.53808594	30.45530044	29.34260615	31.34897361	29.47774799	30.77403846
22/04/2014 17:12	27.96289063	31.11170732	31.47093307	30.1420205	30.25322529	29.84420173	30.55566406	30.47728383	29.36456808	31.34897361	29.50187668	30.79807692
22/04/2014 17:27	27.98486328	31.12926829	31.49291646	30.1420205	30.25322529	29.84420173	30.51611328	30.49926722	29.40409956	31.34897361	29.50187668	30.79807692
22/04/2014 17:42	28.00244141	31.15121951	31.51489985	30.1420205	30.25322529	29.86829425	30.53808594	30.47728383	29.40409956	31.34897361	29.50187668	30.81730769
22/04/2014 17:57	28.00244141	31.15121951	31.51489985	30.16398243	30.27721505	29.86829425	30.55566406	30.49926722	29.42606149	31.34897361	29.52600536	30.81730769
22/04/2014 18:12	28.02441406	31.12926829	31.51489985	30.2079063	30.27721505	29.86829425	30.57763672	30.52125061	29.44802343	31.34897361	29.52600536	30.81730769
22/04/2014 18:27	28.02441406	31.15121951	31.51489985	30.2079063	30.27721505	29.89238677	30.55566406	30.52125061	29.44802343	31.36656891	29.55013405	30.81730769
22/04/2014 18:42	28.00244141	31.15121951	31.49291646	30.2079063	30.30120482	29.89238677	30.53808594	30.53883732	29.44802343	31.36656891	29.55013405	30.84134615
22/04/2014 18:57	28.02441406	31.15121951	31.4049829	30.22986823	30.30120482	29.91647928	30.55566406	30.53883732	29.49194729	31.38856305	29.52600536	30.84134615
22/04/2014 19:12	28.02441406	31.15121951	31.53688324	30.25183016	30.32519458	29.91647928	30.55566406	30.56082071	29.49194729	31.41055718	29.52600536	30.84134615
22/04/2014 19:27	28.02441406	31.15121951	31.53688324	30.25183016	30.30120482	29.91647928	30.57763672	30.5828041	29.49194729	31.38856305	29.55013405	30.84134615
22/04/2014 19:42	28.00244141	31.15121951	31.53688324	30.22986823	30.30120482	29.91647928	30.55566406	30.56082071	29.49194729	31.41055718	29.55013405	30.84134615
22/04/2014 19:57	28.02441406	31.15121951	31.53688324	30.22986823	30.30120482	29.91647928	30.57763672	30.56082071	29.49194729	31.38856305	29.52600536	30.81730769
22/04/2014 20:12	28.02441406	31.15121951	31.55886663	30.22986823	30.30120482	29.91647928	30.57763672	30.53883732	29.49194729	31.38856305	29.52600536	30.84134615
22/04/2014 20:27	28.00244141	31.15121951	31.53688324	30.2079063	30.30120482	29.91647928	30.55566406	30.53883732	29.49194729	31.38856305	29.52600536	30.84134615
22/04/2014 20:42	28.00244141	31.15121951	31.53688324	30.22986823	30.27721505	29.91647928	30.55566406	30.53883732	29.49194729	31.38856305	29.52600536	30.84134615
22/04/2014 20:57	28.00244141	31.15121951	31.53688324	30.2079063	30.27721505	29.91647928	30.55566406	30.53883732	29.49194729	31.36656891	29.52600536	30.84134615
22/04/2014 21:12	27.98486328	31.12926829	31.51489985	30.22986823	30.25322529	29.91647928	30.53808594	30.53883732	29.49194729	31.38856305	29.50187668	30.84134615
22/04/2014 21:27	28.00244141	31.15121951	31.53688324	30.2079063	30.25322529	29.89238677	30.55566406	30.53883732	29.49194729	31.36656891	29.52600536	30.81730769
22/04/2014 21:42	28.00244141	31.12926829	31.55886663	30.2079063	30.25322529	29.89238677	30.53808594	30.52125061	29.49194729	31.36656891	29.52600536	30.81730769
22/04/2014 21:57	28.02441406	31.12926829	31.53688324	30.18594436	30.22923553	29.89238677	30.55566406	30.53883732	29.49194729	31.36656891	29.52600536	30.81730769
22/04/2014 22:12	28.00244141	31.12926829	31.53688324	30.1420205	30.22923553	29.89238677	30.53808594	30.52125061	29.49194729	31.36656891	29.50187668	30.81730769
22/04/2014 22:27	28.00244141	31.12926829	31.53688324	30.12005857	30.25322529	29.89238677	30.53808594	30.52125061	29.49194729	31.36656891	29.50187668	30.81730769
22/04/2014 22:42	28.00244141	31.12926829	31.53688324	30.18594436	30.22923553	29.89238677	30.53808594	30.52125061	29.49194729	31.36656891	29.50187668	30.81730769
22/04/2014 22:57	28.00244141	31.12926829	31.53688324	30.18594436	30.22923553	29.89238677	30.53808594	30.52125061	29.46998536	31.36656891	29.52600536	30.81730769
22/04/2014 23:12	28.00244141	31.12926829	31.53688324	30.18594436	30.22923553	29.89238677	30.53808594	30.49926722	29.49194729	31.36656891	29.50187668	30.81730769
22/04/2014 23:27	28.00244141	31.12926829	31.53688324	30.18594436	30.22923553	29.89238677	30.51611328	30.49926722	29.46998536	31.34897361	29.50187668	30.81730769
22/04/2014 23:42	28.00244141	31.12926829	31.53688324	30.18594436	30.20524576	29.86829425	30.53808594	30.49926722	29.49194729	31.34897361	29.52600536	30.79807692
22/04/2014 23:57	28.00244141	31.12926829	31.53688324	30.18594436	30.20524576	29.89238677	30.51611328	30.49926722	29.46998536	31.34897361	29.50187668	30.81730769
23/04/2014 00:12	27.98486328	31.11170732	31.53688324	30.18594436	30.20524576	29.86829425	30.51611328	30.49926722	29.49194729	31.34897361	29.50187668	30.79807692
23/04/2014 00:27	27.89697266	31.11170732	31.51489985	30.16398243	30.20524576	29.86829425	30.53808594	30.49926722	29.46998536	31.34897361	29.50187668	30.79807692
23/04/2014 00:42	27.98486328	31.11170732	31.51489985	30.16398243	30.181256	29.86829425	30.51611328	30.49926722	29.46998536	31.34897361	29.47774799	30.79807692
23/04/2014 00:57	27.875	31.11170732	31.51489985	30.1420205	30.181256	29.86829425	30.51611328	30.49926722	29.46998536	31.34897361	29.47774799	30.79807692
23/04/2014 01:12	27.96289063	31.0897561	31.51489985	30.1420205	30.181256	29.86829425	30.49414063	30.45530044	29.46998536	31.32697947	29.4536193	30.79807692
23/04/2014 01:27	27.96289063	31.11170732	31.51489985	30.16398243	30.181256	29.84420173	30.51611328	30.47728383	29.46998536	31.34897361	29.47774799	30.79807692
23/04/2014 01:42	27.98486328	31.11170732	31.51489985	30.1420205	30.181256	29.84420173	30.49414063	30.47728383	29.46998536	31.34897361	29.47774799	30.79807692
23/04/2014 01:57	27.98486328	31.11170732	31.51489985	30.16398243	30.181256	29.84420173	30.49414063	30.47728383	29.46998536	31.32697947	29.4536193	30.77403846
23/04/2014 02:12	27.98486328	31.11170732	31.51489985	30.1420205	30.15726623	29.84420173	30.49414063	30.45530044	29.44802343	31.32697947	29.47774799	30.77403846
23/04/2014 02:27	27.98486328	31.0897561	31.51489985	30.1420205	30.15726623	29.84420173	30.47216797	30.43331705	29.44802343	31.32697947	29.4536193	30.79807692
23/04/2014 02:42	27.98486328	31.0897561	31.49291646	30.1420205	30.15726623	29.84420173	30.49414063	30.43331705	29.46998536	31.32697947	29.4536193	30.79807692
23/04/2014 02:57	27.98486328	31.0897561	31.49291646	30.12005857	30.15726623	29.84420173	30.49414063	30.45530044	29.44802343	31.32697947	29.47774799	30.77403846
23/04/2014 03:12	27.98486328	31.0897561	31.49291646	30.1420205	30.15726623	29.84420173	30.49414063	30.45530044	29.44802343	31.32697947	29.4536193	30.77403846
23/04/2014 03:27	27.98486328	31.0897561	31.51489985	30.1420205	30.13327647	29.84420173	30.47216797	30.43331705	29.46998536	31.30498534	29.4536193	30.77403846
23/04/2014 03:42	27.98486328	31.0897561	31.51489985	30.1420205	30.13327647	29.84420173	30.47216797	30.43331705	29.44802343	31.30498534	29.4536193	30.77403846
23/04/2014 03:57	27.98486328	31.0897561	31.49291646	30.12005857	30.13327647	29.82010922	30.47216797	30.43331705	29.44802343	31.30498534	29.4536193	30.77403846
23/04/2014 04:12	27.98486328	31.0897561	31.49291646	30.12005857	30.13327647	29.82010922	30.47216797	30.43331705	29.44802343	31.30498534	29.4536193	30.77403846
23/04/2014 04:27	27.98486328	31.0897561	31.51489985	30.12005857	30.1092867	29.82010922	30.47216797	30.43331705	29.44802343	31.30498534	29.4536193	30.77403846
23/04/2014 04:42	27.96289063	31.0897561	31.49291646	30.12005857	30.13327647	29.82010922	30.45019531	30.41133366	29.44802343	31.2829912	29.4536193	30.77403846
23/04/2014 04:57	27.98486328	31.0897561	31.49291646	30.12005857	30.13327647	29.82010922	30.47216797	30.41133366	29.42606149	31.30498534	29.4536193	30.77403846
23/04/2014 05:12	27.96289063	31.0897561	31.49291646	30.12005857	30.1092867	29.82010922	30.45019531	30.41133366	29.44802343	31.30498534	29.4536193	30.77403846
23/04/2014 05:27	27.96289063	31.06780488	31.49291646	30.12005857	30.1092867	29.82010922	30.45019531	30.41133366	29.44802343	31.30498534	29.42949062	30.75
23/04/2014 05:42	27.98486328	31.06780488	31.49291646	30.09809663	30.1092867	29.82010922	30.45019531	30.38935027	29.44802343	31.30498534	29.4536193	30.75
23/04/2014 05:57	27.98486328	31.06780488	31.49291646	30.09809663	30.08529694	29.7960167	30.45019531	30.38935027	29.42606149	31.2829912	29.42949062	30.72596154
23/04/2014 06:12	27.96289063	31.06780488	31.47093307	30.09809663	30.08529694	29.77192419	30.45019531	30.38935027	29.42606149	31.2829912	29.42949062	30.72596154
23/04/2014 06:27	27.96289063	31.04585366	31.47093307	30.0761347	30.08529694	29.7960167	30.45019531	30.36736688	29.40409956	31.2829912	29.42949062	30.75
23/04/2014 06:42	27.96289063	31.04585366	31.47093307	30.0761347	30.08529694	29.77192419	30.42822266	30.38935027	29.40409956	31.26099707	29.42949062	30.72596154
23/04/2014 06:57	27.96289063	31.02390244	31.44894968	30.0761347	30.08529694	29.77192419	30.42822266	30.41133366	29.40409956	31.26099707	29.40536193	30.72596154
23/04/2014 07:12	27.94091797	31.02390244	31.42696629	30.12005857	30.08529694	29.77192419	30.45019531	30.41133366	29.38653001	31.2829912	29.40536193	30.75
23/04/2014 07:27	27.91894531	31.00195122	31.42696629	30.12005857	30.1092867	29.7960167	30.42822266	30.41133366	29.38653001	31.2829912	29.38123324	30.72596154
23/04/2014 07:42	27.94091797	30.98	31.4049829	30.12005857	30.13327647	29.82010922	30.45019531	30.45530044	29.40409956	31.2829912	29.38123324	30.72596154
23/04/2014 07:57	27.91894531	31.00195122	31.4049829	30.12005857	30.15726623	29.82010922	30.47216797	30.47728383	29.40409956	31.32697947	29.38123324	30.72596154
23/04/2014 08:12	27.89697266	31.00195122	31.4049829	30.16398243	30.15726623	29.82010922	30.47216797	30.47728383	29.40409956	31.32697947	29.40536193	30.75
23/04/2014 08:27	27.875	30.95804878	31.38299951	30.05417277	30.181256	29.84420173	30.47216797	30.52125061	29.40409956	31.32697947	29.40536193	30.77403846
23/04/2014 08:42	27.91894531	30.91414634	31.4049829	30.16398243	30.20524576	29.84420173	30.49414063	30.52125061	29.42606149	31.36656891	29.40536193	30.77403846
23/04/2014 08:57	27.94091797	31.00195122	31.44894968	30.18594436	30.20524576	29.84420173	30.47216797	30.52125061	29.44802343	31.36656891	29.40536193	30.79807692
23/04/2014 09:12	27.96289063	30.98	31.44894968	30.2079063	30.20524576	29.84420173	30.51611328	30.56082071	29.44802343	31.36656891	29.40536193	30.79807692
23/04/2014 09:27	27.94091797	31.02390244	31.44894968	30.2079063	30.22923553	29.84420173	30.51611328	30.5828041	29.40409956	31.38856305	29.40536193	30.79807692
23/04/2014 09:42	27.91894531	31.00195122	31.47093307	30.22986823	30.22923553	29.86829425	30.51611328	30.53883732	29.44802343	31.38856305	29.40536193	30.79807692
23/04/2014 09:57	27.94091797	31.00195122	31.49291646	30.22986823	30.25322529	29.86829425	30.51611328	30.60478749	29.46998536	31.41055718	29.4536193	30.79807692
23/04/2014 10:12	27.96289063	31.02390244	31.49291646	30.22986823	30.25322529	29.89238677	30.55566406	30.60478749	29.49194729	31.41055718	29.4536193	30.79807692
23/04/2014 10:27	27.94091797	31.00195122	31.51489985	30.25183016	30.25322529	29.89238677	30.53808594	30.5828041	29.46998536	31.38856305	29.4536193	30.81730769
23/04/2014 10:42	27.94091797	31.02390244	31.49291646	30.22986823	30.27721505	29.89238677	30.62158203	30.5828041	29.49194729	31.41055718	29.4536193	30.81730769
23/04/2014 10:57	27.96289063	31.04585366	31.51489985	30.2079063	30.27721505	29.89238677	30.55566406	30.62677088	29.49194729	31.43255132	29.4536193	30.84134615
23/04/2014 11:12	27.98486328	31.06780488	31.53688324	30.26939971	30.30120482	29.91647928	30.55566406	30.60478749	29.51390922	31.41055718	29.47774799	30.84134615
23/04/2014 11:27	27.94091797	31.04585366	31.53688324	30.18594436	30.30120482	29.89238677	30.55566406	30.60478749	29.49194729	31.41055718	29.47774799	30.84134615
23/04/2014 11:42	27.94091797	31.06780488	31.53688324	30.26939971	30.32519458	29.91647928	30.62158203	30.5828041	29.51390922	31.38856305	29.47774799	30.86538462
23/04/2014 11:57	27.96289063	31.0897561	31.55886663	30.26939971	30.32519458	29.9405718	30.57763672	30.56082071	29.49194729	31.43255132	29.47774799	30.84134615
23/04/2014 12:12	27.96289063	31.0897561	31.55886663	30.29136164	30.32519458	29.91647928	30.59960938	30.62677088	29.51390922	31.38856305	29.47774799	30.84134615
23/04/2014 12:27	27.96289063	31.04585366	31.55886663	30.25183016	30.34918435	29.9405718	30.62158203	30.60478749	29.51390922	31.43255132	29.4536193	30.86538462
23/04/2014 12:42	28.00244141	31.0897561	31.49291646	30.29136164	30.34918435	29.9405718	30.59960938	30.60478749	29.51390922	31.43255132	29.47774799	30.86538462
23/04/2014 12:57	27.96289063	31.0897561	31.53688324	30.31332357	30.34918435	29.9405718	30.62158203	30.49926722	29.51390922	31.43255132	29.50187668	30.86538462
23/04/2014 13:12	27.98486328	31.0897561	31.53688324	30.31332357	30.36837616	29.96466431	30.62158203	30.60478749	29.51390922	31.41055718	29.47774799	30.86538462
23/04/2014 13:27	27.98486328	31.11170732	31.53688324	30.29136164	30.36837616	29.9405718	30.57763672	30.62677088	29.51390922	31.43255132	29.50187668	30.88942308
23/04/2014 13:42	27.98486328	31.0897561	31.53688324	30.26939971	30.34918435	29.91647928	30.64355469	30.64875427	29.55783309	31.47653959	29.47774799	30.88942308
23/04/2014 13:57	27.98486328	31.0897561	31.49291646	30.29136164	30.36837616	29.9405718	30.51611328	30.67073766	29.55783309	31.47653959	29.50187668	30.88942308
23/04/2014 14:12	27.98486328	31.12926829	31.55886663	30.33528551	30.41635569	29.98875683	30.64355469	30.69272106	29.57979502	31.47653959	29.4536193	30.88942308
23/04/2014 14:27	28.00244141	31.15121951	31.58085002	30.31332357	30.39236592	29.98875683	30.55566406	30.64875427	29.55783309	31.47653959	29.50187668	30.88942308
23/04/2014 14:42	27.96289063	31.11170732	31.55886663	30.33528551	30.39236592	29.96466431	30.57763672	30.62677088	29.55783309	31.49853372	29.50187668	30.91346154
23/04/2014 14:57	28.00244141	31.15121951	31.58085002	30.29136164	30.39236592	29.9405718	30.59960938	30.67073766	29.57979502	31.47653959	29.4536193	30.86538462
23/04/2014 15:12	27.96289063	31.06780488	31.55886663	30.25183016	30.36837616	29.96466431	30.59960938	30.62677088	29.57979502	31.47653959	29.50187668	30.86538462
23/04/2014 15:27	28.00244141	31.0897561	31.55886663	30.29136164	30.36837616	29.96466431	30.57763672	30.60478749	29.53587116	31.45454545	29.4536193	30.84134615
23/04/2014 15:42	28.00244141	31.0897561	31.51489985	30.31332357	30.36837616	29.98875683	30.64355469	30.69272106	29.55783309	31.49853372	29.4536193	30.86538462
23/04/2014 15:57	28.00244141	31.11170732	31.53688324	30.31332357	30.39236592	30.00803084	30.62158203	30.67073766	29.55783309	31.49853372	29.4536193	30.86538462
23/04/2014 16:12	27.98486328	31.11170732	31.55886663	30.33528551	30.41635569	30.00803084	30.64355469	30.69272106	29.57979502	31.52052786	29.47774799	30.86538462
23/04/2014 16:27	28.00244141	31.15121951	31.58085002	30.37920937	30.36837616	30.00803084	30.6875	30.71470445	29.60175695	31.54252199	29.50187668	30.88942308
23/04/2014 16:42	28.04638672	31.17317073	31.60283341	30.22986823	30.44034545	30.05621587	30.6875	30.73668784	29.60175695	31.56451613	29.50187668	30.91346154
23/04/2014 16:57	28.04638672	31.17317073	31.62481681	30.4011713	30.44034545	30.05621587	30.70947266	30.75867123	29.64568082	31.56451613	29.50187668	30.9375
23/04/2014 17:12	28.04638672	31.21707317	31.62481681	30.4011713	30.46433522	30.08030838	30.70947266	30.73668784	29.64568082	31.58651026	29.4536193	30.9375
23/04/2014 17:27	28.04638672	31.21707317	31.66438691	30.42313324	30.46433522	30.08030838	30.70947266	30.78065462	29.66764275	31.6085044	29.52600536	30.96153846
23/04/2014 17:42	28.04638672	31.26097561	31.6863703	30.42313324	30.46433522	30.1044009	30.70947266	30.75867123	29.66764275	31.6085044	29.55013405	30.98557692
23/04/2014 17:57	28.06835938	31.21707317	31.66438691	30.4670571	30.46433522	30.1044009	30.77539063	30.82022472	29.6852123	31.64809384	29.57426273	30.98557692
23/04/2014 18:12	28.04638672	31.26097561	31.70835369	30.48901903	30.48832498	30.12849341	30.79736328	30.84220811	29.6852123	31.67008798	29.57426273	31.00961538
23/04/2014 18:27	28.09033203	31.23902439	31.73033708	30.51098097	30.51231475	30.15258593	30.79736328	30.84220811	29.72913616	31.64809384	29.57426273	31.03365385
23/04/2014 18:42	28.11230469	31.28292683	31.75232047	30.51098097	30.51231475	30.15258593	30.79736328	30.88617489	29.7510981	31.69208211	29.59839142	31.05769231
23/04/2014 18:57	28.11230469	31.28292683	31.77430386	30.5329429	30.53630451	30.17667845	30.83691406	30.88617489	29.77306003	31.71407625	29.62252011	31.05769231
23/04/2014 19:12	28.09033203	31.28292683	31.77430386	30.5329429	30.53630451	30.20077096	30.83691406	30.93014167	29.79502196	31.71407625	29.62252011	31.05769231
23/04/2014 19:27	28.09033203	31.28292683	31.77430386	30.5329429	30.53630451	30.20077096	30.85888672	30.93014167	29.79502196	31.71407625	29.62252011	31.08173077
23/04/2014 19:42	28.09033203	31.28292683	31.77430386	30.5329429	30.53630451	30.20077096	30.85888672	30.93014167	29.81698389	31.71407625	29.62252011	31.08173077
23/04/2014 19:57	28.11230469	31.28292683	31.77430386	30.51098097	30.51231475	30.20077096	30.85888672	30.90815828	29.79502196	31.71407625	29.62252011	31.08173077
23/04/2014 20:12	28.11230469	31.30487805	31.77430386	30.5329429	30.51231475	30.20077096	30.85888672	30.90815828	29.79502196	31.71407625	29.64664879	31.08173077
23/04/2014 20:27	28.09033203	31.30487805	31.77430386	30.5329429	30.51231475	30.20077096	30.85888672	30.90815828	29.81698389	31.71407625	29.64664879	31.08173077
23/04/2014 20:42	28.11230469	31.28292683	31.77430386	30.51098097	30.51231475	30.20077096	30.85888672	30.90815828	29.81698389	31.71407625	29.64664879	31.08173077
23/04/2014 20:57	28.11230469	31.30487805	31.79628725	30.51098097	30.48832498	30.20077096	30.85888672	30.90815828	29.81698389	31.69208211	29.62252011	31.08173077
23/04/2014 21:12	28.09033203	31.30487805	31.79628725	30.51098097	30.48832498	30.20077096	30.85888672	30.90815828	29.81698389	31.71407625	29.62252011	31.08173077
23/04/2014 21:27	28.09033203	31.28292683	31.79628725	30.51098097	30.48832498	30.20077096	30.85888672	30.90815828	29.79502196	31.69208211	29.64664879	31.08173077
23/04/2014 21:42	28.09033203	31.30487805	31.79628725	30.48901903	30.48832498	30.20077096	30.85888672	30.90815828	29.81698389	31.71407625	29.64664879	31.08173077
23/04/2014 21:57	28.09033203	31.30487805	31.79628725	30.51098097	30.48832498	30.20077096	30.85888672	30.90815828	29.81698389	31.69208211	29.62252011	31.05769231
23/04/2014 22:12	28.09033203	31.30487805	31.79628725	30.51098097	30.46433522	30.20077096	30.83691406	30.90815828	29.79502196	31.69208211	29.62252011	31.08173077
23/04/2014 22:27	28.09033203	31.28292683	31.79628725	30.48901903	30.46433522	30.20077096	30.83691406	30.90815828	29.81698389	31.69208211	29.62252011	31.08173077
23/04/2014 22:42	28.09033203	31.28292683	31.79628725	30.48901903	30.46433522	30.20077096	30.83691406	30.90815828	29.79502196	31.69208211	29.62252011	31.08173077
23/04/2014 22:57	28.09033203	31.28292683	31.77430386	30.48901903	30.46433522	30.17667845	30.83691406	30.90815828	29.79502196	31.69208211	29.62252011	31.05769231
23/04/2014 23:12	28.06835938	31.28292683	31.79628725	30.48901903	30.46433522	30.17667845	30.83691406	30.88617489	29.79502196	31.69208211	29.62252011	31.05769231
23/04/2014 23:27	28.09033203	31.28292683	31.79628725	30.48901903	30.44034545	30.17667845	30.83691406	30.88617489	29.79502196	31.69208211	29.62252011	31.05769231
23/04/2014 23:42	28.09033203	31.28292683	31.79628725	30.4670571	30.44034545	30.17667845	30.83691406	30.88617489	29.79502196	31.69208211	29.59839142	31.05769231
23/04/2014 23:57	28.06835938	31.28292683	31.79628725	30.4670571	30.44034545	30.17667845	30.83691406	30.88617489	29.79502196	31.69208211	29.59839142	31.05769231
24/04/2014 00:12	28.06835938	31.28292683	31.79628725	30.4670571	30.44034545	30.15258593	30.83691406	30.8641915	29.79502196	31.67008798	29.59839142	31.05769231
24/04/2014 00:27	28.06835938	31.28292683	31.79628725	30.4670571	30.44034545	30.15258593	30.83691406	30.88617489	29.79502196	31.67008798	29.59839142	31.03365385
24/04/2014 00:42	28.06835938	31.28292683	31.79628725	30.4670571	30.44034545	30.15258593	30.81933594	30.88617489	29.79502196	31.67008798	29.59839142	31.03365385
24/04/2014 00:57	28.06835938	31.26097561	31.79628725	30.4670571	30.41635569	30.15258593	30.83691406	30.8641915	29.79502196	31.67008798	29.59839142	31.05769231
24/04/2014 01:12	28.09033203	31.28292683	31.79628725	30.4670571	30.41635569	30.15258593	30.81933594	30.88617489	29.79502196	31.67008798	29.59839142	31.03365385
24/04/2014 01:27	28.06835938	31.28292683	31.79628725	30.4670571	30.41635569	30.15258593	30.81933594	30.8641915	29.79502196	31.67008798	29.59839142	31.05769231
24/04/2014 01:42	28.06835938	31.26097561	31.79628725	30.4670571	30.41635569	30.15258593	30.83691406	30.8641915	29.79502196	31.67008798	29.59839142	31.03365385
24/04/2014 01:57	28.06835938	31.26097561	31.77430386	30.4670571	30.41635569	30.15258593	30.81933594	30.8641915	29.79502196	31.67008798	29.59839142	31.03365385
24/04/2014 02:12	28.06835938	31.26097561	31.79628725	30.4670571	30.41635569	30.15258593	30.81933594	30.8641915	29.79502196	31.67008798	29.57426273	31.03365385
24/04/2014 02:27	28.09033203	31.28292683	31.79628725	30.4670571	30.41635569	30.15258593	30.81933594	30.8641915	29.79502196	31.67008798	29.59839142	31.03365385
24/04/2014 02:42	28.06835938	31.28292683	31.79628725	30.4670571	30.39236592	30.15258593	30.81933594	30.8641915	29.77306003	31.67008798	29.57426273	31.03365385
24/04/2014 02:57	28.06835938	31.26097561	31.77430386	30.44509517	30.39236592	30.15258593	30.83691406	30.84220811	29.77306003	31.67008798	29.59839142	31.03365385
24/04/2014 03:12	28.06835938	31.26097561	31.79628725	30.44509517	30.39236592	30.15258593	30.81933594	30.8641915	29.77306003	31.64809384	29.57426273	31.03365385
24/04/2014 03:27	28.06835938	31.26097561	31.79628725	30.44509517	30.39236592	30.15258593	30.81933594	30.84220811	29.79502196	31.64809384	29.57426273	31.03365385
24/04/2014 03:42	28.06835938	31.26097561	31.77430386	30.44509517	30.39236592	30.15258593	30.81933594	30.84220811	29.77306003	31.64809384	29.57426273	31.00961538
24/04/2014 03:57	28.06835938	31.26097561	31.77430386	30.44509517	30.39236592	30.12849341	30.79736328	30.84220811	29.77306003	31.64809384	29.57426273	31.03365385
24/04/2014 04:12	28.06835938	31.26097561	31.77430386	30.44509517	30.39236592	30.12849341	30.79736328	30.84220811	29.77306003	31.64809384	29.57426273	31.00961538
24/04/2014 04:27	28.06835938	31.26097561	31.77430386	30.44509517	30.39236592	30.12849341	30.81933594	30.8641915	29.77306003	31.64809384	29.57426273	31.00961538
24/04/2014 04:42	28.04638672	31.23902439	31.79628725	30.44509517	30.36837616	30.12849341	30.79736328	30.84220811	29.77306003	31.64809384	29.57426273	31.00961538
24/04/2014 04:57	28.06835938	31.26097561	31.79628725	30.42313324	30.36837616	30.12849341	30.79736328	30.82022472	29.77306003	31.64809384	29.57426273	31.00961538
24/04/2014 05:12	28.06835938	31.26097561	31.77430386	30.42313324	30.39236592	30.12849341	30.79736328	30.84220811	29.77306003	31.64809384	29.57426273	31.00961538
24/04/2014 05:27	28.06835938	31.23902439	31.77430386	30.42313324	30.36837616	30.12849341	30.79736328	30.84220811	29.77306003	31.63049853	29.57426273	31.00961538
24/04/2014 05:42	28.04638672	31.23902439	31.77430386	30.42313324	30.36837616	30.12849341	30.79736328	30.82022472	29.77306003	31.63049853	29.57426273	31.00961538
24/04/2014 05:57	28.06835938	31.26097561	31.77430386	30.42313324	30.36837616	30.12849341	30.79736328	30.82022472	29.77306003	31.63049853	29.55013405	31.00961538
24/04/2014 06:12	28.04638672	31.23902439	31.77430386	30.42313324	30.36837616	30.12849341	30.79736328	30.82022472	29.7510981	31.63049853	29.55013405	31.00961538
24/04/2014 06:27	28.04638672	31.23902439	31.77430386	30.42313324	30.36837616	30.1044009	30.75341797	30.8641915	29.7510981	31.63049853	29.55013405	31.00961538
24/04/2014 06:42	28.04638672	31.23902439	31.77430386	30.4011713	30.36837616	30.1044009	30.77539063	30.80263801	29.7510981	31.63049853	29.55013405	30.98557692
24/04/2014 06:57	28.02441406	31.17317073	31.75232047	30.4011713	30.34918435	30.08030838	30.75341797	30.75867123	29.7510981	31.63049853	29.52600536	30.96153846
24/04/2014 07:12	28.02441406	31.17317073	31.73033708	30.4011713	30.32519458	30.05621587	30.73144531	30.78065462	29.72913616	31.6085044	29.52600536	30.96153846
24/04/2014 07:27	28.02441406	31.19512195	31.70835369	30.4011713	30.32519458	30.05621587	30.73144531	30.75867123	29.6852123	31.6085044	29.52600536	30.96153846
24/04/2014 07:42	28.02441406	31.19512195	31.6863703	30.42313324	30.34918435	30.05621587	30.75341797	30.78065462	29.70717423	31.6085044	29.50187668	30.96153846
24/04/2014 07:57	28.00244141	31.17317073	31.6863703	30.42313324	30.34918435	30.08030838	30.75341797	30.82022472	29.70717423	31.6085044	29.50187668	30.96153846
24/04/2014 08:12	28.00244141	31.12926829	31.6863703	30.42313324	30.36837616	30.08030838	30.77539063	30.82022472	29.72913616	31.63049853	29.52600536	30.96153846
24/04/2014 08:27	28.00244141	31.12926829	31.6863703	30.4011713	30.36837616	30.08030838	30.75341797	30.84220811	29.72913616	31.63049853	29.50187668	30.98557692
24/04/2014 08:42	28.02441406	31.12926829	31.66438691	30.4670571	30.39236592	30.08030838	30.79736328	30.84220811	29.72913616	31.64809384	29.50187668	31.00961538
24/04/2014 08:57	27.98486328	31.12926829	31.66438691	30.4670571	30.39236592	30.1044009	30.79736328	30.88617489	29.7510981	31.64809384	29.52600536	31.00961538
24/04/2014 09:12	28.00244141	31.15121951	31.6863703	30.4670571	30.41635569	30.08030838	30.77539063	30.90815828	29.7510981	31.67008798	29.52600536	31.03365385
24/04/2014 09:27	28.02441406	31.12926829	31.6863703	30.4670571	30.44034545	30.08030838	30.79736328	30.93014167	29.7510981	31.67008798	29.52600536	31.03365385
24/04/2014 09:42	28.02441406	31.12926829	31.70835369	30.48901903	30.44034545	30.1044009	30.79736328	30.93014167	29.77306003	31.69208211	29.55013405	31.03365385
24/04/2014 09:57	28.02441406	31.19512195	31.75232047	30.48901903	30.46433522	30.1044009	30.79736328	30.93014167	29.77306003	31.69208211	29.55013405	31.03365385
24/04/2014 10:12	28.06835938	31.17317073	31.75232047	30.51098097	30.48832498	30.1044009	30.83691406	30.97410845	29.79502196	31.71407625	29.57426273	31.08173077
24/04/2014 10:27	28.02441406	31.17317073	31.73033708	30.51098097	30.48832498	30.1044009	30.83691406	30.97410845	29.79502196	31.73607038	29.59839142	31.05769231
24/04/2014 10:42	28.02441406	31.17317073	31.75232047	30.48901903	30.46433522	30.1044009	30.83691406	30.95212506	29.79502196	31.71407625	29.59839142	31.05769231
24/04/2014 10:57	28.04638672	31.15121951	31.75232047	30.51098097	30.46433522	30.12849341	30.85888672	30.95212506	29.81698389	31.71407625	29.55013405	31.05769231
24/04/2014 11:12	28.04638672	31.17317073	31.77430386	30.5329429	30.48832498	30.1044009	30.85888672	30.95212506	29.81698389	31.71407625	29.57426273	31.05769231
24/04/2014 11:27	28.04638672	31.17317073	31.77430386	30.5329429	30.48832498	30.12849341	30.85888672	30.97410845	29.81698389	31.73607038	29.55013405	31.03365385
24/04/2014 11:42	28.04638672	31.17317073	31.77430386	30.5329429	30.48832498	30.12849341	30.88085938	30.97410845	29.83894583	31.73607038	29.57426273	31.08173077
24/04/2014 11:57	28.02441406	31.19512195	31.79628725	30.55051245	30.51231475	30.12849341	30.88085938	30.97410845	29.83894583	31.75806452	29.59839142	31.08173077
24/04/2014 12:12	28.02441406	31.17317073	31.79628725	30.5329429	30.51231475	30.15258593	30.92480469	30.99609184	29.86090776	31.75806452	29.59839142	31.10576923
24/04/2014 12:27	28.06835938	31.17317073	31.81827064	30.55051245	30.53630451	30.15258593	30.92480469	31.01807523	29.86090776	31.75806452	29.59839142	31.125
24/04/2014 12:42	28.04638672	31.19512195	31.81827064	30.55051245	30.53630451	30.15258593	30.96875	30.99609184	29.86090776	31.78005865	29.62252011	31.10576923
24/04/2014 12:57	28.04638672	31.21707317	31.84025403	30.57247438	30.53630451	30.15258593	30.94677734	31.04005862	29.88286969	31.80205279	29.62252011	31.125
24/04/2014 13:12	28.06835938	31.23902439	31.84025403	30.44509517	30.56029427	30.17667845	30.96875	31.04005862	29.88286969	31.82404692	29.62252011	31.14903846
24/04/2014 13:27	28.04638672	31.23902439	31.84025403	30.57247438	30.58428404	30.17667845	30.94677734	31.04005862	29.88286969	31.82404692	29.62252011	31.14903846
24/04/2014 13:42	28.06835938	31.26097561	31.86223742	30.59443631	30.56029427	30.15258593	30.96875	31.04005862	29.88286969	31.80205279	29.62252011	31.17307692
24/04/2014 13:57	28.04638672	31.26097561	31.86223742	30.59443631	30.58428404	30.20077096	30.99072266	31.06204201	29.90483163	31.84604106	29.62252011	31.17307692
24/04/2014 14:12	28.04638672	31.23902439	31.86223742	30.57247438	30.6082738	30.20077096	31.01269531	31.06204201	29.90483163	31.82404692	29.64664879	31.19711538
24/04/2014 14:27	28.06835938	31.26097561	31.88422081	30.59443631	30.6082738	30.20077096	30.88085938	31.06204201	29.88286969	31.84604106	29.64664879	31.19711538
24/04/2014 14:42	28.06835938	31.28292683	31.88422081	30.61639824	30.63226357	30.20077096	31.03466797	31.0840254	29.90483163	31.86803519	29.64664879	31.22115385
24/04/2014 14:57	28.04638672	31.26097561	31.88422081	30.59443631	30.63226357	30.22486348	30.99072266	31.0840254	29.92679356	31.84604106	29.59839142	31.22115385
24/04/2014 15:12	28.06835938	31.28292683	31.9062042	30.61639824	30.63226357	30.24895599	31.01269531	31.06204201	29.94875549	31.86803519	29.67077748	31.22115385
24/04/2014 15:27	28.00244141	31.19512195	31.9457743	30.57247438	30.63226357	30.22486348	31.03466797	31.06204201	29.92679356	31.86803519	29.67077748	31.24519231
24/04/2014 15:42	28.06835938	31.26097561	31.79628725	30.61639824	30.63226357	30.22486348	31.07861328	31.10161212	29.92679356	31.89002933	29.64664879	31.24519231
24/04/2014 15:57	28.06835938	31.26097561	31.92818759	30.61639824	30.63226357	30.24895599	31.07861328	31.10161212	29.92679356	31.91202346	29.67077748	31.24519231
24/04/2014 16:12	28.06835938	31.30487805	31.92818759	30.63836018	30.63226357	30.27304851	31.01269531	31.12359551	29.90483163	31.92961877	29.64664879	31.26923077
24/04/2014 16:27	28.06835938	31.30487805	31.9457743	30.63836018	30.65625333	30.24895599	31.05664063	31.12359551	29.94875549	31.92961877	29.67077748	31.26923077
24/04/2014 16:42	28.06835938	31.30487805	31.96775769	30.68228404	30.65625333	30.27304851	31.05664063	31.1455789	29.94875549	31.92961877	29.67077748	31.29326923
24/04/2014 16:57	28.06835938	31.34878049	31.98974108	30.68228404	30.65625333	30.29714102	31.10058594	31.1455789	29.97071742	31.9516129	29.69008043	31.31730769
24/04/2014 17:12	28.04638672	31.37073171	32.01172447	30.68228404	30.69943491	30.29714102	31.10058594	31.16756229	29.97071742	31.9516129	29.69008043	31.34134615
24/04/2014 17:27	28.09033203	31.39268293	32.03370787	30.72620791	30.69943491	30.31641503	31.11816406	31.21152907	29.98828697	31.99560117	29.69008043	31.31730769
24/04/2014 17:42	28.09033203	31.39268293	32.05569126	30.74816984	30.72342467	30.34050755	31.16210938	31.21152907	30.0102489	31.99560117	29.71420912	31.36538462
24/04/2014 17:57	28.09033203	31.39268293	32.07767465	30.74816984	30.72342467	30.34050755	31.16210938	31.25549585	30.0102489	32.01759531	29.7383378	31.38942308
24/04/2014 18:12	28.11230469	31.43219512	32.09965804	30.7920937	30.74741444	30.36460006	31.16210938	31.27747924	30.03221083	32.03958944	29.76246649	31.41346154
24/04/2014 18:27	28.13427734	31.43219512	32.12164143	30.7920937	30.7714042	30.38869258	31.18408203	31.27747924	30.0761347	32.03958944	29.78659517	31.43269231
24/04/2014 18:42	28.13427734	31.45414634	32.14362482	30.81405564	30.79539397	30.38869258	31.22802734	31.27747924	30.0761347	32.06158358	29.78659517	31.45673077
24/04/2014 18:57	28.11230469	31.47609756	32.16560821	30.83162518	30.79539397	30.41278509	31.25	31.29946263	30.09809663	32.06158358	29.81072386	31.48076923
24/04/2014 19:12	28.13427734	31.47609756	32.16560821	30.83162518	30.79539397	30.41278509	31.25	31.32144602	30.12005857	32.10557185	29.83485255	31.48076923
24/04/2014 19:27	28.13427734	31.47609756	32.1875916	30.83162518	30.79539397	30.43687761	31.27197266	31.34342941	30.1420205	31.99560117	29.83485255	31.50480769
24/04/2014 19:42	28.13427734	31.47609756	32.16560821	30.83162518	30.7714042	30.43687761	31.25	31.34342941	30.12005857	32.10557185	29.81072386	31.50480769
24/04/2014 19:57	28.13427734	31.45414634	32.16560821	30.83162518	30.7714042	30.43687761	31.27197266	31.34342941	30.12005857	32.10557185	29.83485255	31.50480769
24/04/2014 20:12	28.13427734	31.47609756	32.16560821	30.83162518	30.7714042	30.43687761	31.25	31.32144602	30.12005857	32.08357771	29.83485255	31.50480769
24/04/2014 20:27	28.13427734	31.45414634	32.1875916	30.83162518	30.7714042	30.43687761	31.27197266	31.34342941	30.12005857	32.10557185	29.83485255	31.48076923
24/04/2014 20:42	28.13427734	31.45414634	32.16560821	30.83162518	30.7714042	30.41278509	31.27197266	31.32144602	30.1420205	32.08357771	29.83485255	31.48076923
24/04/2014 20:57	28.13427734	31.47609756	32.16560821	30.81405564	30.74741444	30.41278509	31.25	31.32144602	30.12005857	32.08357771	29.81072386	31.48076923
24/04/2014 21:12	28.13427734	31.45414634	32.16560821	30.83162518	30.74741444	30.41278509	31.25	31.32144602	30.1420205	32.08357771	29.83485255	31.48076923
24/04/2014 21:27	28.11230469	31.45414634	32.16560821	30.81405564	30.74741444	30.41278509	31.25	31.32144602	30.12005857	32.08357771	29.81072386	31.48076923
24/04/2014 21:42	28.13427734	31.45414634	32.1875916	30.81405564	30.74741444	30.41278509	31.25	31.32144602	30.1420205	32.08357771	29.81072386	31.48076923
24/04/2014 21:57	28.11230469	31.47609756	32.16560821	30.81405564	30.74741444	30.41278509	31.25	31.32144602	30.12005857	32.08357771	29.81072386	31.48076923
24/04/2014 22:12	28.11230469	31.45414634	32.16560821	30.81405564	30.72342467	30.41278509	31.25	31.29946263	30.12005857	32.08357771	29.81072386	31.48076923
24/04/2014 22:27	28.11230469	31.45414634	32.16560821	30.7920937	30.72342467	30.41278509	31.25	31.29946263	30.1420205	32.08357771	29.81072386	31.48076923
24/04/2014 22:42	28.11230469	31.45414634	32.16560821	30.81405564	30.72342467	30.41278509	31.25	31.29946263	30.12005857	32.08357771	29.81072386	31.48076923
24/04/2014 22:57	28.11230469	31.45414634	32.16560821	30.81405564	30.72342467	30.41278509	31.25	31.29946263	30.1420205	32.06158358	29.81072386	31.48076923
24/04/2014 23:12	28.11230469	31.45414634	32.16560821	30.7920937	30.69943491	30.41278509	31.25	31.29946263	30.12005857	32.06158358	29.81072386	31.45673077
24/04/2014 23:27	28.11230469	31.45414634	32.16560821	30.81405564	30.69943491	30.41278509	31.25	31.29946263	30.12005857	31.9516129	29.81072386	31.48076923
24/04/2014 23:42	28.09033203	31.45414634	32.1875916	30.7920937	30.69943491	30.41278509	31.25	31.27747924	30.12005857	31.99560117	29.81072386	31.45673077
24/04/2014 23:57	28.11230469	31.45414634	32.16560821	30.81405564	30.69943491	30.41278509	31.25	31.29946263	30.12005857	32.06158358	29.81072386	31.45673077
25/04/2014 00:12	28.11230469	31.45414634	32.16560821	30.81405564	30.69943491	30.41278509	31.22802734	31.27747924	30.12005857	32.06158358	29.78659517	31.45673077
25/04/2014 00:27	28.11230469	31.45414634	32.16560821	30.7920937	30.67544514	30.41278509	31.22802734	31.27747924	30.1420205	32.06158358	29.81072386	31.45673077
25/04/2014 00:42	28.11230469	31.45414634	32.16560821	30.7920937	30.67544514	30.41278509	31.22802734	31.27747924	30.12005857	32.06158358	29.78659517	31.45673077
25/04/2014 00:57	28.11230469	31.45414634	32.16560821	30.7920937	30.67544514	30.41278509	31.22802734	31.27747924	30.12005857	32.03958944	29.81072386	31.45673077
25/04/2014 01:12	28.09033203	31.45414634	32.1875916	30.7920937	30.67544514	30.38869258	31.22802734	31.27747924	30.12005857	32.06158358	29.78659517	31.45673077
25/04/2014 01:27	28.11230469	31.45414634	32.16560821	30.77013177	30.67544514	30.38869258	31.22802734	31.27747924	30.12005857	32.03958944	29.78659517	31.45673077
25/04/2014 01:42	28.11230469	31.43219512	32.1875916	30.7920937	30.67544514	30.38869258	31.22802734	31.27747924	30.12005857	32.03958944	29.78659517	31.45673077
25/04/2014 01:57	28.11230469	31.45414634	32.1875916	30.77013177	30.67544514	30.38869258	31.22802734	31.27747924	30.12005857	32.03958944	29.78659517	31.45673077
25/04/2014 02:12	28.11230469	31.43219512	32.16560821	30.77013177	30.65625333	30.38869258	31.22802734	31.27747924	30.12005857	32.03958944	29.78659517	31.45673077
25/04/2014 02:27	28.11230469	31.43219512	32.16560821	30.77013177	30.65625333	30.38869258	31.22802734	31.27747924	30.12005857	32.06158358	29.78659517	31.43269231
25/04/2014 02:42	28.11230469	31.43219512	32.1875916	30.77013177	30.65625333	30.38869258	31.20605469	31.27747924	30.12005857	32.03958944	29.78659517	31.43269231
25/04/2014 02:57	28.11230469	31.45414634	32.16560821	30.77013177	30.65625333	30.38869258	31.20605469	31.27747924	30.12005857	32.03958944	29.78659517	31.43269231
25/04/2014 03:12	28.09033203	31.43219512	32.16560821	30.77013177	30.65625333	30.38869258	31.20605469	31.27747924	30.12005857	32.03958944	29.76246649	31.43269231
25/04/2014 03:27	28.09033203	31.43219512	32.1875916	30.77013177	30.65625333	30.38869258	31.20605469	31.25549585	30.12005857	32.03958944	29.76246649	31.43269231
25/04/2014 03:42	28.09033203	31.43219512	32.1875916	30.77013177	30.65625333	30.38869258	31.22802734	31.25549585	30.12005857	32.01759531	29.76246649	31.43269231
25/04/2014 03:57	28.09033203	31.43219512	32.16560821	30.77013177	30.65625333	30.36460006	31.20605469	31.25549585	30.12005857	32.01759531	29.76246649	31.43269231
25/04/2014 04:12	28.09033203	31.43219512	32.16560821	30.74816984	30.63226357	30.36460006	31.20605469	31.25549585	30.09809663	32.01759531	29.76246649	31.43269231
25/04/2014 04:27	28.06835938	31.43219512	32.16560821	30.77013177	30.63226357	30.36460006	31.20605469	31.25549585	30.12005857	32.01759531	29.76246649	31.43269231
25/04/2014 04:42	28.09033203	31.43219512	32.16560821	30.74816984	30.63226357	30.36460006	31.20605469	31.25549585	30.09809663	32.01759531	29.76246649	31.43269231
25/04/2014 04:57	28.06835938	31.43219512	32.16560821	30.77013177	30.63226357	30.38869258	31.20605469	31.25549585	30.09809663	32.01759531	29.76246649	31.43269231
25/04/2014 05:12	28.09033203	31.43219512	32.16560821	30.74816984	30.63226357	30.36460006	31.20605469	31.23351246	30.09809663	32.01759531	29.76246649	31.41346154
25/04/2014 05:27	28.09033203	31.43219512	32.16560821	30.74816984	30.63226357	30.36460006	31.20605469	31.23351246	30.09809663	32.01759531	29.76246649	31.41346154
25/04/2014 05:42	28.09033203	31.43219512	32.16560821	30.74816984	30.63226357	30.36460006	31.18408203	31.23351246	30.09809663	32.01759531	29.76246649	31.41346154
25/04/2014 05:57	28.09033203	31.4102439	32.16560821	30.74816984	30.6082738	30.36460006	31.20605469	31.23351246	30.0761347	32.01759531	29.76246649	31.41346154
25/04/2014 06:12	28.09033203	31.4102439	32.16560821	30.74816984	30.6082738	30.36460006	31.22802734	31.23351246	30.09809663	32.01759531	29.76246649	31.41346154
25/04/2014 06:27	28.04638672	31.4102439	32.16560821	30.72620791	30.6082738	30.34050755	31.18408203	31.23351246	30.09809663	32.01759531	29.7383378	31.41346154
25/04/2014 06:42	28.06835938	31.39268293	32.14362482	30.72620791	30.6082738	30.34050755	31.20605469	31.21152907	30.09809663	31.99560117	29.7383378	31.41346154
25/04/2014 06:57	28.06835938	31.37073171	32.14362482	30.72620791	30.58428404	30.34050755	31.16210938	31.21152907	30.0761347	31.99560117	29.7383378	31.38942308
25/04/2014 07:12	28.06835938	31.39268293	32.12164143	30.70424597	30.58428404	30.31641503	31.16210938	31.21152907	30.05417277	31.99560117	29.71420912	31.36538462
25/04/2014 07:27	28.04638672	31.39268293	32.09965804	30.72620791	30.58428404	30.31641503	31.14013672	31.21152907	30.05417277	31.99560117	29.71420912	31.36538462
25/04/2014 07:42	28.04638672	31.32682927	32.07767465	30.72620791	30.6082738	30.31641503	31.11816406	31.21152907	30.05417277	31.99560117	29.71420912	31.36538462
25/04/2014 07:57	28.02441406	31.30487805	32.07767465	30.72620791	30.6082738	30.31641503	31.14013672	31.21152907	30.03221083	31.99560117	29.71420912	31.36538462
25/04/2014 08:12	28.02441406	31.32682927	32.05569126	30.72620791	30.6082738	30.31641503	31.14013672	31.27747924	30.05417277	32.01759531	29.71420912	31.38942308
25/04/2014 08:27	28.02441406	31.28292683	32.05569126	30.74816984	30.6082738	30.31641503	31.20605469	31.25549585	30.05417277	32.01759531	29.69008043	31.41346154
25/04/2014 08:42	28.06835938	31.26097561	32.07767465	30.74816984	30.63226357	30.31641503	31.20605469	31.27747924	30.05417277	32.03958944	29.71420912	31.43269231
25/04/2014 08:57	28.02441406	31.30487805	32.07767465	30.77013177	30.63226357	30.31641503	31.18408203	31.27747924	30.05417277	32.03958944	29.71420912	31.43269231
25/04/2014 09:12	28.04638672	31.32682927	32.09965804	30.77013177	30.63226357	30.31641503	31.18408203	31.3654128	30.05417277	32.06158358	29.71420912	31.43269231
25/04/2014 09:27	28.04638672	31.32682927	32.09965804	30.7920937	30.65625333	30.31641503	31.25	31.32144602	30.0761347	32.08357771	29.71420912	31.43269231
25/04/2014 09:42	28.02441406	31.34878049	32.14362482	30.7920937	30.65625333	30.34050755	31.22802734	31.32144602	30.05417277	32.08357771	29.7383378	31.45673077
25/04/2014 09:57	28.06835938	31.32682927	32.14362482	30.7920937	30.67544514	30.34050755	31.27197266	31.34342941	30.0761347	32.08357771	29.7383378	31.45673077
25/04/2014 10:12	28.09033203	31.28292683	32.12164143	30.7920937	30.67544514	30.34050755	31.25	31.38299951	30.0761347	32.08357771	29.76246649	31.43269231
25/04/2014 10:27	28.04638672	31.32682927	32.14362482	30.81405564	30.69943491	30.34050755	31.25	31.34342941	30.0761347	32.10557185	29.7383378	31.43269231
25/04/2014 10:42	28.06835938	31.34878049	32.14362482	30.81405564	30.69943491	30.34050755	31.25	31.3654128	30.09809663	32.10557185	29.7383378	31.45673077
25/04/2014 10:57	28.06835938	31.34878049	32.16560821	30.81405564	30.69943491	30.34050755	31.29394531	31.34342941	30.09809663	32.10557185	29.76246649	31.43269231
25/04/2014 11:12	28.04638672	31.30487805	32.14362482	30.7920937	30.69943491	30.31641503	31.29394531	31.3654128	30.0761347	32.08357771	29.76246649	31.45673077
25/04/2014 11:27	28.04638672	31.34878049	32.1875916	30.83162518	30.72342467	30.34050755	31.29394531	31.3654128	30.0761347	32.10557185	29.78659517	31.45673077
25/04/2014 11:42	28.09033203	31.34878049	32.16560821	30.83162518	30.69943491	30.34050755	31.27197266	31.42696629	30.0761347	32.10557185	29.78659517	31.45673077
25/04/2014 11:57	28.06835938	31.37073171	32.1875916	30.83162518	30.72342467	30.34050755	31.22802734	31.4049829	30.09809663	32.10557185	29.78659517	31.45673077
25/04/2014 12:12	28.06835938	31.34878049	32.16560821	30.83162518	30.74741444	30.36460006	31.27197266	31.3654128	30.05417277	32.10557185	29.78659517	31.48076923
25/04/2014 12:27	28.11230469	31.34878049	32.1875916	30.81405564	30.72342467	30.29714102	31.33789063	31.4049829	30.0761347	32.01759531	29.76246649	31.45673077
25/04/2014 12:42	28.11230469	31.37073171	32.16560821	30.83162518	30.74741444	30.34050755	31.31591797	31.38299951	30.09809663	32.12756598	29.76246649	31.45673077
25/04/2014 12:57	28.11230469	31.37073171	32.1875916	30.87554905	30.7714042	30.36460006	31.31591797	31.4049829	30.12005857	32.08357771	29.69008043	31.43269231
25/04/2014 13:12	28.09033203	31.39268293	32.1875916	30.81405564	30.79539397	30.38869258	31.33789063	31.4049829	30.12005857	32.14956012	29.81072386	31.50480769
25/04/2014 13:27	28.06835938	31.4102439	32.20957499	30.85358712	30.74741444	30.36460006	31.25	31.29946263	30.05417277	32.10557185	29.78659517	31.50480769
25/04/2014 13:42	28.11230469	31.39268293	32.1875916	30.85358712	30.7714042	30.36460006	31.29394531	31.47093307	30.12005857	32.12756598	29.78659517	31.50480769
25/04/2014 13:57	28.11230469	31.39268293	32.1875916	30.85358712	30.7714042	30.34050755	31.27197266	31.4049829	30.0761347	32.12756598	29.78659517	31.50480769
25/04/2014 14:12	28.13427734	31.39268293	32.1875916	30.85358712	30.7714042	30.36460006	31.31591797	31.44894968	30.12005857	32.14956012	29.78659517	31.52884615
25/04/2014 14:27	28.06835938	31.37073171	32.27112848	30.85358712	30.79539397	30.38869258	31.31591797	31.44894968	30.09809663	32.17155425	29.78659517	31.50480769
25/04/2014 14:42	28.11230469	31.39268293	32.2271617	30.85358712	30.7714042	30.36460006	31.35986328	31.44894968	30.09809663	32.17155425	29.78659517	31.50480769
25/04/2014 14:57	28.11230469	31.39268293	32.20957499	30.83162518	30.79539397	30.36460006	31.35986328	31.44894968	30.09809663	32.14956012	29.76246649	31.52884615
25/04/2014 15:12	28.11230469	31.39268293	32.20957499	30.87554905	30.79539397	30.36460006	31.38183594	31.49291646	30.12005857	32.14956012	29.81072386	31.52884615
25/04/2014 15:27	28.09033203	31.4102439	32.1875916	30.85358712	30.74741444	30.36460006	31.38183594	31.3654128	30.1420205	32.17155425	29.71420912	31.50480769
25/04/2014 15:42	28.11230469	31.37073171	32.20957499	30.81405564	30.74741444	30.36460006	31.39941406	31.42696629	30.12005857	32.17155425	29.7383378	31.52884615
25/04/2014 15:57	28.06835938	31.32682927	32.20957499	30.83162518	30.74741444	30.36460006	31.35986328	31.47093307	30.09809663	32.19354839	29.76246649	31.50480769
25/04/2014 16:12	28.11230469	31.4102439	32.20957499	30.83162518	30.74741444	30.36460006	31.38183594	31.42696629	30.0761347	32.17155425	29.76246649	31.52884615
25/04/2014 16:27	28.13427734	31.39268293	32.2271617	30.83162518	30.7714042	30.38869258	31.39941406	31.49291646	30.0761347	32.2111437	29.78659517	31.52884615
25/04/2014 16:42	28.09033203	31.39268293	32.20957499	30.81405564	30.7714042	30.41278509	31.42138672	31.51489985	30.09809663	32.19354839	29.78659517	31.55288462
25/04/2014 16:57	28.13427734	31.39268293	32.24914509	30.83162518	30.79539397	30.41278509	31.38183594	31.47093307	30.12005857	32.19354839	29.81072386	31.55288462
25/04/2014 17:12	28.15625	31.43219512	32.27112848	30.87554905	30.79539397	30.41278509	31.42138672	31.51489985	30.1420205	32.2111437	29.83485255	31.60096154
25/04/2014 17:27	28.13427734	31.45414634	32.29311187	30.87554905	30.81938373	30.43687761	31.42138672	31.51489985	30.1420205	32.2111437	29.81072386	31.625
25/04/2014 17:42	28.15625	31.45414634	32.29311187	30.89751098	30.81938373	30.46097013	31.42138672	31.49291646	30.16398243	32.2111437	29.83485255	31.625
25/04/2014 17:57	28.15625	31.47609756	32.31509526	30.91947291	30.84337349	30.48506264	31.46533203	31.53688324	30.16398243	32.23313783	29.83485255	31.625
25/04/2014 18:12	28.20019531	31.49804878	32.33707865	30.94143485	30.84337349	30.48506264	31.46533203	31.55886663	30.2079063	32.25513196	29.85898123	31.64903846
25/04/2014 18:27	28.20019531	31.47609756	32.38104543	30.91947291	30.86736326	30.50915516	31.48730469	31.58085002	30.2079063	32.25513196	29.85898123	31.64903846
25/04/2014 18:42	28.20019531	31.52	32.38104543	30.94143485	30.86736326	30.50915516	31.50927734	31.60283341	30.22986823	32.25513196	29.88310992	31.67307692
25/04/2014 18:57	28.20019531	31.47609756	32.40302882	30.94143485	30.86736326	30.50915516	31.55322266	31.62481681	30.22986823	32.29912023	29.88310992	31.67307692
25/04/2014 19:12	28.20019531	31.49804878	32.40302882	30.96339678	30.86736326	30.53324767	31.53125	31.55886663	30.25183016	32.29912023	29.88310992	31.69711538
25/04/2014 19:27	28.17822266	31.49804878	32.40302882	30.96339678	30.86736326	30.53324767	31.57519531	31.6468002	30.25183016	32.29912023	29.88310992	31.69711538
25/04/2014 19:42	28.20019531	31.52	32.40302882	30.94143485	30.86736326	30.53324767	31.55322266	31.6468002	30.25183016	32.2771261	29.88310992	31.67307692
25/04/2014 19:57	28.17822266	31.49804878	32.40302882	30.94143485	30.86736326	30.50915516	31.55322266	31.6468002	30.25183016	32.2771261	29.88310992	31.69711538
25/04/2014 20:12	28.17822266	31.49804878	32.40302882	30.94143485	30.84337349	30.50915516	31.55322266	31.51489985	30.2079063	32.2771261	29.85898123	31.67307692
25/04/2014 20:27	28.20019531	31.49804878	32.40302882	30.94143485	30.84337349	30.50915516	31.53125	31.62481681	30.22986823	32.25513196	29.85898123	31.69711538
25/04/2014 20:42	28.20019531	31.49804878	32.40302882	30.94143485	30.84337349	30.50915516	31.55322266	31.60283341	30.25183016	32.2771261	29.85898123	31.67307692
25/04/2014 20:57	28.20019531	31.43219512	32.38104543	30.89751098	30.81938373	30.50915516	31.53125	31.62481681	30.22986823	32.2771261	29.85898123	31.67307692
25/04/2014 21:12	28.17822266	31.47609756	32.38104543	30.91947291	30.84337349	30.50915516	31.53125	31.62481681	30.25183016	32.2771261	29.88310992	31.67307692
25/04/2014 21:27	28.17822266	31.49804878	32.35906204	30.91947291	30.81938373	30.48506264	31.53125	31.60283341	30.25183016	32.25513196	29.85898123	31.67307692
25/04/2014 21:42	28.17822266	31.49804878	32.40302882	30.91947291	30.81938373	30.48506264	31.53125	31.60283341	30.22986823	32.14956012	29.88310992	31.64903846
25/04/2014 21:57	28.17822266	31.49804878	32.40302882	30.91947291	30.81938373	30.50915516	31.53125	31.60283341	30.22986823	32.2771261	29.85898123	31.64903846
25/04/2014 22:12	28.17822266	31.47609756	32.40302882	30.89751098	30.81938373	30.48506264	31.53125	31.60283341	30.22986823	32.25513196	29.85898123	31.67307692
25/04/2014 22:27	28.17822266	31.49804878	32.40302882	30.91947291	30.81938373	30.48506264	31.50927734	31.60283341	30.22986823	32.25513196	29.85898123	31.64903846
25/04/2014 22:42	28.17822266	31.49804878	32.38104543	30.91947291	30.81938373	30.48506264	31.50927734	31.60283341	30.22986823	32.25513196	29.85898123	31.67307692
25/04/2014 22:57	28.15625	31.47609756	32.38104543	30.91947291	30.79539397	30.48506264	31.50927734	31.55886663	30.2079063	32.23313783	29.85898123	31.64903846
25/04/2014 23:12	28.17822266	31.49804878	32.38104543	30.89751098	30.7714042	30.46097013	31.50927734	31.58085002	30.22986823	32.25513196	29.85898123	31.64903846
25/04/2014 23:27	28.15625	31.47609756	32.38104543	30.89751098	30.79539397	30.46097013	31.50927734	31.60283341	30.22986823	32.25513196	29.83485255	31.64903846
25/04/2014 23:42	28.15625	31.47609756	32.40302882	30.89751098	30.79539397	30.48506264	31.50927734	31.55886663	30.2079063	32.23313783	29.88310992	31.625
25/04/2014 23:57	28.15625	31.45414634	32.38104543	30.89751098	30.79539397	30.48506264	31.50927734	31.58085002	30.22986823	32.23313783	29.83485255	31.64903846
26/04/2014 00:12	28.15625	31.47609756	32.38104543	30.89751098	30.7714042	30.48506264	31.50927734	31.58085002	30.22986823	32.23313783	29.83485255	31.64903846
26/04/2014 00:27	28.17822266	31.47609756	32.38104543	30.89751098	30.7714042	30.46097013	31.50927734	31.58085002	30.2079063	32.23313783	29.83485255	31.64903846
26/04/2014 00:42	28.15625	31.47609756	32.38104543	30.89751098	30.7714042	30.46097013	31.50927734	31.55886663	30.2079063	32.23313783	29.83485255	31.625
26/04/2014 00:57	28.09033203	31.4102439	32.31509526	30.7920937	30.7714042	30.46097013	31.50927734	31.55886663	30.2079063	32.23313783	29.83485255	31.625
26/04/2014 01:12	28.09033203	31.45414634	32.35906204	30.85358712	30.7714042	30.46097013	31.48730469	31.58085002	30.2079063	32.23313783	29.83485255	31.625
26/04/2014 01:27	28.13427734	31.43219512	32.38104543	30.87554905	30.74741444	30.46097013	31.48730469	31.55886663	30.2079063	32.2111437	29.83485255	31.625
26/04/2014 01:42	28.09033203	31.4102439	32.35906204	30.77013177	30.67544514	30.41278509	31.48730469	31.55886663	30.22986823	32.2111437	29.81072386	31.57692308
26/04/2014 01:57	28.11230469	31.4102439	32.38104543	30.85358712	30.72342467	30.43687761	31.44335938	31.53688324	30.18594436	32.2111437	29.81072386	31.625
26/04/2014 02:12	28.13427734	31.43219512	32.38104543	30.85358712	30.72342467	30.43687761	31.46533203	31.55886663	30.18594436	32.2111437	29.81072386	31.60096154
26/04/2014 02:27	28.13427734	31.4102439	32.35906204	30.7920937	30.72342467	30.43687761	31.46533203	31.51489985	30.18594436	32.2111437	29.81072386	31.57692308
26/04/2014 02:42	28.13427734	31.45414634	32.35906204	30.85358712	30.72342467	30.43687761	31.33789063	31.53688324	30.18594436	32.19354839	29.83485255	31.60096154
26/04/2014 02:57	28.13427734	31.43219512	32.38104543	30.85358712	30.74741444	30.43687761	31.46533203	31.51489985	30.18594436	32.2111437	29.76246649	31.60096154
26/04/2014 03:12	28.13427734	31.43219512	32.38104543	30.81405564	30.69943491	30.36460006	31.42138672	31.49291646	30.16398243	32.19354839	29.78659517	31.60096154
26/04/2014 03:27	28.11230469	31.43219512	32.42501221	30.77013177	30.74741444	30.41278509	31.44335938	31.51489985	30.16398243	32.19354839	29.78659517	31.57692308
26/04/2014 03:42	28.11230469	31.39268293	32.38104543	30.85358712	30.67544514	30.36460006	31.44335938	31.53688324	30.18594436	32.19354839	29.69008043	31.45673077
26/04/2014 03:57	28.11230469	31.4102439	32.33707865	30.81405564	30.72342467	30.41278509	31.44335938	31.49291646	30.1420205	32.17155425	29.69008043	31.55288462
26/04/2014 04:12	28.11230469	31.4102439	32.33707865	30.7920937	30.72342467	30.41278509	31.39941406	31.47093307	30.16398243	32.19354839	29.76246649	31.55288462
26/04/2014 04:27	28.11230469	31.39268293	32.33707865	30.81405564	30.69943491	30.38869258	31.42138672	31.49291646	30.1420205	32.17155425	29.78659517	31.57692308
26/04/2014 04:42	28.09033203	31.39268293	32.33707865	30.81405564	30.69943491	30.38869258	31.38183594	31.3654128	30.16398243	32.08357771	29.78659517	31.57692308
26/04/2014 04:57	28.11230469	31.39268293	32.35906204	30.83162518	30.67544514	30.36460006	31.42138672	31.49291646	30.12005857	32.14956012	29.76246649	31.52884615
26/04/2014 05:12	28.09033203	31.37073171	32.33707865	30.81405564	30.65625333	30.31641503	31.42138672	31.49291646	30.1420205	32.17155425	29.76246649	31.57692308
26/04/2014 05:27	28.11230469	31.32682927	32.31509526	30.7920937	30.67544514	30.38869258	31.42138672	31.47093307	30.12005857	32.14956012	29.7383378	31.55288462
26/04/2014 05:42	28.09033203	31.37073171	32.31509526	30.7920937	30.67544514	30.34050755	31.38183594	31.42696629	30.0761347	32.14956012	29.78659517	31.55288462
26/04/2014 05:57	28.04638672	31.32682927	32.29311187	30.74816984	30.65625333	30.36460006	31.42138672	31.51489985	30.1420205	32.14956012	29.76246649	31.55288462
26/04/2014 06:12	28.09033203	31.37073171	32.31509526	30.7920937	30.65625333	30.36460006	31.39941406	31.49291646	30.12005857	32.12756598	29.76246649	31.50480769
26/04/2014 06:27	28.11230469	31.39268293	32.31509526	30.7920937	30.65625333	30.34050755	31.33789063	31.4049829	30.03221083	32.08357771	29.7383378	31.55288462
26/04/2014 06:42	28.06835938	31.37073171	32.33707865	30.74816984	30.65625333	30.36460006	31.44335938	31.42696629	30.0761347	32.08357771	29.7383378	31.55288462
26/04/2014 06:57	28.06835938	31.32682927	32.27112848	30.74816984	30.58428404	30.36460006	31.39941406	31.47093307	30.12005857	32.14956012	29.7383378	31.52884615
26/04/2014 07:12	28.09033203	31.37073171	32.29311187	30.74816984	30.65625333	30.34050755	31.31591797	31.4049829	30.16398243	32.12756598	29.67077748	31.45673077
26/04/2014 07:27	28.04638672	31.34878049	32.31509526	30.77013177	30.63226357	30.34050755	31.38183594	31.47093307	30.09809663	32.12756598	29.7383378	31.52884615
26/04/2014 07:42	28.04638672	31.34878049	32.29311187	30.77013177	30.63226357	30.34050755	31.39941406	31.44894968	30.0761347	32.12756598	29.69008043	31.48076923
26/04/2014 07:57	28.09033203	31.32682927	32.29311187	30.74816984	30.63226357	30.31641503	31.39941406	31.42696629	30.0761347	32.10557185	29.71420912	31.50480769
26/04/2014 08:12	27.96289063	31.39268293	32.31509526	30.63836018	30.63226357	30.34050755	31.31591797	31.49291646	30.03221083	32.10557185	29.7383378	31.50480769
26/04/2014 08:27	27.98486328	31.26097561	32.27112848	30.72620791	30.6082738	30.31641503	31.35986328	31.44894968	30.0761347	32.10557185	29.71420912	31.50480769
26/04/2014 08:42	28.04638672	31.32682927	32.29311187	30.72620791	30.56029427	30.24895599	31.33789063	31.42696629	30.0102489	32.03958944	29.71420912	31.50480769
26/04/2014 08:57	28.04638672	31.32682927	32.29311187	30.74816984	30.6082738	30.34050755	31.38183594	31.44894968	30.0761347	32.10557185	29.69008043	31.48076923
26/04/2014 09:12	28.02441406	31.30487805	32.31509526	30.74816984	30.63226357	30.31641503	31.31591797	31.47093307	30.0761347	32.10557185	29.62252011	31.36538462
26/04/2014 09:27	28.02441406	31.34878049	32.27112848	30.63836018	30.58428404	30.29714102	31.33789063	31.38299951	30.03221083	32.10557185	29.71420912	31.48076923
26/04/2014 09:42	28.04638672	31.28292683	32.29311187	30.72620791	30.6082738	30.29714102	31.31591797	31.42696629	30.03221083	32.10557185	29.71420912	31.48076923
26/04/2014 09:57	28.06835938	31.26097561	32.20957499	30.68228404	30.6082738	30.29714102	31.31591797	31.42696629	30.03221083	32.08357771	29.69008043	31.48076923
26/04/2014 10:12	28.06835938	31.28292683	32.24914509	30.68228404	30.58428404	30.27304851	31.33789063	31.38299951	30.03221083	32.06158358	29.71420912	31.45673077
26/04/2014 10:27	28.02441406	31.26097561	32.24914509	30.68228404	30.51231475	30.22486348	31.33789063	31.3654128	29.98828697	32.08357771	29.67077748	31.48076923
26/04/2014 10:42	27.80908203	31.17317073	32.16560821	30.55051245	30.63226357	30.27304851	31.35986328	31.42696629	30.03221083	32.08357771	29.67077748	31.48076923
26/04/2014 10:57	27.91894531	31.28292683	32.1875916	30.63836018	30.63226357	30.27304851	31.35986328	31.4049829	30.0102489	32.08357771	29.69008043	31.50480769
26/04/2014 11:12	27.98486328	31.26097561	32.20957499	30.66032211	30.63226357	30.27304851	31.33789063	31.44894968	30.0102489	32.08357771	29.67077748	31.48076923
26/04/2014 11:27	27.94091797	31.19512195	32.16560821	30.68228404	30.63226357	30.29714102	31.31591797	31.49291646	30.0102489	32.08357771	29.67077748	31.48076923
26/04/2014 11:42	28.06835938	31.23902439	32.24914509	30.70424597	30.6082738	30.27304851	31.38183594	31.47093307	30.03221083	32.12756598	29.69008043	31.50480769
26/04/2014 11:57	28.06835938	31.26097561	32.20957499	30.72620791	30.58428404	30.24895599	31.38183594	31.44894968	30.0102489	32.12756598	29.69008043	31.50480769
26/04/2014 12:12	27.98486328	31.26097561	32.20957499	30.66032211	30.58428404	30.24895599	31.35986328	31.44894968	30.0102489	32.10557185	29.67077748	31.50480769
26/04/2014 12:27	27.91894531	31.26097561	32.20957499	30.55051245	30.51231475	30.17667845	31.39941406	31.47093307	30.03221083	32.12756598	29.69008043	31.50480769
26/04/2014 12:42	27.96289063	31.26097561	32.2271617	30.68228404	30.65625333	30.31641503	31.35986328	31.47093307	30.0102489	32.12756598	29.69008043	31.52884615
26/04/2014 12:57	28.00244141	31.30487805	32.24914509	30.72620791	30.65625333	30.29714102	31.35986328	31.42696629	30.03221083	32.10557185	29.64664879	31.50480769
26/04/2014 13:12	28.00244141	31.28292683	32.1875916	30.70424597	30.65625333	30.27304851	31.35986328	31.51489985	30.03221083	32.12756598	29.69008043	31.52884615
26/04/2014 13:27	27.96289063	31.28292683	32.2271617	30.74816984	30.63226357	30.24895599	31.35986328	31.49291646	30.03221083	32.10557185	29.69008043	31.50480769
26/04/2014 13:42	28.04638672	31.28292683	32.20957499	30.74816984	30.67544514	30.31641503	31.39941406	31.49291646	30.05417277	32.12756598	29.59839142	31.45673077
26/04/2014 13:57	28.00244141	31.32682927	32.27112848	30.72620791	30.67544514	30.31641503	31.39941406	31.49291646	30.05417277	32.12756598	29.67077748	31.52884615
26/04/2014 14:12	28.00244141	31.32682927	32.24914509	30.74816984	30.56029427	30.29714102	31.33789063	31.32144602	30.03221083	32.12756598	29.69008043	31.52884615
26/04/2014 14:27	28.02441406	31.30487805	32.24914509	30.68228404	30.67544514	30.31641503	31.39941406	31.49291646	30.05417277	32.12756598	29.62252011	31.50480769
26/04/2014 14:42	28.06835938	31.30487805	32.24914509	30.72620791	30.67544514	30.31641503	31.35986328	31.47093307	30.03221083	32.10557185	29.71420912	31.52884615
26/04/2014 14:57	28.00244141	31.34878049	32.27112848	30.72620791	30.65625333	30.29714102	31.38183594	31.47093307	30.05417277	32.14956012	29.71420912	31.52884615
26/04/2014 15:12	28.00244141	31.28292683	32.24914509	30.70424597	30.67544514	30.34050755	31.39941406	31.53688324	30.0761347	32.10557185	29.71420912	31.48076923
26/04/2014 15:27	28.02441406	31.34878049	32.27112848	30.77013177	30.67544514	30.31641503	31.38183594	31.49291646	30.05417277	32.12756598	29.69008043	31.52884615
26/04/2014 15:42	28.00244141	31.34878049	32.27112848	30.77013177	30.65625333	30.34050755	31.39941406	31.53688324	30.05417277	32.14956012	29.69008043	31.52884615
26/04/2014 15:57	28.02441406	31.37073171	32.27112848	30.77013177	30.67544514	30.34050755	31.39941406	31.53688324	30.05417277	32.12756598	29.71420912	31.52884615
26/04/2014 16:12	28.04638672	31.37073171	32.29311187	30.77013177	30.69943491	30.34050755	31.38183594	31.51489985	30.0761347	32.10557185	29.7383378	31.55288462
26/04/2014 16:27	28.06835938	31.39268293	32.29311187	30.7920937	30.67544514	30.34050755	31.38183594	31.53688324	30.09809663	32.14956012	29.7383378	31.55288462
26/04/2014 16:42	28.30566406	31.67365854	32.61846605	31.11273792	30.7714042	30.43687761	31.44335938	31.49291646	30.0761347	32.19354839	29.81072386	31.60096154
26/04/2014 16:57	28.37158203	31.69121951	32.66243283	31.15666179	30.91534279	30.5814327	31.64111328	31.75232047	30.31332357	32.51466276	29.95549598	31.78846154
26/04/2014 17:12	28.41552734	31.77902439	32.75036639	31.17862372	30.91534279	30.60552522	31.68066406	31.77430386	30.33528551	32.51466276	29.95549598	31.8125
26/04/2014 17:27	28.54736328	31.91073171	32.87787005	31.31039531	31.00650389	30.72116929	31.76855469	31.84025403	30.4011713	32.58064516	30.04718499	31.86057692
26/04/2014 17:42	28.60888672	31.97219512	32.92183683	31.39385066	31.07847318	30.81753935	31.85644531	31.88422081	30.4670571	32.71260997	30.14369973	31.98076923
26/04/2014 17:57	28.74072266	32.08195122	33.05373718	31.54758419	31.05448342	30.81753935	31.94433594	31.96775769	30.5329429	32.75659824	30.1919571	32.04807692
26/04/2014 18:12	28.69677734	32.06	33.0097704	31.48169839	31.17443224	30.93318342	32.07177734	32.05569126	30.61639824	32.90615836	30.28847185	32.12019231
26/04/2014 18:27	28.69677734	32.03804878	33.0097704	31.50366032	31.12645271	30.8898169	32.09375	32.03370787	30.59443631	32.86217009	30.26434316	32.09615385
26/04/2014 18:42	28.67480469	32.03804878	33.0097704	31.45973646	31.10246295	30.86572438	32.04980469	32.03370787	30.59443631	32.86217009	30.26434316	32.12019231
26/04/2014 18:57	28.65283203	32.03804878	32.98778701	31.45973646	31.10246295	30.86572438	32.04980469	32.03370787	30.57247438	32.84017595	30.26434316	32.09615385
26/04/2014 19:12	28.65283203	32.01609756	32.98778701	31.45973646	31.10246295	30.8898169	32.04980469	32.03370787	30.57247438	32.81818182	30.26434316	32.09615385
26/04/2014 19:27	28.63085938	31.99414634	32.98778701	31.43777452	31.07847318	30.86572438	32.02783203	32.01172447	30.57247438	32.81818182	30.24021448	32.09615385
26/04/2014 19:42	28.63085938	31.99414634	32.98778701	31.43777452	31.07847318	30.86572438	32.04980469	32.03370787	30.57247438	32.81818182	30.24021448	32.07211538
26/04/2014 19:57	28.63085938	31.97219512	32.96580362	31.43777452	31.07847318	30.84163187	32.02783203	32.01172447	30.55051245	32.81818182	30.24021448	32.07211538
26/04/2014 20:12	28.60888672	31.97219512	32.94382022	31.41581259	31.03049366	30.84163187	32.02783203	32.01172447	30.55051245	32.79618768	30.24021448	32.04807692
26/04/2014 20:27	28.60888672	31.97219512	32.94382022	31.39385066	31.05448342	30.81753935	32.00585938	31.98974108	30.5329429	32.77419355	30.24021448	32.07211538
26/04/2014 20:42	28.63085938	31.97219512	32.94382022	31.39385066	31.03049366	30.81753935	32.00585938	31.98974108	30.5329429	32.75659824	30.21608579	32.04807692
26/04/2014 20:57	28.58691406	31.95463415	32.92183683	31.37628111	31.05448342	30.81753935	31.98388672	31.96775769	30.5329429	32.75659824	30.21608579	32.04807692
26/04/2014 21:12	28.58691406	31.95463415	32.92183683	31.37628111	31.03049366	30.81753935	31.98388672	31.96775769	30.5329429	32.75659824	30.21608579	32.04807692
26/04/2014 21:27	28.56494141	31.91073171	32.92183683	31.33235725	31.03049366	30.81753935	31.98388672	31.96775769	30.51098097	32.75659824	30.21608579	32.04807692
26/04/2014 21:42	28.58691406	31.93268293	32.92183683	31.35431918	31.03049366	30.81753935	31.96191406	31.96775769	30.51098097	32.75659824	30.1919571	32.04807692
26/04/2014 21:57	28.58691406	31.93268293	32.89985344	31.35431918	31.03049366	30.79344684	31.98388672	31.9457743	30.51098097	32.73460411	30.21608579	32.02884615
26/04/2014 22:12	28.58691406	31.93268293	32.87787005	31.35431918	31.03049366	30.81753935	31.96191406	31.92818759	30.51098097	32.73460411	30.21608579	32.02884615
26/04/2014 22:27	28.58691406	31.91073171	32.87787005	31.31039531	31.00650389	30.79344684	31.96191406	31.92818759	30.51098097	32.71260997	30.1919571	32.04807692
26/04/2014 22:42	28.56494141	31.91073171	32.87787005	31.33235725	31.03049366	30.79344684	31.94433594	31.92818759	30.48901903	32.73460411	30.1919571	32.04807692
26/04/2014 22:57	28.56494141	31.88878049	32.87787005	31.31039531	31.00650389	30.76935432	31.94433594	31.92818759	30.4670571	32.71260997	30.1919571	32.02884615
26/04/2014 23:12	28.56494141	31.91073171	32.87787005	31.31039531	31.00650389	30.79344684	31.94433594	31.92818759	30.48901903	32.71260997	30.1919571	32.00480769
26/04/2014 23:27	28.56494141	31.88878049	32.87787005	31.31039531	31.00650389	30.79344684	31.94433594	31.92818759	30.4670571	32.71260997	30.1919571	32.02884615
26/04/2014 23:42	28.54736328	31.88878049	32.85588666	31.31039531	31.00650389	30.79344684	31.94433594	31.92818759	30.4670571	32.71260997	30.1919571	32.02884615
26/04/2014 23:57	28.56494141	31.88878049	32.87787005	31.28843338	31.00650389	30.79344684	31.94433594	31.92818759	30.4670571	32.71260997	30.1919571	32.02884615
27/04/2014 00:12	28.54736328	31.86682927	32.85588666	31.28843338	31.00650389	30.79344684	31.92236328	31.9062042	30.4670571	32.71260997	30.1919571	32.00480769
27/04/2014 00:27	28.52539063	31.86682927	32.85588666	31.26647145	31.00650389	30.76935432	31.92236328	31.9062042	30.4670571	32.69061584	30.1919571	32.00480769
27/04/2014 00:42	28.54736328	31.86682927	32.85588666	31.28843338	31.00650389	30.76935432	31.92236328	31.9062042	30.4670571	32.69061584	30.1919571	32.02884615
27/04/2014 00:57	28.52539063	31.86682927	32.83390327	31.26647145	31.00650389	30.76935432	31.92236328	31.9062042	30.44509517	32.69061584	30.16782842	32.00480769
27/04/2014 01:12	28.52539063	31.84487805	32.83390327	31.26647145	30.98251413	30.76935432	31.90039063	31.88422081	30.44509517	32.6686217	30.1919571	32.00480769
27/04/2014 01:27	28.52539063	31.84487805	32.83390327	31.24450952	30.98251413	30.76935432	31.90039063	31.88422081		32.6686217	30.1919571	32.00480769
27/04/2014 01:42	28.50341797	31.84487805	32.83390327	31.24450952	30.98251413	30.76935432	31.90039063	31.88422081	30.44509517	32.6686217	30.1919571	32.00480769
27/04/2014 01:57	28.52539063	31.84487805	32.83390327	31.24450952	30.98251413	30.76935432	31.90039063	31.88422081	30.42313324	32.6686217	30.16782842	31.98076923
27/04/2014 02:12	28.50341797	31.84487805	32.81191988	31.24450952	30.98251413	30.76935432	31.87841797	31.88422081	30.44509517	32.6686217	30.16782842	32.00480769
27/04/2014 02:27	28.50341797	31.82292683	32.81191988	31.24450952	30.98251413	30.76935432	31.87841797	31.88422081	30.44509517	32.64662757	30.1919571	32.00480769
27/04/2014 02:42	28.50341797	31.82292683	32.81191988	31.22254758	30.98251413	30.74526181	31.87841797	31.86223742	30.42313324	32.64662757	30.16782842	32.00480769
27/04/2014 02:57	28.50341797	31.82292683	32.81191988	31.22254758	30.98251413	30.74526181	31.87841797	31.86223742	30.42313324	32.64662757	30.16782842	32.00480769
27/04/2014 03:12	28.50341797	31.82292683	32.81191988	31.22254758	30.96332232	30.74526181	31.87841797	31.86223742	30.42313324	32.64662757	30.16782842	31.98076923
27/04/2014 03:27	28.50341797	31.82292683	32.78993649	31.09516837	30.96332232	30.74526181	31.87841797	31.88422081	30.42313324	32.64662757	30.16782842	31.98076923
27/04/2014 03:42	28.48144531	31.82292683	32.78993649	31.22254758	30.96332232	30.74526181	31.87841797	31.86223742	30.42313324	32.64662757	30.16782842	31.98076923
27/04/2014 03:57	28.48144531	31.80097561	32.78993649	31.17862372	30.96332232	30.74526181	31.85644531	31.84025403	30.42313324	32.62463343	30.16782842	31.98076923
27/04/2014 04:12	28.48144531	31.82292683	32.78993649	31.20058565	30.96332232	30.74526181	31.85644531	31.86223742	30.42313324	32.62463343	30.16782842	31.98076923
27/04/2014 04:27	28.48144531	31.80097561	32.78993649	31.20058565	30.96332232	30.74526181	31.85644531	31.86223742	30.42313324	32.62463343	30.16782842	31.98076923
27/04/2014 04:42	28.48144531	31.80097561	32.78993649	31.20058565	30.96332232	30.74526181	31.85644531	31.84025403	30.42313324	32.62463343	30.16782842	31.98076923
27/04/2014 04:57	28.48144531	31.80097561	32.77234978	31.20058565	30.96332232	30.74526181	31.83447266	31.86223742	30.4011713	32.62463343	30.14369973	31.98076923
27/04/2014 05:12	28.48144531	31.80097561	32.77234978	31.20058565	30.96332232	30.74526181	31.85644531	31.84025403	30.4011713	32.62463343	30.14369973	31.98076923
27/04/2014 05:27	28.45947266	31.80097561	32.77234978	31.17862372	30.93933255	30.74526181	31.83447266	31.84025403	30.42313324	32.6026393	30.16782842	31.98076923
27/04/2014 05:42	28.48144531	31.80097561	32.77234978	31.17862372	30.93933255	30.72116929	31.85644531	31.84025403	30.42313324	32.6026393	30.16782842	31.98076923
27/04/2014 05:57	28.48144531	31.77902439	32.77234978	31.17862372	30.93933255	30.72116929	31.83447266	31.84025403	30.4011713	32.6026393	30.14369973	31.98076923
27/04/2014 06:12	28.45947266	31.77902439	32.77234978	31.17862372	30.93933255	30.74526181	31.85644531	31.81827064	30.4011713	32.6026393	30.14369973	31.98076923
27/04/2014 06:27	28.45947266	31.77902439	32.75036639	31.17862372	30.93933255	30.72116929	31.83447266	31.84025403	30.42313324	32.6026393	30.14369973	31.98076923
27/04/2014 06:42	28.45947266	31.77902439	32.75036639	31.15666179	30.93933255	30.72116929	31.85644531	31.79628725	30.4011713	32.6026393	30.14369973	31.95673077
27/04/2014 06:57	28.45947266	31.77902439	32.75036639	31.15666179	30.93933255	30.72116929	31.8125	31.81827064	30.37920937	32.6026393	30.14369973	31.95673077
27/04/2014 07:12	28.4375	31.77902439	32.728383	31.13469985	30.91534279	30.72116929	31.8125	31.81827064	30.37920937	32.58064516	30.11957105	31.95673077
27/04/2014 07:27	28.4375	31.73512195	32.728383	31.11273792	30.91534279	30.69707677	31.79052734	31.81827064	30.37920937	32.58064516	30.11957105	31.93269231
27/04/2014 07:42	28.4375	31.73512195	32.70639961	31.11273792	30.91534279	30.67298426	31.79052734	31.77430386	30.37920937	32.55865103	30.11957105	31.93269231
27/04/2014 07:57	28.41552734	31.69121951	32.70639961	31.11273792	30.91534279	30.67298426	31.79052734	31.79628725	30.35724744	32.55865103	30.11957105	31.93269231
27/04/2014 08:12	28.41552734	31.71317073	32.68441622	31.11273792	30.91534279	30.67298426	31.76855469	31.79628725	30.35724744	32.55865103	30.09544236	31.90865385
27/04/2014 08:27	28.37158203	31.71317073	32.66243283	31.11273792	30.91534279	30.67298426	31.76855469	31.81827064	30.35724744	32.53665689	30.09544236	31.90865385
27/04/2014 08:42	28.39355469	31.69121951	32.66243283	31.11273792	30.91534279	30.64889174	31.76855469	31.77430386	30.35724744	32.53665689	30.09544236	31.90865385
27/04/2014 08:57	28.39355469	31.71317073	32.66243283	31.09516837	30.91534279	30.64889174	31.72460938	31.77430386	30.33528551	32.53665689	30.09544236	31.90865385
27/04/2014 09:12	28.39355469	31.69121951	32.66243283	31.09516837	30.91534279	30.64889174	31.72460938	31.79628725	30.33528551	32.51466276	30.09544236	31.90865385
27/04/2014 09:27	28.34960938	31.67365854	32.66243283	31.09516837	30.91534279	30.64889174	31.72460938	31.79628725	30.33528551	32.51466276	30.04718499	31.90865385
27/04/2014 09:42	28.34960938	31.67365854	32.64044944	31.09516837	30.91534279	30.64889174	31.72460938	31.79628725	30.31332357	32.51466276	30.09544236	31.90865385
27/04/2014 09:57	28.30566406	31.67365854	32.61846605	31.07320644	30.89135302	30.64889174	31.70263672	31.77430386	30.31332357	32.49266862	30.07131367	31.90865385
27/04/2014 10:12	28.32763672	31.6297561	32.61846605	31.09516837	30.91534279	30.64889174	31.70263672	31.77430386	30.31332357	32.49266862	30.07131367	31.88461538
27/04/2014 10:27	28.41552734	31.60780488	32.59648266	31.07320644	30.93933255	30.62479923	31.66308594	31.77430386	30.31332357	32.49266862	30.07131367	31.88461538
27/04/2014 10:42	28.39355469	31.6297561	32.59648266	31.07320644	30.91534279	30.62479923	31.68066406	31.77430386	30.31332357	32.47507331	30.07131367	31.88461538
27/04/2014 10:57	28.37158203	31.56390244	32.59648266	31.05124451	30.91534279	30.60552522	31.70263672	31.73033708	30.29136164	32.47507331	30.07131367	31.88461538
27/04/2014 11:12	28.30566406	31.60780488	32.57449927	31.05124451	30.93933255	30.60552522	31.64111328	31.77430386	30.29136164	32.47507331	30.04718499	31.88461538
27/04/2014 11:27	28.30566406	31.60780488	32.57449927	31.00732064	30.91534279	30.60552522	31.68066406	31.70835369	30.26939971	32.47507331	30.0230563	31.86057692
27/04/2014 11:42	28.37158203	31.60780488	32.59648266	30.98535871	30.91534279	30.60552522	31.66308594	31.62481681	30.25183016	32.45307918	30.04718499	31.86057692
27/04/2014 11:57	28.37158203	31.56390244	32.55251588	30.96339678	30.91534279	30.5814327	31.61914063	31.66438691	30.26939971	32.45307918	30.0230563	31.86057692
27/04/2014 12:12	28.37158203	31.49804878	32.55251588	30.96339678	30.91534279	30.5814327	31.57519531	31.66438691	30.25183016	32.40909091	30.0230563	31.86057692
27/04/2014 12:27	28.30566406	31.52	32.49096238	30.94143485	30.86736326	30.5814327	31.64111328	31.6863703	30.2079063	32.36510264	30.0230563	31.86057692
27/04/2014 12:42	28.28369141	31.45414634	32.5085491	30.96339678	30.81938373	30.5814327	31.55322266	31.6468002	30.16398243	32.36510264	29.99892761	31.83653846
27/04/2014 12:57	28.30566406	31.45414634	32.53053249	30.96339678	30.84337349	30.5814327	31.55322266	31.6468002	30.16398243	32.36510264	29.95549598	31.8125
27/04/2014 13:12	28.30566406	31.45414634	32.53053249	30.96339678	30.86736326	30.53324767	31.50927734	31.66438691	30.1420205	32.36510264	29.95549598	31.74038462
27/04/2014 13:27	28.26611328	31.45414634	32.53053249	30.96339678	30.84337349	30.48506264	31.55322266	31.6863703	30.16398243	32.36510264	29.95549598	31.76442308
27/04/2014 13:42	28.24414063	31.37073171	32.46897899	30.74816984	30.86736326	30.50915516	31.53125	31.6863703	30.1420205	32.36510264	29.95549598	31.74038462
27/04/2014 13:57	28.34960938	31.45414634	32.53053249	30.98535871	30.86736326	30.50915516	31.57519531	31.66438691	30.16398243	32.3431085	29.95549598	31.76442308
27/04/2014 14:12	28.30566406	31.43219512	32.53053249	30.96339678	30.84337349	30.53324767	31.55322266	31.6863703	30.16398243	32.32111437	29.95549598	31.74038462
27/04/2014 14:27	28.32763672	31.45414634	32.55251588	30.98535871	30.86736326	30.50915516	31.59716797	31.6863703	30.16398243	32.3431085	29.97962466	31.76442308
27/04/2014 14:42	28.32763672	31.43219512	32.55251588	30.96339678	30.86736326	30.50915516	31.59716797	31.66438691	30.16398243	32.3431085	29.97962466	31.78846154
27/04/2014 14:57	28.30566406	31.45414634	32.55251588	30.96339678	30.84337349	30.50915516	31.59716797	31.6863703	30.18594436	32.3431085	29.93136729	31.78846154
27/04/2014 15:12	28.32763672	31.45414634	32.57449927	30.96339678	30.86736326	30.50915516	31.57519531	31.6468002	30.16398243	32.29912023	29.97962466	31.78846154
27/04/2014 15:27	28.32763672	31.43219512	32.55251588	30.96339678	30.84337349	30.53324767	31.57519531	31.6863703	30.1420205	32.29912023	29.97962466	31.78846154
27/04/2014 15:42	28.34960938	31.45414634	32.57449927	30.96339678	30.86736326	30.53324767	31.57519531	31.6863703	30.18594436	32.3431085	29.97962466	31.8125
27/04/2014 15:57	28.32763672	31.47609756	32.59648266	30.96339678	30.86736326	30.53324767	31.59716797	31.6863703	30.18594436	32.32111437	29.95549598	31.78846154
27/04/2014 16:12	28.34960938	31.47609756	32.59648266	30.98535871	30.86736326	30.53324767	31.57519531	31.70835369	30.18594436	32.32111437	29.97962466	31.8125
27/04/2014 16:27	28.32763672	31.47609756	32.57449927	30.98535871	30.86736326	30.55734019	31.61914063	31.70835369	30.18594436	32.3431085	29.97962466	31.8125
27/04/2014 16:42	28.32763672	31.47609756	32.59648266	30.98535871	30.86736326	30.53324767	31.61914063	31.73033708	30.2079063	32.32111437	29.99892761	31.78846154
27/04/2014 16:57	28.34960938	31.47609756	32.61846605	30.98535871	30.89135302	30.55734019	31.64111328	31.70835369	30.2079063	32.32111437	29.99892761	31.83653846
27/04/2014 17:12	28.28369141	31.47609756	32.61846605	31.00732064	30.89135302	30.55734019	31.61914063	31.73033708	30.22986823	32.32111437	29.99892761	31.83653846
27/04/2014 17:27	28.32763672	31.52	32.64044944	31.00732064	30.89135302	30.5814327	31.64111328	31.70835369	30.22986823	32.3431085	29.97962466	31.83653846
27/04/2014 17:42	28.34960938	31.49804878	32.64044944	31.00732064	30.89135302	30.5814327	31.64111328	31.75232047	30.22986823	32.3431085	30.0230563	31.86057692
27/04/2014 17:57	28.34960938	31.52	32.66243283	31.05124451	30.91534279	30.60552522	31.66308594	31.75232047	30.25183016	32.3431085	30.0230563	31.86057692
27/04/2014 18:12	28.34960938	31.54195122	32.68441622	30.98535871	30.91534279	30.60552522	31.61914063	31.75232047	30.25183016	32.36510264	30.0230563	31.86057692
27/04/2014 18:27	28.39355469	31.54195122	32.70639961	31.05124451	30.91534279	30.60552522	31.66308594	31.79628725	30.26939971	32.36510264	30.0230563	31.86057692
27/04/2014 18:42	28.34960938	31.56390244	32.70639961	31.05124451	30.91534279	30.62479923	31.66308594	31.79628725	30.26939971	32.36510264	30.04718499	31.88461538
27/04/2014 18:57	28.37158203	31.49804878	32.70639961	31.05124451	30.93933255	30.62479923	31.68066406	31.79628725	30.26939971	32.36510264	30.04718499	31.88461538
27/04/2014 19:12	28.37158203	31.43219512	32.70639961	31.05124451	30.91534279	30.62479923	31.70263672	31.79628725	30.29136164	32.36510264	30.04718499	31.88461538
27/04/2014 19:27	28.37158203	31.56390244	32.70639961	31.05124451	30.91534279	30.62479923	31.70263672	31.79628725	30.26939971	32.36510264	30.04718499	31.88461538
27/04/2014 19:42	28.37158203	31.54195122	32.728383	31.05124451	30.91534279	30.62479923	31.68066406	31.79628725	30.26939971	32.36510264	30.0230563	31.88461538
27/04/2014 19:57	28.37158203	31.56390244	32.70639961	31.05124451	30.91534279	30.64889174	31.68066406	31.79628725	30.26939971	32.36510264	30.04718499	31.88461538
27/04/2014 20:12	28.37158203	31.56390244	32.70639961	31.05124451	30.91534279	30.64889174	31.68066406	31.79628725	30.26939971	32.36510264	30.04718499	31.88461538
27/04/2014 20:27	28.37158203	31.56390244	32.728383	31.05124451	30.91534279	30.64889174	31.68066406	31.79628725	30.26939971	32.36510264	30.04718499	31.88461538
27/04/2014 20:42	28.37158203	31.56390244	32.728383	31.05124451	30.89135302	30.62479923	31.68066406	31.79628725	30.29136164	32.36510264	30.0230563	31.88461538
27/04/2014 20:57	28.37158203	31.56390244	32.728383	31.02928258	30.89135302	30.62479923	31.68066406	31.79628725	30.29136164	32.3431085	30.0230563	31.88461538
27/04/2014 21:12	28.37158203	31.56390244	32.728383	31.02928258	30.89135302	30.62479923	31.68066406	31.79628725	30.29136164	32.3431085	29.99892761	31.86057692
27/04/2014 21:27	28.34960938	31.56390244	32.728383	31.02928258	30.89135302	30.62479923	31.68066406	31.79628725	30.29136164	32.36510264	30.04718499	31.88461538
27/04/2014 21:42	28.37158203	31.56390244	32.728383	31.02928258	30.89135302	30.62479923	31.68066406	31.79628725	30.29136164	32.36510264	30.0230563	31.86057692
27/04/2014 21:57	28.34960938	31.54195122	32.70639961	31.02928258	30.89135302	30.62479923	31.68066406	31.77430386	30.26939971	32.3431085	30.0230563	31.88461538
27/04/2014 22:12	28.34960938	31.56390244	32.728383	31.02928258	30.89135302	30.62479923	31.68066406	31.77430386	30.29136164	32.3431085	30.0230563	31.86057692
27/04/2014 22:27	28.34960938	31.56390244	32.70639961	31.02928258	30.89135302	30.62479923	31.66308594	31.77430386	30.29136164	32.3431085	30.0230563	31.86057692
27/04/2014 22:42	28.34960938	31.54195122	32.70639961	31.00732064	30.89135302	30.62479923	31.68066406	31.79628725	30.29136164	32.3431085	29.99892761	31.86057692
27/04/2014 22:57	28.34960938	31.52	32.70639961	31.00732064	30.86736326	30.62479923	31.66308594	31.77430386	30.29136164	32.3431085	30.0230563	31.86057692
27/04/2014 23:12	28.34960938	31.54195122	32.70639961	31.02928258	30.86736326	30.62479923	31.66308594	31.79628725	30.29136164	32.3431085	30.0230563	31.86057692
27/04/2014 23:27	28.34960938	31.56390244	32.70639961	31.00732064	30.86736326	30.62479923	31.68066406	31.79628725	30.26939971	32.3431085	30.0230563	31.86057692
27/04/2014 23:42	28.34960938	31.54195122	32.70639961	31.00732064	30.86736326	30.62479923	31.66308594	31.77430386	30.29136164	32.3431085	29.99892761	31.86057692
27/04/2014 23:57	28.34960938	31.56390244	32.70639961	31.00732064	30.86736326	30.62479923	31.66308594	31.77430386	30.26939971	32.3431085	29.99892761	31.86057692
28/04/2014 00:12	28.34960938	31.54195122	32.728383	31.00732064	30.86736326	30.62479923	31.66308594	31.77430386	30.26939971	32.3431085	29.99892761	31.86057692
28/04/2014 00:27	28.34960938	31.56390244	32.728383	31.02928258	30.86736326	30.62479923	31.68066406	31.77430386	30.29136164	32.3431085	30.0230563	31.86057692
28/04/2014 00:42	28.34960938	31.56390244	32.70639961	31.00732064	30.86736326	30.62479923	31.66308594	31.77430386	30.26939971	32.32111437	30.0230563	31.86057692
28/04/2014 00:57	28.34960938	31.56390244	32.728383	31.00732064	30.86736326	30.62479923	31.68066406	31.79628725	30.29136164	32.3431085	30.0230563	31.86057692
28/04/2014 01:12	28.34960938	31.56390244	32.728383	31.00732064	30.84337349	30.62479923	31.66308594	31.77430386	30.29136164	32.3431085	30.0230563	31.86057692
28/04/2014 01:27	28.34960938	31.56390244	32.728383	31.00732064	30.84337349	30.62479923	31.66308594	31.77430386	30.26939971	32.3431085	29.99892761	31.86057692
28/04/2014 01:42	28.34960938	31.56390244	32.728383	31.00732064	30.84337349	30.62479923	31.68066406	31.79628725	30.29136164	32.3431085	30.0230563	31.86057692
28/04/2014 01:57	28.34960938	31.58585366	32.75036639	31.00732064	30.84337349	30.62479923	31.68066406	31.77430386	30.29136164	32.32111437	29.99892761	31.86057692
28/04/2014 02:12	28.34960938	31.56390244	32.728383	31.00732064	30.84337349	30.62479923	31.66308594	31.77430386	30.29136164	32.06158358	29.99892761	31.86057692
28/04/2014 02:27	28.34960938	31.56390244	32.728383	31.00732064	30.84337349	30.62479923	31.66308594	31.79628725	30.26939971	32.32111437	29.99892761	31.86057692
28/04/2014 02:42	28.34960938	31.56390244	32.728383	31.00732064	30.84337349	30.62479923	31.66308594	31.77430386	30.29136164	32.32111437	29.99892761	31.86057692
28/04/2014 02:57	28.34960938	31.56390244	32.728383	30.98535871	30.81938373	30.62479923	31.66308594	31.79628725	30.29136164	32.32111437	29.99892761	31.86057692
28/04/2014 03:12	28.32763672	31.56390244	32.66243283	31.00732064	30.81938373	30.60552522	31.66308594	31.79628725	30.29136164	32.32111437	29.99892761	31.86057692
28/04/2014 03:27	28.34960938	31.56390244	32.728383	31.00732064	30.81938373	30.62479923	31.66308594	31.77430386	30.26939971	32.32111437	29.99892761	31.86057692
28/04/2014 03:42	28.34960938	31.56390244	32.728383	31.00732064	30.81938373	30.62479923	31.64111328	31.77430386	30.26939971	32.32111437	29.99892761	31.83653846
28/04/2014 03:57	28.32763672	31.56390244	32.70639961	31.00732064	30.81938373	30.60552522	31.64111328	31.77430386	30.26939971	32.32111437	29.97962466	31.86057692
28/04/2014 04:12	28.32763672	31.56390244	32.66243283	31.00732064	30.81938373	30.60552522	31.66308594	31.77430386	30.26939971	32.32111437	29.97962466	31.83653846
28/04/2014 04:27	28.34960938	31.56390244	32.61846605	30.98535871	30.81938373	30.60552522	31.64111328	31.77430386	30.26939971	32.32111437	29.99892761	31.83653846
28/04/2014 04:42	28.32763672	31.54195122	32.728383	30.98535871	30.81938373	30.60552522	31.64111328	31.75232047	30.26939971	32.32111437	29.99892761	31.86057692
28/04/2014 04:57	28.34960938	31.56390244	32.728383	30.98535871	30.81938373	30.60552522	31.64111328	31.77430386	30.29136164	32.32111437	29.99892761	31.83653846
28/04/2014 05:12	28.32763672	31.54195122	32.728383	30.98535871	30.81938373	30.60552522	31.64111328	31.75232047	30.26939971	32.32111437	29.97962466	31.83653846
28/04/2014 05:27	28.32763672	31.52	32.728383	30.98535871	30.81938373	30.60552522	31.64111328	31.75232047	30.26939971	32.32111437	29.97962466	31.83653846
28/04/2014 05:42	28.32763672	31.56390244	32.728383	30.98535871	30.81938373	30.60552522	31.64111328	31.77430386	30.26939971	32.32111437	29.97962466	31.83653846
28/04/2014 05:57	28.32763672	31.54195122	32.728383	30.98535871	30.81938373	30.60552522	31.66308594	31.77430386	30.29136164	32.29912023	29.97962466	31.83653846
28/04/2014 06:12	28.32763672	31.45414634	32.728383	30.98535871	30.81938373	30.60552522	31.61914063	31.79628725	30.26939971	32.32111437	29.97962466	31.83653846
28/04/2014 06:27	28.30566406	31.54195122	32.728383	30.98535871	30.81938373	30.60552522	31.64111328	31.75232047	30.26939971	32.32111437	29.97962466	31.83653846
28/04/2014 06:42	28.34960938	31.54195122	32.70639961	30.96339678	30.81938373	30.5814327	31.64111328	31.75232047	30.26939971	32.32111437	29.97962466	31.83653846
28/04/2014 06:57	28.32763672	31.54195122	32.70639961	30.96339678	30.79539397	30.5814327	31.64111328	31.75232047	30.26939971	32.29912023	29.97962466	31.8125
28/04/2014 07:12	28.32763672	31.54195122	32.68441622	30.94143485	30.79539397	30.5814327	31.61914063	31.75232047	30.25183016	32.32111437	29.95549598	31.8125
28/04/2014 07:27	28.32763672	31.52	32.66243283	30.94143485	30.79539397	30.55734019	31.57519531	31.73033708	30.25183016	32.29912023	29.95549598	31.78846154
28/04/2014 07:42	28.28369141	31.49804878	32.64044944	30.94143485	30.79539397	30.53324767	31.59716797	31.73033708	30.22986823	32.29912023	29.93136729	31.78846154
28/04/2014 07:57	28.30566406	31.45414634	32.64044944	30.94143485	30.79539397	30.53324767	31.57519531	31.73033708	30.22986823	32.29912023	29.93136729	31.78846154
28/04/2014 08:12	28.28369141	31.47609756	32.61846605	30.94143485	30.7714042	30.53324767	31.55322266	31.75232047	30.2079063	32.2771261	29.93136729	31.78846154
28/04/2014 08:27	28.30566406	31.43219512	32.59648266	30.91947291	30.7714042	30.50915516	31.59716797	31.73033708	30.2079063	32.2771261	29.93136729	31.78846154
28/04/2014 08:42	28.28369141	31.43219512	32.61846605	30.94143485	30.79539397	30.50915516	31.57519531	31.73033708	30.2079063	32.2771261	29.90723861	31.76442308
28/04/2014 08:57	28.28369141	31.4102439	32.61846605	30.91947291	30.7714042	30.50915516	31.57519531	31.75232047	30.18594436	32.2771261	29.90723861	31.76442308
28/04/2014 09:12	28.24414063	31.4102439	32.61846605	30.94143485	30.7714042	30.50915516	31.55322266	31.75232047	30.16398243	32.29912023	29.90723861	31.76442308
28/04/2014 09:27	28.30566406	31.37073171	32.57449927	30.94143485	30.79539397	30.48506264	31.59716797	31.73033708	30.18594436	32.2771261	29.90723861	31.76442308
28/04/2014 09:42	28.26611328	31.30487805	32.61846605	30.94143485	30.7714042	30.50915516	31.57519531	31.75232047	30.18594436	32.2771261	29.90723861	31.74038462
28/04/2014 09:57	28.30566406	31.34878049	32.61846605	30.94143485	30.79539397	30.48506264	31.57519531	31.73033708	30.16398243	32.2771261	29.90723861	31.74038462
28/04/2014 10:12	28.26611328	31.37073171	32.61846605	30.94143485	30.79539397	30.48506264	31.55322266	31.73033708	30.16398243	32.2771261	29.88310992	31.74038462
28/04/2014 10:27	28.32763672	31.37073171	32.61846605	30.94143485	30.7714042	30.46097013	31.57519531	31.73033708	30.16398243	32.2771261	29.90723861	31.74038462
28/04/2014 10:42	28.32763672	31.37073171	32.61846605	30.94143485	30.79539397	30.48506264	31.57519531	31.75232047	30.16398243	32.2771261	29.90723861	31.74038462
28/04/2014 10:57	28.24414063	31.39268293	32.61846605	30.94143485	30.79539397	30.48506264	31.53125	31.70835369	30.16398243	32.25513196	29.90723861	31.72115385
28/04/2014 11:12	28.26611328	31.39268293	32.61846605	30.91947291	30.79539397	30.46097013	31.59716797	31.75232047	30.1420205	32.25513196	29.90723861	31.72115385
28/04/2014 11:27	28.24414063	31.37073171	32.61846605	30.89751098	30.79539397	30.46097013	31.59716797	31.70835369	30.1420205	32.23313783	29.90723861	31.72115385
28/04/2014 11:42	28.26611328	31.37073171	32.61846605	30.91947291	30.79539397	30.48506264	31.57519531	31.70835369	30.1420205	32.25513196	29.90723861	31.72115385
28/04/2014 11:57	28.26611328	31.39268293	32.64044944	30.91947291	30.81938373	30.48506264	31.55322266	31.73033708	30.1420205	32.23313783	29.90723861	31.72115385
28/04/2014 12:12	28.26611328	31.37073171	32.61846605	30.94143485	30.79539397	30.48506264	31.59716797	31.6863703	30.16398243	32.25513196	29.93136729	31.72115385
28/04/2014 12:27	28.26611328	31.37073171	32.64044944	30.94143485	30.79539397	30.48506264	31.57519531	31.75232047	30.1420205	32.25513196	29.90723861	31.72115385
28/04/2014 12:42	28.30566406	31.37073171	32.64044944	30.94143485	30.79539397	30.46097013	31.57519531	31.75232047	30.16398243	32.25513196	29.90723861	31.72115385
28/04/2014 12:57	28.30566406	31.37073171	32.64044944	30.94143485	30.79539397	30.48506264	31.59716797	31.75232047	30.16398243	32.25513196	29.88310992	31.74038462
28/04/2014 13:12	28.26611328	31.39268293	32.64044944	30.91947291	30.79539397	30.48506264	31.57519531	31.75232047	30.16398243	32.23313783	29.93136729	31.72115385
28/04/2014 13:27	28.26611328	31.39268293	32.66243283	30.94143485	30.81938373	30.48506264	31.57519531	31.77430386	30.16398243	32.25513196	29.93136729	31.72115385
28/04/2014 13:42	28.26611328	31.37073171	32.64044944	30.94143485	30.81938373	30.48506264	31.61914063	31.70835369	30.16398243	32.23313783	29.93136729	31.72115385
28/04/2014 13:57	28.26611328	31.37073171	32.64044944	30.94143485	30.81938373	30.48506264	31.61914063	31.73033708	30.1420205	32.23313783	29.93136729	31.72115385
28/04/2014 14:12	28.28369141	31.39268293	32.64044944	30.91947291	30.81938373	30.48506264	31.61914063	31.75232047	30.16398243	32.23313783	29.93136729	31.72115385
28/04/2014 14:27	28.28369141	31.39268293	32.64044944	30.91947291	30.81938373	30.48506264	31.61914063	31.70835369	30.16398243	32.23313783	29.93136729	31.72115385
28/04/2014 14:42	28.30566406	31.39268293	32.64044944	30.91947291	30.79539397	30.46097013	31.59716797	31.73033708	30.1420205	32.23313783	29.93136729	31.74038462
28/04/2014 14:57	28.28369141	31.39268293	32.61846605	30.91947291	30.79539397	30.46097013	31.61914063	31.70835369	30.1420205	32.23313783	29.93136729	31.72115385
28/04/2014 15:12	28.28369141	31.37073171	32.64044944	30.91947291	30.79539397	30.46097013	31.61914063	31.70835369	30.09809663	32.2111437	29.93136729	31.72115385
28/04/2014 15:27	28.28369141	31.37073171	32.66243283	30.91947291	30.7714042	30.43687761	31.61914063	31.73033708	30.12005857	32.2111437	29.93136729	31.72115385
28/04/2014 15:42	28.28369141	31.37073171	32.66243283	30.91947291	30.7714042	30.43687761	31.59716797	31.77430386	30.1420205	32.2111437	29.93136729	31.72115385
28/04/2014 15:57	28.28369141	31.37073171	32.66243283	30.91947291	30.81938373	30.48506264	31.64111328	31.75232047	30.1420205	32.2111437	29.93136729	31.72115385
28/04/2014 16:12	28.24414063	31.4102439	32.66243283	30.94143485	30.81938373	30.50915516	31.59716797	31.77430386	30.1420205	32.19354839	29.95549598	31.74038462
28/04/2014 16:27	28.30566406	31.4102439	32.68441622	30.96339678	30.84337349	30.50915516	31.61914063	31.79628725	30.16398243	32.2111437	29.95549598	31.74038462
28/04/2014 16:42	28.28369141	31.37073171	32.70639961	30.96339678	30.81938373	30.48506264	31.55322266	31.77430386	30.16398243	32.23313783	29.95549598	31.74038462
28/04/2014 16:57	28.28369141	31.43219512	32.70639961	30.96339678	30.84337349	30.53324767	31.64111328	31.79628725	30.18594436	32.23313783	29.95549598	31.74038462
28/04/2014 17:12	28.30566406	31.43219512	32.728383	30.96339678	30.86736326	30.55734019	31.66308594	31.77430386	30.18594436	32.2111437	29.97962466	31.76442308
28/04/2014 17:27	28.32763672	31.43219512	32.728383	30.96339678	30.86736326	30.55734019	31.66308594	31.79628725	30.18594436	32.23313783	29.99892761	31.76442308
28/04/2014 17:42	28.30566406	31.47609756	32.75036639	30.98535871	30.86736326	30.5814327	31.66308594	31.70835369	30.18594436	32.23313783	29.97962466	31.76442308
28/04/2014 17:57	28.34960938	31.47609756	32.75036639	31.00732064	30.89135302	30.5814327	31.66308594	31.79628725	30.2079063	32.25513196	29.99892761	31.78846154
28/04/2014 18:12	28.32763672	31.52	32.78993649	31.00732064	30.89135302	30.60552522	31.70263672	31.84025403	30.2079063	32.23313783	30.0230563	31.78846154
28/04/2014 18:27	28.34960938	31.52	32.81191988	31.02928258	30.89135302	30.60552522	31.66308594	31.84025403	30.22986823	32.25513196	30.04718499	31.8125
28/04/2014 18:42	28.34960938	31.52	32.81191988	31.02928258	30.91534279	30.62479923	31.70263672	31.86223742	30.25183016	32.2771261	30.04718499	31.8125
28/04/2014 18:57	28.37158203	31.52	32.83390327	31.05124451	30.91534279	30.62479923	31.72460938	31.84025403	30.26939971	32.2771261	30.07131367	31.83653846
28/04/2014 19:12	28.37158203	31.52	32.83390327	31.02928258	30.91534279	30.64889174	31.74658203	31.88422081	30.26939971	32.2771261	30.07131367	31.8125
28/04/2014 19:27	28.37158203	31.52	32.83390327	31.02928258	30.91534279	30.64889174	31.74658203	31.9062042	30.26939971	32.2771261	30.07131367	31.8125
28/04/2014 19:42	28.37158203	31.54195122	32.83390327	31.02928258	30.91534279	30.64889174	31.74658203	31.88422081	30.26939971	32.2771261	30.07131367	31.83653846
28/04/2014 19:57	28.37158203	31.52	32.83390327	31.02928258	30.91534279	30.64889174	31.74658203	31.9062042	30.26939971	32.2771261	30.09544236	31.83653846
28/04/2014 20:12	28.34960938	31.54195122	32.85588666	31.02928258	30.91534279	30.64889174	31.74658203	31.88422081	30.26939971	32.2771261	30.07131367	31.83653846
28/04/2014 20:27	28.37158203	31.54195122	32.85588666	31.02928258	30.91534279	30.64889174	31.74658203	31.9062042	30.26939971	32.2771261	30.07131367	31.83653846
28/04/2014 20:42	28.37158203	31.52	32.85588666	31.02928258	30.89135302	30.64889174	31.74658203	31.9062042	30.26939971	32.2771261	30.07131367	31.83653846
28/04/2014 20:57	28.37158203	31.54195122	32.85588666	31.02928258	30.89135302	30.64889174	31.74658203	31.9062042	30.26939971	32.2771261	30.07131367	31.83653846
28/04/2014 21:12	28.37158203	31.54195122	32.85588666	31.02928258	30.89135302	30.64889174	31.74658203	31.88422081	30.26939971	32.2771261	30.07131367	31.83653846
28/04/2014 21:27	28.37158203	31.54195122	32.85588666	31.00732064	30.86736326	30.67298426	31.74658203	31.9062042	30.29136164	32.2771261	30.07131367	31.83653846
28/04/2014 21:42	28.34960938	31.54195122	32.85588666	31.00732064	30.89135302	30.64889174	31.74658203	31.88422081	30.29136164	32.2771261	30.07131367	31.83653846
28/04/2014 21:57	28.34960938	31.54195122	32.85588666	31.00732064	30.86736326	30.64889174	31.74658203	31.9062042	30.29136164	32.2771261	30.07131367	31.8125
28/04/2014 22:12	28.34960938	31.54195122	32.85588666	31.00732064	30.86736326	30.64889174	31.74658203	31.88422081	30.29136164	32.25513196	30.07131367	31.83653846
28/04/2014 22:27	28.34960938	31.54195122	32.85588666	31.02928258	30.86736326	30.64889174	31.74658203	31.9062042	30.26939971	32.2771261	30.04718499	31.8125
28/04/2014 22:42	28.34960938	31.54195122	32.85588666	31.02928258	30.86736326	30.64889174	31.74658203	31.88422081	30.26939971	32.25513196	30.07131367	31.8125
28/04/2014 22:57	28.34960938	31.54195122	32.87787005	31.00732064	30.86736326	30.64889174	31.72460938	31.88422081	30.29136164	32.25513196	30.07131367	31.8125
28/04/2014 23:12	28.34960938	31.54195122	32.85588666	31.00732064	30.86736326	30.64889174	31.74658203	31.9062042	30.29136164	32.25513196	30.04718499	31.8125
28/04/2014 23:27	28.34960938	31.54195122	32.87787005	31.00732064	30.84337349	30.64889174	31.72460938	31.9062042	30.29136164	32.2771261	30.07131367	31.8125
28/04/2014 23:42	28.34960938	31.54195122	32.85588666	31.00732064	30.84337349	30.64889174	31.72460938	31.9062042	30.26939971	32.25513196	30.07131367	31.8125
28/04/2014 23:57	28.32763672	31.54195122	32.85588666	31.00732064	30.84337349	30.62479923	31.72460938	31.88422081	30.26939971	32.25513196	30.04718499	31.8125
29/04/2014 00:12	28.34960938	31.54195122	32.85588666	31.00732064	30.84337349	30.62479923	31.72460938	31.88422081	30.26939971	32.14956012	30.04718499	31.8125
29/04/2014 00:27	28.34960938	31.52	32.85588666	31.00732064	30.84337349	30.62479923	31.72460938	31.88422081	30.29136164	32.2771261	30.04718499	31.8125
29/04/2014 00:42	28.34960938	31.52	32.85588666	31.00732064	30.84337349	30.62479923	31.72460938	31.88422081	30.26939971	32.25513196	30.04718499	31.8125
29/04/2014 00:57	28.34960938	31.54195122	32.85588666	30.98535871	30.84337349	30.62479923	31.72460938	31.88422081	30.26939971	32.25513196	30.04718499	31.8125
29/04/2014 01:12	28.34960938	31.54195122	32.85588666	30.98535871	30.84337349	30.62479923	31.72460938	31.88422081	30.26939971	32.25513196	30.04718499	31.8125
29/04/2014 01:27	28.32763672	31.54195122	32.83390327	30.98535871	30.84337349	30.62479923	31.72460938	31.88422081	30.29136164	32.25513196	30.04718499	31.8125
29/04/2014 01:42	28.34960938	31.52	32.85588666	30.98535871	30.84337349	30.62479923	31.72460938	31.86223742	30.26939971	32.25513196	30.04718499	31.8125
29/04/2014 01:57	28.34960938	31.54195122	32.83390327	30.98535871	30.84337349	30.62479923	31.72460938	31.88422081	30.26939971	32.25513196	30.04718499	31.8125
29/04/2014 02:12	28.34960938	31.52	32.85588666	31.00732064	30.84337349	30.62479923	31.72460938	31.86223742	30.29136164	32.25513196	30.0230563	31.8125
29/04/2014 02:27	28.34960938	31.52	32.83390327	30.98535871	30.84337349	30.62479923	31.72460938	31.88422081	30.26939971	32.25513196	30.04718499	31.8125
29/04/2014 02:42	28.34960938	31.52	32.85588666	30.98535871	30.81938373	30.62479923	31.72460938	31.88422081	30.26939971	32.25513196	30.0230563	31.8125
29/04/2014 02:57	28.34960938	31.54195122	32.85588666	30.98535871	30.84337349	30.60552522	31.72460938	31.88422081	30.26939971	32.25513196	30.04718499	31.8125
29/04/2014 03:12	28.34960938	31.54195122	32.85588666	30.98535871	30.81938373	30.62479923	31.72460938	31.88422081	30.26939971	32.25513196	30.0230563	31.8125
29/04/2014 03:27	28.34960938	31.54195122	32.85588666	30.98535871	30.81938373	30.62479923	31.72460938	31.88422081	30.26939971	32.25513196	30.0230563	31.8125
29/04/2014 03:42	28.34960938	31.54195122	32.85588666	30.98535871	30.81938373	30.62479923	31.72460938	31.88422081	30.25183016	32.25513196	30.0230563	31.8125
29/04/2014 03:57	28.34960938	31.54195122	32.85588666	30.98535871	30.81938373	30.62479923	31.72460938	31.86223742	30.26939971	32.25513196	30.0230563	31.8125
29/04/2014 04:12	28.32763672	31.52	32.85588666	30.98535871	30.81938373	30.62479923	31.72460938	31.88422081	30.26939971	32.23313783	30.0230563	31.8125
29/04/2014 04:27	28.32763672	31.54195122	32.85588666	30.98535871	30.79539397	30.60552522	31.72460938	31.88422081	30.26939971	32.25513196	30.0230563	31.8125
29/04/2014 04:42	28.34960938	31.52	32.85588666	30.98535871	30.81938373	30.60552522	31.72460938	31.88422081	30.26939971	32.25513196	30.0230563	31.8125
29/04/2014 04:57	28.34960938	31.54195122	32.85588666	30.98535871	30.81938373	30.60552522	31.72460938	31.86223742	30.26939971	32.23313783	30.0230563	31.8125
29/04/2014 05:12	28.32763672	31.54195122	32.85588666	30.96339678	30.81938373	30.60552522	31.70263672	31.86223742	30.26939971	32.23313783	30.0230563	31.78846154
29/04/2014 05:27	28.34960938	31.52	32.85588666	30.98535871	30.79539397	30.60552522	31.72460938	31.86223742	30.26939971	32.25513196	30.0230563	31.78846154
29/04/2014 05:42	28.32763672	31.52	32.85588666	30.96339678	30.79539397	30.60552522	31.70263672	31.86223742	30.26939971	32.23313783	30.0230563	31.78846154
29/04/2014 05:57	28.30566406	31.49804878	32.83390327	30.96339678	30.79539397	30.5814327	31.70263672	31.86223742	30.22986823	32.23313783	30.0230563	31.78846154
29/04/2014 06:12	28.32763672	31.52	32.83390327	30.94143485	30.79539397	30.5814327	31.72460938	31.81827064	30.25183016	32.23313783	29.99892761	31.78846154
29/04/2014 06:27	28.30566406	31.47609756	32.81191988	30.94143485	30.79539397	30.5814327	31.66308594	31.86223742	30.25183016	32.23313783	29.99892761	31.76442308
29/04/2014 06:42	28.32763672	31.52	32.81191988	30.94143485	30.79539397	30.55734019	31.70263672	31.81827064	30.22986823	32.23313783	29.99892761	31.76442308
29/04/2014 06:57	28.30566406	31.47609756	32.78993649	30.94143485	30.7714042	30.53324767	31.64111328	31.84025403	30.22986823	32.2111437	29.99892761	31.76442308
29/04/2014 07:12	28.30566406	31.47609756	32.78993649	30.94143485	30.79539397	30.53324767	31.66308594	31.70835369	30.2079063	32.23313783	29.97962466	31.74038462
29/04/2014 07:27	28.30566406	31.45414634	32.77234978	30.91947291	30.79539397	30.53324767	31.61914063	31.81827064	30.2079063	32.2111437	29.95549598	31.74038462
29/04/2014 07:42	28.26611328	31.45414634	32.75036639	30.91947291	30.7714042	30.50915516	31.64111328	31.81827064	30.2079063	32.2111437	29.95549598	31.72115385
29/04/2014 07:57	28.30566406	31.4102439	32.75036639	30.89751098	30.7714042	30.50915516	31.61914063	31.79628725	30.18594436	32.2111437	29.95549598	31.69711538
29/04/2014 08:12	28.26611328	31.4102439	32.728383	30.89751098	30.7714042	30.50915516	31.64111328	31.77430386	30.16398243	32.2111437	29.93136729	31.69711538
29/04/2014 08:27	28.26611328	31.39268293	32.728383	30.89751098	30.7714042	30.48506264	31.64111328	31.77430386	30.16398243	32.19354839	29.93136729	31.69711538
29/04/2014 08:42	28.24414063	31.4102439	32.70639961	30.87554905	30.74741444	30.48506264	31.61914063	31.75232047	30.1420205	32.19354839	29.93136729	31.69711538
29/04/2014 08:57	28.30566406	31.32682927	32.70639961	30.87554905	30.74741444	30.46097013	31.59716797	31.79628725	30.1420205	32.19354839	29.90723861	31.67307692
29/04/2014 09:12	28.24414063	31.34878049	32.68441622	30.87554905	30.74741444	30.46097013	31.64111328	31.79628725	30.1420205	32.2111437	29.90723861	31.69711538
29/04/2014 09:27	28.24414063	31.34878049	32.728383	30.89751098	30.74741444	30.46097013	31.64111328	31.81827064	30.1420205	32.19354839	29.90723861	31.67307692
29/04/2014 09:42	28.24414063	31.34878049	32.728383	30.89751098	30.74741444	30.46097013	31.61914063	31.79628725	30.1420205	32.19354839	29.93136729	31.67307692
29/04/2014 09:57	28.28369141	31.30487805	32.728383	30.89751098	30.7714042	30.46097013	31.66308594	31.84025403	30.1420205	32.19354839	29.93136729	31.67307692
29/04/2014 10:12	28.28369141	31.34878049	32.61846605	30.89751098	30.7714042	30.48506264	31.64111328	31.81827064	30.1420205	32.19354839	29.93136729	31.64903846
29/04/2014 10:27	28.28369141	31.34878049	32.728383	30.89751098	30.7714042	30.46097013	31.61914063	31.81827064	30.1420205	32.19354839	29.93136729	31.67307692
29/04/2014 10:42	28.28369141	31.32682927	32.75036639	30.87554905	30.72342467	30.36460006	31.61914063	31.81827064	30.1420205	32.19354839	29.93136729	31.64903846
29/04/2014 10:57	28.24414063	31.32682927	32.728383	30.89751098	30.7714042	30.46097013	31.61914063	31.84025403	30.1420205	32.19354839	29.93136729	31.67307692
29/04/2014 11:12	28.26611328	31.32682927	32.728383	30.87554905	30.79539397	30.46097013	31.64111328	31.79628725	30.1420205	32.17155425	29.95549598	31.64903846
29/04/2014 11:27	28.26611328	31.32682927	32.728383	30.87554905	30.79539397	30.46097013	31.59716797	31.81827064	30.1420205	32.19354839	29.93136729	31.67307692
29/04/2014 11:42	28.26611328	31.32682927	32.728383	30.87554905	30.79539397	30.46097013	31.64111328	31.77430386	30.12005857	32.17155425	29.90723861	31.64903846
29/04/2014 11:57	28.26611328	31.32682927	32.728383	30.87554905	30.79539397	30.46097013	31.59716797	31.81827064	30.12005857	32.17155425	29.93136729	31.67307692
29/04/2014 12:12	28.28369141	31.30487805	32.728383	30.89751098	30.79539397	30.46097013	31.64111328	31.79628725	30.1420205	32.17155425	29.88310992	31.64903846
29/04/2014 12:27	28.26611328	31.32682927	32.75036639	30.87554905	30.79539397	30.43687761	31.66308594	31.84025403	30.1420205	32.17155425	29.93136729	31.67307692
29/04/2014 12:42	28.30566406	31.32682927	32.75036639	30.89751098	30.81938373	30.46097013	31.64111328	31.81827064	30.1420205	32.17155425	29.93136729	31.64903846
29/04/2014 12:57	28.28369141	31.32682927	32.728383	30.89751098	30.81938373	30.48506264	31.61914063	31.81827064	30.1420205	32.17155425	29.95549598	31.67307692
29/04/2014 13:12	28.26611328	31.34878049	32.728383	30.89751098	30.81938373	30.48506264	31.66308594	31.81827064	30.1420205	32.19354839	29.95549598	31.67307692
29/04/2014 13:27	28.26611328	31.32682927	32.728383	30.87554905	30.81938373	30.46097013	31.64111328	31.84025403	30.1420205	32.17155425	29.95549598	31.67307692
29/04/2014 13:42	28.28369141	31.32682927	32.728383	30.87554905	30.81938373	30.48506264	31.66308594	31.84025403	30.1420205	32.17155425	29.95549598	31.67307692
29/04/2014 13:57	28.30566406	31.32682927	32.728383	30.87554905	30.81938373	30.46097013	31.66308594	31.81827064	30.16398243	32.17155425	29.95549598	31.67307692
29/04/2014 14:12	28.28369141	31.34878049	32.77234978	30.87554905	30.81938373	30.48506264	31.64111328	31.81827064	30.1420205	32.17155425	29.95549598	31.67307692
29/04/2014 14:27	28.26611328	31.30487805	32.728383	30.87554905	30.81938373	30.48506264	31.66308594	31.84025403	30.12005857	32.17155425	29.95549598	31.67307692
29/04/2014 14:42	28.28369141	31.30487805	32.728383	30.87554905	30.81938373	30.48506264	31.61914063	31.84025403	30.1420205	32.17155425	29.95549598	31.67307692
29/04/2014 14:57	28.28369141	31.32682927	32.70639961	30.85358712	30.7714042	30.46097013	31.61914063	31.81827064	30.16398243	32.17155425	29.95549598	31.64903846
29/04/2014 15:12	28.28369141	31.26097561	32.70639961	30.85358712	30.79539397	30.48506264	31.57519531	31.81827064	30.16398243	32.14956012	29.95549598	31.625
29/04/2014 15:27	28.28369141	31.32682927	32.728383	30.85358712	30.81938373	30.48506264	31.61914063	31.84025403	30.1420205	32.14956012	29.95549598	31.625
29/04/2014 15:42	28.26611328	31.28292683	32.728383	30.85358712	30.79539397	30.46097013	31.66308594	31.81827064	30.18594436	32.10557185	29.95549598	31.625
29/04/2014 15:57	28.30566406	31.30487805	32.728383	30.85358712	30.81938373	30.48506264	31.64111328	31.81827064	30.1420205	32.12756598	29.97962466	31.625
29/04/2014 16:12	28.30566406	31.32682927	32.75036639	30.87554905	30.84337349	30.48506264	31.55322266	31.81827064	30.1420205	32.12756598	29.95549598	31.64903846
29/04/2014 16:27	28.30566406	31.30487805	32.75036639	30.87554905	30.81938373	30.48506264	31.68066406	31.84025403	30.1420205	32.14956012	29.93136729	31.64903846
29/04/2014 16:42	28.30566406	31.34878049	32.78993649	30.89751098	30.84337349	30.50915516	31.66308594	31.84025403	30.1420205	32.14956012	29.97962466	31.64903846
29/04/2014 16:57	28.30566406	31.34878049	32.77234978	30.89751098	30.84337349	30.53324767	31.66308594	31.81827064	30.1420205	32.14956012	29.97962466	31.67307692
29/04/2014 17:12	28.32763672	31.37073171	32.78993649	30.91947291	30.86736326	30.55734019	31.68066406	31.86223742	30.16398243	32.17155425	29.99892761	31.69711538
29/04/2014 17:27	28.28369141	31.43219512	32.78993649	30.91947291	30.86736326	30.55734019	31.68066406	31.84025403	30.18594436	32.17155425	29.99892761	31.69711538
29/04/2014 17:42	28.34960938	31.39268293	32.81191988	30.94143485	30.89135302	30.55734019	31.68066406	31.86223742	30.18594436	32.17155425	30.0230563	31.69711538
29/04/2014 17:57	28.32763672	31.43219512	32.83390327	30.96339678	30.89135302	30.5814327	31.68066406	31.9062042	30.18594436	32.19354839	30.0230563	31.72115385
29/04/2014 18:12	28.37158203	31.39268293	32.85588666	30.96339678	30.91534279	30.60552522	31.72460938	31.9062042	30.2079063	32.19354839	30.07131367	31.72115385
29/04/2014 18:27	28.39355469	31.4102439	32.85588666	30.96339678	30.91534279	30.5814327	31.72460938	31.9062042	30.2079063	32.19354839	30.07131367	31.72115385
29/04/2014 18:42	28.37158203	31.43219512	32.87787005	30.98535871	30.91534279	30.60552522	31.72460938	31.9062042	30.22986823	32.2111437	30.07131367	31.74038462
29/04/2014 18:57	28.34960938	31.43219512	32.89985344	30.96339678	30.91534279	30.62479923	31.76855469	31.92818759	30.22986823	32.19354839	30.07131367	31.74038462
29/04/2014 19:12	28.37158203	31.43219512	32.89985344	30.96339678	30.91534279	30.62479923	31.76855469	31.92818759	30.25183016	32.2111437	30.09544236	31.74038462
29/04/2014 19:27	28.37158203	31.43219512	32.89985344	30.96339678	30.91534279	30.62479923	31.76855469	31.92818759	30.25183016	32.2111437	30.09544236	31.74038462
29/04/2014 19:42	28.37158203	31.43219512	32.89985344	30.96339678	30.89135302	30.62479923	31.76855469	31.92818759	30.25183016	32.2111437	30.09544236	31.74038462
29/04/2014 19:57	28.34960938	31.45414634	32.89985344	30.96339678	30.89135302	30.62479923	31.76855469	31.92818759	30.25183016	32.19354839	30.09544236	31.74038462
29/04/2014 20:12	28.37158203	31.45414634	32.89985344	30.96339678	30.89135302	30.62479923	31.76855469	31.92818759	30.25183016	32.2111437	30.09544236	31.74038462
29/04/2014 20:27	28.37158203	31.45414634	32.89985344	30.96339678	30.89135302	30.62479923	31.76855469	31.92818759	30.25183016	32.19354839	30.09544236	31.74038462
29/04/2014 20:42	28.34960938	31.45414634	32.92183683	30.96339678	30.89135302	30.62479923	31.76855469	31.9457743	30.26939971	32.19354839	30.09544236	31.74038462
29/04/2014 20:57	28.34960938	31.45414634	32.92183683	30.96339678	30.89135302	30.62479923	31.76855469	31.92818759	30.26939971	32.2111437	30.09544236	31.74038462
29/04/2014 21:12	28.34960938	31.43219512	32.92183683	30.94143485	30.86736326	30.62479923	31.76855469	31.92818759	30.25183016	32.2111437	30.07131367	31.74038462
29/04/2014 21:27	28.34960938	31.45414634	32.92183683	30.94143485	30.86736326	30.62479923	31.76855469	31.92818759	30.26939971	32.19354839	30.07131367	31.74038462
29/04/2014 21:42	28.34960938	31.43219512	32.92183683	30.94143485	30.86736326	30.62479923	31.76855469	31.92818759	30.26939971	32.19354839	30.07131367	31.74038462
29/04/2014 21:57	28.34960938	31.45414634	32.92183683	30.94143485	30.86736326	30.62479923	31.76855469	31.92818759	30.25183016	32.2111437	30.07131367	31.74038462
29/04/2014 22:12	28.34960938	31.43219512	32.92183683	30.94143485	30.86736326	30.62479923	31.76855469	31.92818759	30.25183016	32.19354839	30.07131367	31.74038462
29/04/2014 22:27	28.34960938	31.43219512	32.92183683	30.94143485	30.86736326	30.62479923	31.76855469	31.92818759	30.25183016	32.19354839	30.07131367	31.74038462
29/04/2014 22:42	28.34960938	31.43219512	32.92183683	30.94143485	30.84337349	30.60552522	31.76855469	31.92818759	30.25183016	32.19354839	30.07131367	31.74038462
29/04/2014 22:57	28.32763672	31.43219512	32.92183683	30.94143485	30.84337349	30.62479923	31.76855469	31.92818759	30.25183016	32.19354839	30.07131367	31.74038462
29/04/2014 23:12	28.34960938	31.45414634	32.92183683	30.94143485	30.84337349	30.60552522	31.76855469	31.92818759	30.25183016	32.19354839	30.07131367	31.72115385
29/04/2014 23:27	28.34960938	31.45414634	32.92183683	30.94143485	30.84337349	30.60552522	31.76855469	31.92818759	30.25183016	32.19354839	30.07131367	31.74038462
29/04/2014 23:42	28.34960938	31.45414634	32.92183683	30.94143485	30.84337349	30.62479923	31.74658203	31.92818759	30.25183016	32.19354839	30.07131367	31.72115385
29/04/2014 23:57	28.34960938	31.43219512	32.92183683	30.94143485	30.84337349	30.60552522	31.76855469	31.9062042	30.26939971	32.19354839	30.07131367	31.72115385
30/04/2014 00:12	28.32763672	31.45414634	32.92183683	30.94143485	30.84337349	30.60552522	31.76855469	31.92818759	30.25183016	32.17155425	30.07131367	31.72115385
30/04/2014 00:27	28.34960938	31.43219512	32.92183683	30.94143485	30.84337349	30.62479923	31.74658203	31.92818759	30.25183016	32.19354839	30.04718499	31.74038462
30/04/2014 00:42	28.32763672	31.45414634	32.94382022	30.91947291	30.84337349	30.60552522	31.74658203	31.92818759	30.25183016	32.17155425	30.04718499	31.74038462
30/04/2014 00:57	28.32763672	31.45414634	32.92183683	30.91947291	30.81938373	30.60552522	31.74658203	31.9062042	30.25183016	32.17155425	30.04718499	31.72115385
30/04/2014 01:12	28.34960938	31.45414634	32.94382022	30.91947291	30.81938373	30.60552522	31.74658203	31.92818759	30.25183016	32.19354839	30.04718499	31.72115385
30/04/2014 01:27	28.32763672	31.45414634	32.94382022	30.91947291	30.81938373	30.60552522	31.76855469	31.9062042	30.2079063	32.17155425	30.04718499	31.72115385
30/04/2014 01:42	28.34960938	31.45414634	32.94382022	30.91947291	30.81938373	30.60552522	31.74658203	31.92818759	30.25183016	32.17155425	30.04718499	31.72115385
30/04/2014 01:57	28.32763672	31.45414634	32.94382022	30.91947291	30.81938373	30.60552522	31.74658203	31.9062042	30.25183016	32.19354839	30.04718499	31.72115385
30/04/2014 02:12	28.32763672	31.45414634	32.94382022	30.91947291	30.81938373	30.60552522	31.74658203	31.9062042	30.22986823	32.19354839	30.04718499	31.72115385
30/04/2014 02:27	28.32763672	31.45414634	32.94382022	30.91947291	30.81938373	30.60552522	31.74658203	31.9062042	30.25183016	32.17155425	30.04718499	31.72115385
30/04/2014 02:42	28.32763672	31.43219512	32.92183683	30.91947291	30.81938373	30.60552522	31.74658203	31.9062042	30.25183016	32.17155425	30.04718499	31.72115385
30/04/2014 02:57	28.32763672	31.43219512	32.92183683	30.91947291	30.79539397	30.5814327	31.74658203	31.9062042	30.25183016	32.17155425	30.04718499	31.72115385
30/04/2014 03:12	28.28369141	31.43219512	32.92183683	30.91947291	30.79539397	30.5814327	31.72460938	31.9062042	30.25183016	32.19354839	30.0230563	31.72115385
30/04/2014 03:27	28.30566406	31.43219512	32.92183683	30.91947291	30.79539397	30.55734019	31.72460938	31.9062042	30.25183016	32.17155425	30.0230563	31.69711538
30/04/2014 03:42	28.22216797	31.43219512	32.92183683	30.89751098	30.79539397	30.55734019	31.74658203	31.9062042	30.25183016	32.17155425	30.0230563	31.69711538
30/04/2014 03:57	28.32763672	31.43219512	32.92183683	30.91947291	30.81938373	30.55734019	31.72460938	31.9062042	30.22986823	32.17155425	30.0230563	31.69711538
30/04/2014 04:12	28.32763672	31.43219512	32.92183683	30.89751098	30.81938373	30.55734019	31.74658203	31.9062042	30.22986823	32.17155425	30.0230563	31.69711538
30/04/2014 04:27	28.20019531	31.43219512	32.89985344	30.91947291	30.79539397	30.55734019	31.74658203	31.9062042	30.25183016	32.17155425	30.0230563	31.69711538
30/04/2014 04:42	28.32763672	31.43219512	32.89985344	30.89751098	30.79539397	30.55734019	31.74658203	31.88422081	30.25183016	32.17155425	30.0230563	31.69711538
30/04/2014 04:57	28.32763672	31.43219512	32.89985344	30.89751098	30.79539397	30.55734019	31.72460938	31.9062042	30.22986823	32.17155425	30.0230563	31.69711538
30/04/2014 05:12	28.32763672	31.43219512	32.77234978	30.89751098	30.79539397	30.55734019	31.72460938	31.88422081	30.22986823	32.17155425	30.0230563	31.69711538
30/04/2014 05:27	28.30566406	31.43219512	32.77234978	30.89751098	30.79539397	30.55734019	31.72460938	31.88422081	30.22986823	32.17155425	30.0230563	31.69711538
30/04/2014 05:42	28.30566406	31.43219512	32.89985344	30.89751098	30.79539397	30.55734019	31.72460938	31.88422081	30.22986823	32.17155425	30.0230563	31.67307692
30/04/2014 05:57	28.32763672	31.43219512	32.89985344	30.89751098	30.79539397	30.53324767	31.72460938	31.88422081	30.22986823	32.17155425	30.0230563	31.67307692
30/04/2014 06:12	28.32763672	31.43219512	32.78993649	30.89751098	30.79539397	30.55734019	31.72460938	31.88422081	30.22986823	32.17155425	30.0230563	31.67307692
30/04/2014 06:27	28.30566406	31.43219512	32.78993649	30.89751098	30.79539397	30.55734019	31.74658203	31.84025403	30.22986823	32.17155425	30.0230563	31.69711538
30/04/2014 06:42	28.30566406	31.4102439	32.89985344	30.91947291	30.79539397	30.55734019	31.72460938	31.88422081	30.22986823	32.14956012	30.0230563	31.69711538
30/04/2014 06:57	28.30566406	31.4102439	32.87787005	30.89751098	30.79539397	30.53324767	31.68066406	31.88422081	30.2079063	32.17155425	29.99892761	31.67307692
30/04/2014 07:12	28.28369141	31.4102439	32.87787005	30.89751098	30.79539397	30.53324767	31.68066406	31.88422081	30.2079063	32.14956012	29.99892761	31.67307692
30/04/2014 07:27	28.30566406	31.37073171	32.85588666	30.85358712	30.79539397	30.50915516	31.70263672	31.84025403	30.2079063	32.17155425	29.99892761	31.64903846
30/04/2014 07:42	28.28369141	31.37073171	32.85588666	30.85358712	30.7714042	30.50915516	31.66308594	31.84025403	30.18594436	32.14956012	29.97962466	31.64903846
30/04/2014 07:57	28.28369141	31.37073171	32.83390327	30.87554905	30.7714042	30.50915516	31.66308594	31.86223742	30.18594436	32.14956012	29.97962466	31.64903846
30/04/2014 08:12	28.30566406	31.34878049	32.81191988	30.85358712	30.7714042	30.48506264	31.68066406	31.84025403	30.16398243	32.14956012	29.97962466	31.625
30/04/2014 08:27	28.26611328	31.34878049	32.81191988	30.85358712	30.7714042	30.48506264	31.64111328	31.84025403	30.18594436	32.14956012	29.97962466	31.625
30/04/2014 08:42	28.24414063	31.34878049	32.81191988	30.85358712	30.7714042	30.48506264	31.48730469	31.84025403	30.16398243	32.12756598	29.95549598	31.625
30/04/2014 08:57	28.26611328	31.30487805	32.81191988	30.85358712	30.7714042	30.48506264	31.61914063	31.84025403	30.16398243	32.12756598	29.95549598	31.625
30/04/2014 09:12	28.28369141	31.32682927	32.78993649	30.83162518	30.74741444	30.48506264	31.68066406	31.84025403	30.1420205	32.12756598	29.93136729	31.60096154
30/04/2014 09:27	28.24414063	31.32682927	32.77234978	30.83162518	30.74741444	30.46097013	31.66308594	31.81827064	30.1420205	32.12756598	29.93136729	31.60096154
30/04/2014 09:42	28.28369141	31.23902439	32.78993649	30.81405564	30.74741444	30.46097013	31.64111328	31.84025403	30.1420205	32.12756598	29.93136729	31.60096154
30/04/2014 09:57	28.22216797	31.30487805	32.78993649	30.81405564	30.74741444	30.43687761	31.61914063	31.81827064	30.12005857	32.12756598	29.90723861	31.57692308
30/04/2014 10:12	28.28369141	31.26097561	32.78993649	30.81405564	30.72342467	30.43687761	31.66308594	31.79628725	30.09809663	32.12756598	29.90723861	31.55288462
30/04/2014 10:27	28.20019531	31.23902439	32.77234978	30.81405564	30.72342467	30.41278509	31.68066406	31.79628725	30.0761347	32.10557185	29.93136729	31.57692308
30/04/2014 10:42	28.20019531	31.23902439	32.75036639	30.81405564	30.74741444	30.43687761	31.61914063	31.86223742	30.09809663	32.10557185	29.90723861	31.57692308
30/04/2014 10:57	28.26611328	31.21707317	32.75036639	30.81405564	30.74741444	30.43687761	31.66308594	31.84025403	30.12005857	32.10557185	29.90723861	31.55288462
30/04/2014 11:12	28.24414063	31.21707317	32.77234978	30.83162518	30.74741444	30.43687761	31.66308594	31.84025403	29.98828697	32.10557185	29.90723861	31.55288462
30/04/2014 11:27	28.24414063	31.21707317	32.77234978	30.81405564	30.7714042	30.43687761	31.64111328	31.84025403	30.0761347	32.10557185	29.93136729	31.55288462
30/04/2014 11:42	28.26611328	31.21707317	32.77234978	30.83162518	30.7714042	30.43687761	31.66308594	31.84025403	30.0761347	32.12756598	29.93136729	31.55288462
30/04/2014 11:57	28.24414063	31.21707317	32.77234978	30.83162518	30.7714042	30.38869258	31.66308594	31.81827064	30.0761347	32.10557185	29.93136729	31.57692308
30/04/2014 12:12	28.24414063	31.21707317	32.77234978	30.85358712	30.7714042	30.43687761	31.66308594	31.86223742	30.09809663	32.10557185	29.93136729	31.57692308
30/04/2014 12:27	28.26611328	31.21707317	32.78993649	30.83162518	30.7714042	30.41278509	31.64111328	31.84025403	30.0761347	32.12756598	29.93136729	31.55288462
30/04/2014 12:42	28.26611328	31.21707317	32.78993649	30.83162518	30.7714042	30.41278509	31.66308594	31.86223742	30.09809663	32.10557185	29.95549598	31.55288462
30/04/2014 12:57	28.26611328	31.19512195	32.78993649	30.85358712	30.7714042	30.43687761	31.68066406	31.84025403	30.0761347	32.10557185	29.95549598	31.55288462
30/04/2014 13:12	28.26611328	31.23902439	32.81191988	30.85358712	30.7714042	30.41278509	31.66308594	31.84025403	29.97071742	32.12756598	29.93136729	31.57692308
30/04/2014 13:27	28.28369141	31.21707317	32.78993649	30.83162518	30.79539397	30.43687761	31.68066406	31.81827064	30.09809663	32.10557185	29.95549598	31.57692308
30/04/2014 13:42	28.28369141	31.23902439	32.81191988	30.85358712	30.79539397	30.41278509	31.68066406	31.84025403	30.09809663	32.10557185	29.95549598	31.57692308
30/04/2014 13:57	28.28369141	31.19512195	32.81191988	30.85358712	30.84337349	30.43687761	31.66308594	31.86223742	30.09809663	32.10557185	29.97962466	31.57692308
30/04/2014 14:12	28.30566406	31.19512195	32.78993649	30.85358712	30.7714042	30.41278509	31.68066406	31.86223742	30.12005857	32.10557185	29.90723861	31.52884615
30/04/2014 14:27	28.26611328	31.17317073	32.70639961	30.83162518	30.79539397	30.43687761	31.70263672	31.84025403	30.05417277	32.10557185	29.95549598	31.55288462
30/04/2014 14:42	28.28369141	31.21707317	32.77234978	30.85358712	30.7714042	30.43687761	31.57519531	31.84025403	30.09809663	32.10557185	29.95549598	31.57692308
30/04/2014 14:57	28.26611328	31.21707317	32.77234978	30.85358712	30.79539397	30.43687761	31.68066406	31.84025403	30.09809663	32.10557185	29.95549598	31.57692308
30/04/2014 15:12	28.24414063	31.21707317	32.728383	30.81405564	30.7714042	30.41278509	31.72460938	31.79628725	30.12005857	32.08357771	29.95549598	31.55288462
30/04/2014 15:27	28.26611328	31.23902439	32.77234978	30.83162518	30.7714042	30.43687761	31.70263672	31.84025403	30.12005857	32.08357771	29.93136729	31.55288462
30/04/2014 15:42	28.28369141	31.21707317	32.78993649	30.83162518	30.7714042	30.41278509	31.70263672	31.81827064	30.12005857	32.10557185	29.95549598	31.57692308
30/04/2014 15:57	28.26611328	31.19512195	32.77234978	30.83162518	30.7714042	30.43687761	31.70263672	31.84025403	30.09809663	32.10557185	29.93136729	31.55288462
30/04/2014 16:12	28.24414063	31.17317073	32.728383	30.83162518	30.74741444	30.41278509	31.70263672	31.84025403	30.09809663	32.10557185	29.95549598	31.55288462
30/04/2014 16:27	28.26611328	31.19512195	32.78993649	30.83162518	30.79539397	30.46097013	31.68066406	31.86223742	30.0761347	32.08357771	29.95549598	31.57692308
30/04/2014 16:42	28.24414063	31.23902439	32.75036639	30.83162518	30.7714042	30.43687761	31.70263672	31.86223742	30.0761347	32.10557185	29.95549598	31.57692308
30/04/2014 16:57	28.26611328	31.19512195	32.81191988	30.85358712	30.79539397	30.43687761	31.70263672	31.84025403	30.0761347	32.08357771	29.97962466	31.60096154
30/04/2014 17:12	28.28369141	31.19512195	32.83390327	30.87554905	30.79539397	30.48506264	31.72460938	31.84025403	30.05417277	32.08357771	29.97962466	31.60096154
30/04/2014 17:27	28.28369141	31.26097561	32.81191988	30.89751098	30.81938373	30.48506264	31.70263672	31.88422081	30.09809663	32.12756598	29.99892761	31.60096154
30/04/2014 17:42	28.30566406	31.26097561	32.85588666	30.89751098	30.81938373	30.50915516	31.72460938	31.86223742	30.12005857	32.12756598	29.99892761	31.625
30/04/2014 17:57	28.30566406	31.26097561	32.83390327	30.89751098	30.84337349	30.53324767	31.72460938	31.9062042	30.12005857	32.12756598	29.99892761	31.625
30/04/2014 18:12	28.28369141	31.26097561	32.85588666	30.91947291	30.81938373	30.53324767	31.74658203	31.92818759	30.1420205	32.12756598	30.0230563	31.625
30/04/2014 18:27	28.30566406	31.28292683	32.89985344	30.91947291	30.84337349	30.50915516	31.74658203	31.88422081	30.1420205	32.14956012	30.0230563	31.64903846
30/04/2014 18:42	28.32763672	31.28292683	32.89985344	30.91947291	30.84337349	30.53324767	31.76855469	31.92818759	30.1420205	32.17155425	30.0230563	31.625
30/04/2014 18:57	28.30566406	31.28292683	32.89985344	30.91947291	30.84337349	30.55734019	31.79052734	31.88422081	30.16398243	32.12756598	30.04718499	31.625
30/04/2014 19:12	28.32763672	31.28292683	32.89985344	30.91947291	30.84337349	30.55734019	31.8125	31.92818759	30.16398243	32.14956012	30.04718499	31.64903846
30/04/2014 19:27	28.28369141	31.28292683	32.89985344	30.94143485	30.84337349	30.55734019	31.79052734	31.92818759	30.16398243	32.14956012	30.04718499	31.64903846
30/04/2014 19:42	28.32763672	31.28292683	32.89985344	30.91947291	30.84337349	30.55734019	31.79052734	31.92818759	30.16398243	32.14956012	30.04718499	31.64903846
30/04/2014 19:57	28.32763672	31.28292683	32.92183683	30.91947291	30.84337349	30.55734019	31.8125	31.92818759	30.16398243	32.14956012	30.04718499	31.64903846
30/04/2014 20:12	28.32763672	31.28292683	32.92183683	30.91947291	30.81938373	30.55734019	31.79052734	31.92818759	30.16398243	32.14956012	30.04718499	31.64903846
30/04/2014 20:27	28.32763672	31.30487805	32.92183683	30.91947291	30.81938373	30.5814327	31.79052734	31.9062042	30.16398243	32.14956012	30.04718499	31.64903846
30/04/2014 20:42	28.32763672	31.30487805	32.94382022	30.91947291	30.81938373	30.5814327	31.79052734	31.9062042	30.18594436	32.14956012	30.04718499	31.64903846
30/04/2014 20:57	28.26611328	31.30487805	32.92183683	30.91947291	30.81938373	30.5814327	31.8125	31.92818759	30.16398243	32.14956012	30.04718499	31.64903846
30/04/2014 21:12	28.32763672	31.28292683	32.92183683	30.91947291	30.81938373	30.55734019	31.8125	31.92818759	30.16398243	32.14956012	30.04718499	31.64903846
30/04/2014 21:27	28.32763672	31.28292683	32.92183683	30.91947291	30.79539397	30.55734019	31.79052734	31.92818759	30.16398243	32.14956012	30.04718499	31.64903846
30/04/2014 21:42	28.30566406	31.30487805	32.92183683	30.91947291	30.79539397	30.55734019	31.79052734	31.92818759	30.18594436	32.14956012	30.04718499	31.64903846
30/04/2014 21:57	28.30566406	31.28292683	32.92183683	30.91947291	30.79539397	30.55734019	31.79052734	31.92818759	30.18594436	32.14956012	30.0230563	31.625
30/04/2014 22:12	28.30566406	31.30487805	32.92183683	30.89751098	30.81938373	30.55734019	31.79052734	31.92818759	30.16398243	32.14956012	30.04718499	31.64903846
30/04/2014 22:27	28.30566406	31.28292683	32.94382022	30.91947291	30.79539397	30.55734019	31.76855469	31.92818759	30.18594436	32.14956012	30.0230563	31.64903846
30/04/2014 22:42	28.30566406	31.28292683	32.92183683	30.89751098	30.79539397	30.55734019	31.76855469	31.92818759	30.16398243	32.14956012	30.0230563	31.64903846
30/04/2014 22:57	28.30566406	31.30487805	32.92183683	30.89751098	30.79539397	30.55734019	31.79052734	31.92818759	30.16398243	32.14956012	30.04718499	31.64903846
30/04/2014 23:12	28.30566406	31.28292683	32.92183683	30.91947291	30.79539397	30.55734019	31.79052734	31.9062042	30.16398243	32.12756598	30.0230563	31.64903846
30/04/2014 23:27	28.30566406	31.28292683	32.92183683	30.89751098	30.79539397	30.55734019	31.79052734	31.9062042	30.18594436	32.14956012	30.0230563	31.625
30/04/2014 23:42	28.30566406	31.28292683	32.92183683	30.89751098	30.79539397	30.53324767	31.79052734	31.9062042	30.16398243	32.12756598	30.0230563	31.625
30/04/2014 23:57	28.24414063	31.21707317	32.89985344	30.89751098	30.7714042	30.53324767	31.76855469	31.9062042	30.16398243	32.12756598	30.0230563	31.625
01/05/2014 00:12	28.28369141	31.26097561	32.89985344	30.89751098	30.7714042	30.50915516	31.76855469	31.9062042	30.1420205	32.12756598	29.99892761	31.60096154
01/05/2014 00:27	28.30566406	31.26097561	32.89985344	30.89751098	30.7714042	30.53324767	31.76855469	31.88422081	30.16398243	32.12756598	29.99892761	31.60096154
01/05/2014 00:42	28.30566406	31.26097561	32.85588666	30.87554905	30.72342467	30.50915516	31.76855469	31.9062042	30.1420205	32.12756598	29.99892761	31.60096154
01/05/2014 00:57	28.28369141	31.26097561	32.89985344	30.87554905	30.72342467	30.48506264	31.76855469	31.9062042	30.1420205	32.12756598	29.99892761	31.60096154
01/05/2014 01:12	28.28369141	31.28292683	32.89985344	30.87554905	30.72342467	30.46097013	31.74658203	31.88422081	30.1420205	32.12756598	29.99892761	31.60096154
01/05/2014 01:27	28.28369141	31.26097561	32.89985344	30.85358712	30.74741444	30.46097013	31.74658203	31.88422081	30.1420205	32.12756598	29.99892761	31.60096154
01/05/2014 01:42	28.28369141	31.26097561	32.87787005	30.87554905	30.7714042	30.48506264	31.74658203	31.88422081	30.1420205	32.12756598	29.97962466	31.57692308
01/05/2014 01:57	28.28369141	31.28292683	32.89985344	30.87554905	30.7714042	30.50915516	31.74658203	31.88422081	30.1420205	32.10557185	29.99892761	31.60096154
01/05/2014 02:12	28.28369141	31.26097561	32.89985344	30.85358712	30.7714042	30.48506264	31.74658203	31.86223742	30.12005857	32.12756598	29.99892761	31.57692308
01/05/2014 02:27	28.24414063	31.19512195	32.89985344	30.83162518	30.74741444	30.46097013	31.74658203	31.86223742	30.12005857	32.10557185	29.99892761	31.57692308
01/05/2014 02:42	28.26611328	31.26097561	32.89985344	30.87554905	30.72342467	30.46097013	31.76855469	31.84025403	30.12005857	32.10557185	29.99892761	31.57692308
01/05/2014 02:57	28.30566406	31.26097561	32.94382022	30.81405564	30.74741444	30.48506264	31.74658203	31.86223742	30.1420205	32.12756598	29.97962466	31.57692308
01/05/2014 03:12	28.26611328	31.23902439	32.87787005	30.87554905	30.74741444	30.43687761	31.72460938	31.84025403	30.12005857	32.10557185	29.93136729	31.50480769
01/05/2014 03:27	28.24414063	31.23902439	32.87787005	30.85358712	30.67544514	30.43687761	31.76855469	31.88422081	30.12005857	32.06158358	29.97962466	31.57692308
01/05/2014 03:42	28.26611328	31.26097561	32.87787005	30.85358712	30.74741444	30.46097013	31.72460938	31.84025403	30.09809663	32.03958944	29.97962466	31.57692308
01/05/2014 03:57	28.26611328	31.23902439	32.87787005	30.85358712	30.74741444	30.46097013	31.72460938	31.86223742	30.09809663	32.08357771	29.95549598	31.55288462
01/05/2014 04:12	28.24414063	31.23902439	32.92183683	30.83162518	30.74741444	30.46097013	31.70263672	31.84025403	30.0761347	32.08357771	29.97962466	31.57692308
01/05/2014 04:27	28.26611328	31.23902439	32.87787005	30.83162518	30.72342467	30.46097013	31.72460938	31.84025403	30.12005857	32.08357771	29.95549598	31.55288462
01/05/2014 04:42	28.26611328	31.23902439	32.87787005	30.85358712	30.72342467	30.46097013	31.72460938	31.81827064	30.0761347	32.03958944	29.95549598	31.55288462
01/05/2014 04:57	28.24414063	31.19512195	32.85588666	30.83162518	30.74741444	30.46097013	31.72460938	31.84025403	30.12005857	32.08357771	29.95549598	31.55288462
01/05/2014 05:12	28.24414063	31.17317073	32.87787005	30.83162518	30.72342467	30.41278509	31.70263672	31.84025403	30.09809663	32.08357771	29.95549598	31.55288462
01/05/2014 05:27	28.20019531	31.21707317	32.85588666	30.7920937	30.74741444	30.43687761	31.72460938	31.81827064	30.09809663	32.08357771	29.95549598	31.55288462
01/05/2014 05:42	28.26611328	31.21707317	32.87787005	30.83162518	30.69943491	30.43687761	31.70263672	31.81827064	30.0761347	32.06158358	29.95549598	31.55288462
01/05/2014 05:57	28.24414063	31.23902439	32.87787005	30.83162518	30.72342467	30.43687761	31.72460938	31.84025403	30.0761347	32.06158358	29.95549598	31.55288462
01/05/2014 06:12	28.24414063	31.21707317	32.85588666	30.81405564	30.69943491	30.43687761	31.70263672	31.81827064	30.0761347	32.06158358	29.95549598	31.52884615
01/05/2014 06:27	28.22216797	31.21707317	32.85588666	30.81405564	30.67544514	30.41278509	31.70263672	31.84025403	29.98828697	32.06158358	29.95549598	31.52884615
01/05/2014 06:42	28.24414063	31.17317073	32.83390327	30.81405564	30.72342467	30.41278509	31.72460938	31.81827064	30.0102489	32.06158358	29.85898123	31.45673077
01/05/2014 06:57	28.24414063	31.21707317	32.85588666	30.81405564	30.69943491	30.41278509	31.70263672	31.79628725	30.05417277	32.01759531	29.93136729	31.48076923
01/05/2014 07:12	28.20019531	31.17317073	32.83390327	30.77013177	30.67544514	30.41278509	31.68066406	31.81827064	30.0761347	32.06158358	29.95549598	31.52884615
01/05/2014 07:27	28.22216797	31.17317073	32.85588666	30.77013177	30.6082738	30.34050755	31.72460938	31.79628725	30.0102489	32.01759531	29.90723861	31.48076923
01/05/2014 07:42	28.11230469	30.91414634	32.83390327	30.70424597	30.67544514	30.38869258	31.66308594	31.79628725	30.03221083	32.01759531	29.90723861	31.50480769
01/05/2014 07:57	28.11230469	31.0897561	32.83390327	30.63836018	30.65625333	30.36460006	31.70263672	31.77430386	30.05417277	32.06158358	29.93136729	31.50480769
01/05/2014 08:12	28.13427734	31.17317073	32.78993649	30.7920937	30.65625333	30.36460006	31.66308594	31.79628725	30.05417277	32.03958944	29.88310992	31.48076923
01/05/2014 08:27	28.17822266	31.17317073	32.83390327	30.7920937	30.65625333	30.31641503	31.68066406	31.79628725	30.03221083	32.06158358	29.90723861	31.50480769
01/05/2014 08:42	28.22216797	31.17317073	32.83390327	30.77013177	30.6082738	30.34050755	31.66308594	31.70835369	29.98828697	31.99560117	29.88310992	31.41346154
01/05/2014 08:57	28.09033203	31.12926829	32.83390327	30.72620791	30.67544514	30.36460006	31.66308594	31.75232047	30.0102489	32.01759531	29.83485255	31.36538462
01/05/2014 09:12	28.11230469	31.0897561	32.78993649	30.74816984	30.67544514	30.36460006	31.64111328	31.75232047	30.0102489	32.01759531	29.90723861	31.45673077
01/05/2014 09:27	28.20019531	31.06780488	32.75036639	30.77013177	30.63226357	30.29714102	31.61914063	31.75232047	29.98828697	32.01759531	29.88310992	31.45673077
01/05/2014 09:42	28.11230469	31.17317073	32.75036639	30.77013177	30.63226357	30.31641503	31.66308594	31.75232047	29.97071742	32.01759531	29.85898123	31.34134615
01/05/2014 09:57	28.13427734	31.15121951	32.75036639	30.74816984	30.65625333	30.34050755	31.59716797	31.73033708	29.98828697	31.99560117	29.88310992	31.41346154
01/05/2014 10:12	28.22216797	31.11170732	32.70639961	30.77013177	30.65625333	30.31641503	31.59716797	31.75232047	29.97071742	31.99560117	29.85898123	31.45673077
01/05/2014 10:27	28.11230469	31.12926829	32.68441622	30.74816984	30.65625333	30.31641503	31.57519531	31.73033708	29.97071742	31.99560117	29.88310992	31.45673077
01/05/2014 10:42	28.11230469	31.0897561	32.728383	30.72620791	30.65625333	30.31641503	31.57519531	31.73033708	29.94875549	31.97360704	29.88310992	31.43269231
01/05/2014 10:57	28.17822266	31.11170732	32.728383	30.72620791	30.63226357	30.29714102	31.61914063	31.70835369	29.97071742	31.99560117	29.85898123	31.36538462
01/05/2014 11:12	28.11230469	31.0897561	32.70639961	30.70424597	30.65625333	30.29714102	31.61914063	31.73033708	29.97071742	31.99560117	29.76246649	31.43269231
01/05/2014 11:27	28.13427734	31.04585366	32.68441622	30.72620791	30.63226357	30.27304851	31.66308594	31.6863703	29.92679356	31.9516129	29.85898123	31.43269231
01/05/2014 11:42	28.17822266	31.00195122	32.68441622	30.68228404	30.6082738	30.27304851	31.59716797	31.73033708	29.94875549	31.99560117	29.83485255	31.41346154
01/05/2014 11:57	28.17822266	31.06780488	32.68441622	30.70424597	30.65625333	30.29714102	31.61914063	31.66438691	29.90483163	31.97360704	29.83485255	31.41346154
01/05/2014 12:12	28.15625	31.04585366	32.68441622	30.59443631	30.65625333	30.29714102	31.61914063	31.73033708	29.94875549	31.99560117	29.83485255	31.41346154
01/05/2014 12:27	28.17822266	31.04585366	32.70639961	30.72620791	30.67544514	30.29714102	31.66308594	31.73033708	29.94875549	31.99560117	29.83485255	31.41346154
01/05/2014 12:42	28.17822266	31.06780488	32.70639961	30.72620791	30.67544514	30.27304851	31.64111328	31.70835369	29.94875549	31.99560117	29.85898123	31.41346154
01/05/2014 12:57	28.17822266	31.06780488	32.70639961	30.72620791	30.67544514	30.29714102	31.61914063	31.73033708	29.97071742	31.99560117	29.83485255	31.43269231
01/05/2014 13:12	28.15625	31.00195122	32.70639961	30.72620791	30.67544514	30.27304851	31.66308594	31.70835369	29.97071742	32.01759531	29.85898123	31.41346154
01/05/2014 13:27	28.20019531	31.02390244	32.75036639	30.74816984	30.67544514	30.29714102	31.66308594	31.75232047	29.97071742	32.01759531	29.83485255	31.41346154
01/05/2014 13:42	28.20019531	31.06780488	32.70639961	30.74816984	30.67544514	30.27304851	31.68066406	31.75232047	29.97071742	32.01759531	29.88310992	31.43269231
01/05/2014 13:57	28.17822266	31.06780488	32.728383	30.74816984	30.69943491	30.27304851	31.66308594	31.77430386	29.97071742	32.01759531	29.85898123	31.41346154
01/05/2014 14:12	28.17822266	31.0897561	32.75036639	30.74816984	30.67544514	30.29714102	31.68066406	31.73033708	29.98828697	32.01759531	29.85898123	31.43269231
01/05/2014 14:27	28.15625	31.06780488	32.70639961	30.74816984	30.69943491	30.29714102	31.68066406	31.75232047	29.98828697	32.01759531	29.85898123	31.45673077
01/05/2014 14:42	28.20019531	31.06780488	32.75036639	30.72620791	30.67544514	30.29714102	31.68066406	31.73033708	29.98828697	31.99560117	29.88310992	31.45673077
01/05/2014 14:57	28.22216797	31.06780488	32.70639961	30.74816984	30.67544514	30.31641503	31.66308594	31.79628725	30.0102489	31.99560117	29.88310992	31.43269231
01/05/2014 15:12	28.17822266	31.06780488	32.728383	30.77013177	30.67544514	30.29714102	31.66308594	31.75232047	29.97071742	31.99560117	29.88310992	31.43269231
01/05/2014 15:27	28.20019531	31.04585366	32.68441622	30.74816984	30.69943491	30.31641503	31.66308594	31.73033708	29.98828697	32.01759531	29.88310992	31.43269231
01/05/2014 15:42	28.22216797	31.06780488	32.70639961	30.77013177	30.67544514	30.29714102	31.64111328	31.77430386	29.98828697	31.99560117	29.88310992	31.45673077
01/05/2014 15:57	28.20019531	31.06780488	32.728383	30.77013177	30.69943491	30.29714102	31.68066406	31.77430386	29.98828697	31.99560117	29.88310992	31.43269231
01/05/2014 16:12	28.20019531	31.04585366	32.70639961	30.74816984	30.69943491	30.29714102	31.66308594	31.77430386	29.97071742	31.99560117	29.85898123	31.45673077
01/05/2014 16:27	28.17822266	31.06780488	32.68441622	30.74816984	30.69943491	30.31641503	31.66308594	31.77430386	29.97071742	31.99560117	29.88310992	31.43269231
01/05/2014 16:42	28.17822266	31.11170732	32.75036639	30.74816984	30.69943491	30.29714102	31.70263672	31.75232047	29.97071742	31.99560117	29.88310992	31.45673077
01/05/2014 16:57	28.20019531	31.04585366	32.61846605	30.7920937	30.69943491	30.31641503	31.70263672	31.75232047	29.98828697	31.99560117	29.90723861	31.45673077
01/05/2014 17:12	28.20019531	31.06780488	32.77234978	30.7920937	30.69943491	30.34050755	31.72460938	31.77430386	29.98828697	32.01759531	29.88310992	31.48076923
01/05/2014 17:27	28.17822266	31.04585366	32.70639961	30.74816984	30.72342467	30.34050755	31.72460938	31.77430386	29.98828697	32.01759531	29.90723861	31.48076923
01/05/2014 17:42	28.17822266	31.0897561	32.78993649	30.81405564	30.74741444	30.36460006	31.72460938	31.79628725	30.0102489	32.01759531	29.90723861	31.50480769
01/05/2014 17:57	28.22216797	31.12926829	32.81191988	30.83162518	30.7714042	30.38869258	31.72460938	31.79628725	30.03221083	32.03958944	29.95549598	31.50480769
01/05/2014 18:12	28.24414063	31.12926829	32.81191988	30.85358712	30.7714042	30.38869258	31.79052734	31.81827064	30.03221083	32.03958944	29.95549598	31.52884615
01/05/2014 18:27	28.24414063	31.15121951	32.81191988	30.85358712	30.7714042	30.38869258	31.74658203	31.84025403	30.05417277	32.03958944	29.97962466	31.55288462
01/05/2014 18:42	28.24414063	31.15121951	32.83390327	30.85358712	30.7714042	30.38869258	31.79052734	31.84025403	30.05417277	32.06158358	29.97962466	31.55288462
01/05/2014 18:57	28.26611328	31.15121951	32.85588666	30.87554905	30.79539397	30.41278509	31.76855469	31.81827064	30.0761347	32.08357771	29.99892761	31.55288462
01/05/2014 19:12	28.26611328	31.15121951	32.85588666	30.85358712	30.79539397	30.41278509	31.79052734	31.84025403	30.09809663	32.08357771	29.99892761	31.55288462
01/05/2014 19:27	28.26611328	31.15121951	32.85588666	30.87554905	30.79539397	30.43687761	31.8125	31.84025403	30.09809663	32.08357771	29.99892761	31.55288462
01/05/2014 19:42	28.26611328	31.17317073	32.85588666	30.87554905	30.79539397	30.43687761	31.8125	31.84025403	30.09809663	32.06158358	29.99892761	31.55288462
01/05/2014 19:57	28.26611328	31.17317073	32.85588666	30.87554905	30.79539397	30.43687761	31.8125	31.84025403	30.09809663	32.06158358	29.99892761	31.55288462
01/05/2014 20:12	28.24414063	31.17317073	32.87787005	30.87554905	30.79539397	30.43687761	31.8125	31.84025403	30.12005857	32.06158358	29.99892761	31.55288462
01/05/2014 20:27	28.26611328	31.17317073	32.87787005	30.87554905	30.7714042	30.43687761	31.8125	31.84025403	30.09809663	32.08357771	29.99892761	31.55288462
01/05/2014 20:42	28.26611328	31.17317073	32.87787005	30.87554905	30.7714042	30.43687761	31.8125	31.84025403	30.09809663	32.08357771	29.99892761	31.57692308
01/05/2014 20:57	28.26611328	31.17317073	32.87787005	30.85358712	30.7714042	30.43687761	31.8125	31.84025403	30.12005857	32.08357771	29.97962466	31.55288462
01/05/2014 21:12	28.24414063	31.15121951	32.87787005	30.85358712	30.7714042	30.43687761	31.8125	31.84025403	30.12005857	32.08357771	29.97962466	31.55288462
01/05/2014 21:27	28.26611328	31.15121951	32.87787005	30.85358712	30.7714042	30.43687761	31.79052734	31.84025403	30.12005857	32.08357771	29.99892761	31.55288462
01/05/2014 21:42	28.24414063	31.17317073	32.85588666	30.85358712	30.74741444	30.43687761	31.8125	31.84025403	30.12005857	32.06158358	29.97962466	31.55288462
01/05/2014 21:57	28.24414063	31.17317073	32.87787005	30.85358712	30.74741444	30.41278509	31.79052734	31.84025403	30.12005857	32.08357771	29.97962466	31.55288462
01/05/2014 22:12	28.24414063	31.17317073	32.87787005	30.85358712	30.74741444	30.43687761	31.79052734	31.84025403	30.12005857	32.06158358	29.97962466	31.55288462
01/05/2014 22:27	28.24414063	31.17317073	32.87787005	30.85358712	30.74741444	30.43687761	31.79052734	31.84025403	30.12005857	32.08357771	29.97962466	31.55288462
01/05/2014 22:42	28.24414063	31.17317073	32.87787005	30.85358712	30.74741444	30.43687761	31.8125	31.84025403	30.12005857	32.08357771	29.97962466	31.55288462
01/05/2014 22:57	28.24414063	31.17317073	32.87787005	30.81405564	30.74741444	30.41278509	31.8125	31.84025403	30.12005857	32.06158358	29.97962466	31.55288462
01/05/2014 23:12	28.24414063	31.17317073	32.87787005	30.85358712	30.74741444	30.41278509	31.79052734	31.84025403	30.12005857	32.06158358	29.97962466	31.55288462
01/05/2014 23:27	28.24414063	31.17317073	32.87787005	30.83162518	30.72342467	30.41278509	31.79052734	31.84025403	30.12005857	32.06158358	29.97962466	31.55288462
01/05/2014 23:42	28.24414063	31.17317073	32.87787005	30.85358712	30.72342467	30.41278509	31.79052734	31.84025403	30.12005857	32.06158358	29.97962466	31.55288462
01/05/2014 23:57	28.24414063	31.17317073	32.87787005	30.83162518	30.72342467	30.41278509	31.79052734	31.84025403	30.12005857	32.06158358	29.97962466	31.55288462
02/05/2014 00:12	28.24414063	31.17317073	32.87787005	30.83162518	30.72342467	30.41278509	31.79052734	31.84025403	30.12005857	32.08357771	29.97962466	31.55288462
02/05/2014 00:27	28.24414063	31.15121951	32.87787005	30.83162518	30.72342467	30.41278509	31.79052734	31.84025403	30.12005857	32.06158358	29.97962466	31.55288462
02/05/2014 00:42	28.24414063	31.17317073	32.87787005	30.85358712	30.72342467	30.41278509	31.76855469	31.81827064	30.12005857	31.80205279	29.97962466	31.55288462
02/05/2014 00:57	28.24414063	31.15121951	32.87787005	30.85358712	30.72342467	30.41278509	31.79052734	31.84025403	30.12005857	32.06158358	29.97962466	31.55288462
02/05/2014 01:12	28.22216797	31.15121951	32.87787005	30.83162518	30.72342467	30.38869258	31.79052734	31.84025403	30.12005857	32.06158358	29.97962466	31.55288462
02/05/2014 01:27	28.22216797	31.17317073	32.87787005	30.83162518	30.72342467	30.41278509	31.76855469	31.81827064	30.09809663	31.91202346	29.95549598	31.52884615
02/05/2014 01:42	28.22216797	31.17317073	32.85588666	30.83162518	30.72342467	30.38869258	31.76855469	31.81827064	30.09809663	32.06158358	29.95549598	31.55288462
02/05/2014 01:57	28.22216797	31.15121951	32.87787005	30.83162518	30.72342467	30.38869258	31.79052734	31.81827064	30.09809663	32.06158358	29.95549598	31.55288462
02/05/2014 02:12	28.22216797	31.15121951	32.85588666	30.83162518	30.69943491	30.41278509	31.79052734	31.84025403	30.09809663	32.06158358	29.95549598	31.55288462
02/05/2014 02:27	28.22216797	31.15121951	32.85588666	30.83162518	30.69943491	30.38869258	31.79052734	31.81827064	30.12005857	32.06158358	29.95549598	31.52884615
02/05/2014 02:42	28.22216797	31.15121951	32.85588666	30.83162518	30.72342467	30.38869258	31.79052734	31.81827064	30.09809663	32.03958944	29.95549598	31.52884615
02/05/2014 02:57	28.24414063	31.15121951	32.85588666	30.83162518	30.72342467	30.38869258	31.79052734	31.81827064	30.12005857	32.06158358	29.95549598	31.52884615
02/05/2014 03:12	28.22216797	31.15121951	32.85588666	30.83162518	30.72342467	30.38869258	31.76855469	31.81827064	30.12005857	32.06158358	29.95549598	31.52884615
02/05/2014 03:27	28.22216797	31.17317073	32.87787005	30.83162518	30.69943491	30.38869258	31.76855469	31.81827064	30.09809663	32.06158358	29.95549598	31.52884615
02/05/2014 03:42	28.22216797	31.17317073	32.85588666	30.83162518	30.69943491	30.38869258	31.76855469	31.81827064	30.12005857	32.06158358	29.95549598	31.52884615
02/05/2014 03:57	28.22216797	31.15121951	32.85588666	30.83162518	30.72342467	30.38869258	31.76855469	31.81827064	30.09809663	32.06158358	29.95549598	31.52884615
02/05/2014 04:12	28.22216797	31.15121951	32.87787005	30.83162518	30.69943491	30.38869258	31.79052734	31.81827064	30.09809663	32.03958944	29.95549598	31.52884615
02/05/2014 04:27	28.24414063	31.17317073	32.87787005	30.83162518	30.69943491	30.38869258	31.79052734	31.81827064	30.09809663	32.06158358	29.95549598	31.52884615
02/05/2014 04:42	28.22216797	31.17317073	32.85588666	30.83162518	30.69943491	30.38869258	31.76855469	31.81827064	30.09809663	32.03958944	29.95549598	31.52884615
02/05/2014 04:57	28.22216797	31.17317073	32.87787005	30.83162518	30.69943491	30.38869258	31.76855469	31.81827064	30.09809663	32.03958944	29.95549598	31.52884615
02/05/2014 05:12	28.22216797	31.17317073	32.87787005	30.81405564	30.69943491	30.38869258	31.76855469	31.81827064	30.12005857	32.03958944	29.95549598	31.52884615
02/05/2014 05:27	28.22216797	31.15121951	32.85588666	30.83162518	30.69943491	30.38869258	31.76855469	31.81827064	30.09809663	32.03958944	29.95549598	31.52884615
02/05/2014 05:42	28.22216797	31.15121951	32.85588666	30.83162518	30.69943491	30.38869258	31.76855469	31.81827064	30.09809663	32.03958944	29.95549598	31.52884615
02/05/2014 05:57	28.22216797	31.17317073	32.87787005	30.81405564	30.69943491	30.38869258	31.76855469	31.81827064	30.12005857	32.03958944	29.95549598	31.52884615
02/05/2014 06:12	28.24414063	31.15121951	32.87787005	30.83162518	30.69943491	30.41278509	31.79052734	31.81827064	30.09809663	32.03958944	29.95549598	31.52884615
02/05/2014 06:27	28.22216797	31.15121951	32.87787005	30.81405564	30.69943491	30.38869258	31.72460938	31.77430386	30.12005857	32.03958944	29.95549598	31.52884615
02/05/2014 06:42	28.22216797	31.15121951	32.87787005	30.81405564	30.67544514	30.38869258	31.76855469	31.79628725	30.09809663	32.03958944	29.93136729	31.52884615
02/05/2014 06:57	28.22216797	31.12926829	32.85588666	30.81405564	30.67544514	30.36460006	31.72460938	31.84025403	30.09809663	32.03958944	29.93136729	31.50480769
02/05/2014 07:12	28.20019531	31.12926829	32.83390327	30.7920937	30.67544514	30.36460006	31.72460938	31.81827064	30.0761347	32.03958944	29.93136729	31.50480769
02/05/2014 07:27	28.20019531	31.11170732	32.81191988	30.7920937	30.65625333	30.34050755	31.72460938	31.79628725	30.05417277	32.01759531	29.90723861	31.48076923
02/05/2014 07:42	28.20019531	31.0897561	32.78993649	30.7920937	30.65625333	30.34050755	31.70263672	31.79628725	30.05417277	32.01759531	29.88310992	31.48076923
02/05/2014 07:57	28.17822266	31.0897561	32.78993649	30.77013177	30.65625333	30.31641503	31.70263672	31.77430386	30.05417277	32.01759531	29.88310992	31.45673077
02/05/2014 08:12	28.13427734	31.0897561	32.78993649	30.77013177	30.65625333	30.29714102	31.70263672	31.73033708	30.03221083	32.01759531	29.88310992	31.45673077
02/05/2014 08:27	28.17822266	31.0897561	32.77234978	30.77013177	30.63226357	30.29714102	31.72460938	31.77430386	30.0102489	32.01759531	29.85898123	31.45673077
02/05/2014 08:42	28.20019531	31.02390244	32.77234978	30.77013177	30.63226357	30.29714102	31.70263672	31.77430386	30.0102489	32.01759531	29.85898123	31.43269231
02/05/2014 08:57	28.15625	31.02390244	32.77234978	30.74816984	30.63226357	30.29714102	31.70263672	31.75232047	29.98828697	31.99560117	29.85898123	31.43269231
02/05/2014 09:12	28.15625	31.00195122	32.77234978	30.77013177	30.65625333	30.27304851	31.68066406	31.77430386	30.0102489	32.01759531	29.85898123	31.43269231
02/05/2014 09:27	28.15625	31.02390244	32.75036639	30.77013177	30.65625333	30.27304851	31.70263672	31.73033708	29.98828697	31.99560117	29.85898123	31.41346154
02/05/2014 09:42	28.04638672	31.00195122	32.728383	30.77013177	30.63226357	30.27304851	31.68066406	31.77430386	29.98828697	31.99560117	29.85898123	31.41346154
02/05/2014 09:57	28.15625	31.02390244	32.77234978	30.77013177	30.65625333	30.27304851	31.64111328	31.79628725	29.98828697	31.99560117	29.85898123	31.41346154
02/05/2014 10:12	28.17822266	31.00195122	32.77234978	30.77013177	30.65625333	30.27304851	31.70263672	31.75232047	29.98828697	31.99560117	29.85898123	31.38942308
02/05/2014 10:27	28.15625	31.02390244	32.75036639	30.77013177	30.67544514	30.27304851	31.64111328	31.75232047	30.0102489	31.99560117	29.85898123	31.41346154
02/05/2014 10:42	28.15625	31.00195122	32.75036639	30.77013177	30.67544514	30.27304851	31.66308594	31.75232047	30.0102489	31.97360704	29.85898123	31.41346154
02/05/2014 10:57	28.15625	31.00195122	32.77234978	30.7920937	30.65625333	30.27304851	31.66308594	31.75232047	29.98828697	31.99560117	29.88310992	31.38942308
02/05/2014 11:12	28.17822266	31.02390244	32.77234978	30.7920937	30.67544514	30.27304851	31.66308594	31.70835369	29.98828697	31.99560117	29.88310992	31.38942308
02/05/2014 11:27	28.17822266	31.00195122	32.75036639	30.7920937	30.69943491	30.27304851	31.66308594	31.70835369	30.0102489	31.99560117	29.85898123	31.38942308
02/05/2014 11:42	28.17822266	30.98	32.75036639	30.7920937	30.69943491	30.27304851	31.72460938	31.6863703	29.98828697	31.99560117	29.85898123	31.38942308
02/05/2014 11:57	28.17822266	30.98	32.75036639	30.7920937	30.69943491	30.27304851	31.68066406	31.70835369	29.98828697	31.97360704	29.88310992	31.38942308
02/05/2014 12:12	28.17822266	30.98	32.75036639	30.81405564	30.69943491	30.27304851	31.66308594	31.79628725	29.98828697	31.97360704	29.88310992	31.41346154
02/05/2014 12:27	28.17822266	31.00195122	32.77234978	30.7920937	30.72342467	30.27304851	31.68066406	31.70835369	30.0102489	31.97360704	29.90723861	31.41346154
02/05/2014 12:42	28.20019531	30.98	32.77234978	30.7920937	30.69943491	30.27304851	31.68066406	31.77430386	29.98828697	31.99560117	29.88310992	31.41346154
02/05/2014 12:57	28.17822266	30.98	32.77234978	30.81405564	30.69943491	30.27304851	31.70263672	31.70835369	30.0102489	31.99560117	29.90723861	31.41346154
02/05/2014 13:12	28.20019531	30.98	32.77234978	30.81405564	30.72342467	30.27304851	31.72460938	31.75232047	30.0102489	31.99560117	29.90723861	31.41346154
02/05/2014 13:27	28.20019531	31.00195122	32.77234978	30.81405564	30.72342467	30.29714102	31.70263672	31.73033708	30.03221083	31.99560117	29.90723861	31.41346154
02/05/2014 13:42	28.20019531	31.00195122	32.77234978	30.81405564	30.72342467	30.29714102	31.68066406	31.79628725	30.03221083	31.99560117	29.90723861	31.43269231
02/05/2014 13:57	28.20019531	31.00195122	32.78993649	30.81405564	30.72342467	30.29714102	31.72460938	31.75232047	30.03221083	31.99560117	29.90723861	31.41346154
02/05/2014 14:12	28.20019531	31.00195122	32.77234978	30.81405564	30.74741444	30.29714102	31.68066406	31.81827064	30.03221083	31.99560117	29.90723861	31.41346154
02/05/2014 14:27	28.20019531	31.00195122	32.78993649	30.81405564	30.74741444	30.29714102	31.70263672	31.79628725	30.03221083	31.99560117	29.90723861	31.43269231
02/05/2014 14:42	28.20019531	31.00195122	32.75036639	30.81405564	30.74741444	30.29714102	31.74658203	31.75232047	30.03221083	31.99560117	29.93136729	31.41346154
02/05/2014 14:57	28.20019531	31.00195122	32.77234978	30.81405564	30.74741444	30.29714102	31.68066406	31.79628725	30.03221083	31.99560117	29.90723861	31.43269231
02/05/2014 15:12	28.20019531	31.00195122	32.75036639	30.83162518	30.74741444	30.31641503	31.72460938	31.75232047	30.05417277	31.97360704	29.90723861	31.41346154
02/05/2014 15:27	28.20019531	31.00195122	32.77234978	30.83162518	30.74741444	30.31641503	31.74658203	31.77430386	30.05417277	31.97360704	29.93136729	31.43269231
02/05/2014 15:42	28.20019531	31.00195122	32.77234978	30.83162518	30.72342467	30.31641503	31.72460938	31.75232047	30.05417277	31.99560117	29.90723861	31.43269231
02/05/2014 15:57	28.17822266	30.98	32.77234978	30.83162518	30.74741444	30.34050755	31.74658203	31.75232047	30.05417277	31.99560117	29.93136729	31.43269231
02/05/2014 16:12	28.17822266	30.98	32.78993649	30.83162518	30.74741444	30.34050755	31.74658203	31.75232047	30.0761347	31.97360704	29.93136729	31.45673077
02/05/2014 16:27	28.17822266	31.00195122	32.77234978	30.83162518	30.72342467	30.31641503	31.74658203	31.77430386	30.05417277	31.97360704	29.93136729	31.43269231
02/05/2014 16:42	28.17822266	31.00195122	32.78993649	30.85358712	30.74741444	30.36460006	31.72460938	31.77430386	30.0761347	31.99560117	29.93136729	31.45673077
02/05/2014 16:57	28.20019531	31.02390244	32.78993649	30.85358712	30.74741444	30.34050755	31.74658203	31.79628725	30.0761347	31.99560117	29.93136729	31.45673077
02/05/2014 17:12	28.17822266	31.02390244	32.81191988	30.87554905	30.74741444	30.38869258	31.76855469	31.81827064	30.0761347	31.99560117	29.95549598	31.45673077
02/05/2014 17:27	28.20019531	31.02390244	32.81191988	30.87554905	30.7714042	30.41278509	31.79052734	31.81827064	30.09809663	31.99560117	29.95549598	31.48076923
02/05/2014 17:42	28.20019531	31.06780488	32.83390327	30.89751098	30.7714042	30.41278509	31.79052734	31.81827064	30.09809663	32.01759531	29.95549598	31.48076923
02/05/2014 17:57	28.20019531	31.04585366	32.83390327	30.91947291	30.79539397	30.43687761	31.76855469	31.84025403	30.09809663	31.99560117	29.97962466	31.50480769
02/05/2014 18:12	28.17822266	31.0897561	32.85588666	30.91947291	30.79539397	30.43687761	31.79052734	31.81827064	30.12005857	32.01759531	29.97962466	31.50480769
02/05/2014 18:27	28.20019531	31.11170732	32.87787005	30.91947291	30.81938373	30.46097013	31.79052734	31.84025403	30.1420205	32.01759531	29.99892761	31.50480769
02/05/2014 18:42	28.22216797	31.11170732	32.89985344	30.94143485	30.81938373	30.48506264	31.8125	31.84025403	30.1420205	32.01759531	29.99892761	31.52884615
02/05/2014 18:57	28.22216797	31.11170732	32.89985344	30.96339678	30.84337349	30.50915516	31.85644531	31.84025403	30.18594436	32.03958944	30.0230563	31.52884615
02/05/2014 19:12	28.22216797	31.12926829	32.92183683	30.96339678	30.81938373	30.53324767	31.87841797	31.86223742	30.22986823	32.03958944	30.0230563	31.55288462
02/05/2014 19:27	28.22216797	31.12926829	32.92183683	30.96339678	30.81938373	30.53324767	31.85644531	31.86223742	30.22986823	32.03958944	30.04718499	31.55288462
02/05/2014 19:42	28.22216797	31.12926829	32.92183683	30.96339678	30.81938373	30.53324767	31.87841797	31.88422081	30.22986823	32.03958944	30.04718499	31.55288462
02/05/2014 19:57	28.22216797	31.12926829	32.92183683	30.96339678	30.81938373	30.53324767	31.87841797	31.86223742	30.22986823	32.03958944	30.04718499	31.55288462
02/05/2014 20:12	28.22216797	31.12926829	32.92183683	30.96339678	30.81938373	30.53324767	31.87841797	31.86223742	30.22986823	32.06158358	30.04718499	31.55288462
02/05/2014 20:27	28.22216797	31.12926829	32.92183683	30.96339678	30.81938373	30.53324767	31.87841797	31.88422081	30.22986823	32.03958944	30.0230563	31.55288462
02/05/2014 20:42	28.22216797	31.12926829	32.92183683	30.96339678	30.81938373	30.53324767	31.87841797	31.88422081	30.22986823	32.06158358	30.0230563	31.55288462
02/05/2014 20:57	28.22216797	31.12926829	32.92183683	30.94143485	30.79539397	30.53324767	31.87841797	31.86223742	30.22986823	32.06158358	30.0230563	31.55288462
02/05/2014 21:12	28.22216797	31.12926829	32.92183683	30.96339678	30.79539397	30.53324767	31.87841797	31.88422081	30.22986823	32.03958944	30.0230563	31.55288462
02/05/2014 21:27	28.22216797	31.12926829	32.94382022	30.94143485	30.79539397	30.50915516	31.87841797	31.88422081	30.22986823	32.06158358	30.0230563	31.52884615
02/05/2014 21:42	28.22216797	31.12926829	32.94382022	30.94143485	30.7714042	30.50915516	31.87841797	31.88422081	30.22986823	32.06158358	30.0230563	31.55288462
02/05/2014 21:57	28.22216797	31.12926829	32.94382022	30.94143485	30.7714042	30.50915516	31.87841797	31.88422081	30.22986823	32.06158358	30.0230563	31.52884615
02/05/2014 22:12	28.20019531	31.12926829	32.94382022	30.94143485	30.7714042	30.50915516	31.87841797	31.86223742	30.22986823	32.03958944	30.0230563	31.55288462
02/05/2014 22:27	28.20019531	31.12926829	32.94382022	30.94143485	30.7714042	30.50915516	31.85644531	31.88422081	30.22986823	32.03958944	30.0230563	31.55288462
02/05/2014 22:42	28.20019531	31.12926829	32.94382022	30.94143485	30.7714042	30.50915516	31.87841797	31.88422081	30.22986823	32.03958944	30.0230563	31.52884615
02/05/2014 22:57	28.20019531	31.12926829	32.94382022	30.94143485	30.7714042	30.50915516	31.85644531	31.86223742	30.22986823	32.03958944	30.0230563	31.55288462
02/05/2014 23:12	28.20019531	31.15121951	32.94382022	30.94143485	30.74741444	30.50915516	31.85644531	31.88422081	30.22986823	32.06158358	30.0230563	31.52884615
02/05/2014 23:27	28.20019531	31.12926829	32.94382022	30.94143485	30.74741444	30.50915516	31.87841797	31.86223742	30.22986823	32.03958944	29.99892761	31.52884615
02/05/2014 23:42	28.20019531	31.12926829	32.94382022	30.94143485	30.74741444	30.50915516	31.85644531	31.86223742	30.22986823	32.03958944	29.99892761	31.52884615
02/05/2014 23:57	28.20019531	31.12926829	32.94382022	30.94143485	30.74741444	30.50915516	31.85644531	31.88422081	30.2079063	32.03958944	29.99892761	31.52884615
03/05/2014 00:12	28.20019531	31.12926829	32.94382022	30.94143485	30.74741444	30.50915516	31.85644531	31.86223742	30.22986823	32.03958944	29.99892761	31.52884615
03/05/2014 00:27	28.20019531	31.12926829	32.94382022	30.91947291	30.74741444	30.48506264	31.85644531	31.86223742	30.2079063	32.03958944	29.99892761	31.52884615
03/05/2014 00:42	28.20019531	31.12926829	32.94382022	30.94143485	30.74741444	30.48506264	31.85644531	31.88422081	30.22986823	32.03958944	29.99892761	31.52884615
03/05/2014 00:57	28.17822266	31.12926829	32.92183683	30.91947291	30.74741444	30.48506264	31.85644531	31.86223742	30.22986823	32.03958944	29.99892761	31.52884615
03/05/2014 01:12	28.17822266	31.11170732	32.92183683	30.91947291	30.74741444	30.48506264	31.85644531	31.86223742	30.2079063	32.01759531	29.99892761	31.50480769
03/05/2014 01:27	28.20019531	31.11170732	32.92183683	30.91947291	30.74741444	30.48506264	31.85644531	31.84025403	30.2079063	32.03958944	29.99892761	31.50480769
03/05/2014 01:42	28.20019531	31.12926829	32.92183683	30.91947291	30.74741444	30.48506264	31.85644531	31.86223742	30.2079063	32.01759531	29.99892761	31.52884615
03/05/2014 01:57	28.17822266	31.12926829	32.92183683	30.91947291	30.74741444	30.48506264	31.85644531	31.86223742	30.2079063	32.03958944	29.97962466	31.52884615
03/05/2014 02:12	28.20019531	31.12926829	32.92183683	30.91947291	30.72342467	30.48506264	31.85644531	31.86223742	30.2079063	32.01759531	29.97962466	31.52884615
03/05/2014 02:27	28.17822266	31.12926829	32.92183683	30.91947291	30.74741444	30.48506264	31.83447266	31.86223742	30.2079063	32.01759531	29.97962466	31.50480769
03/05/2014 02:42	28.17822266	31.12926829	32.92183683	30.91947291	30.74741444	30.48506264	31.83447266	31.86223742	30.2079063	32.01759531	29.97962466	31.50480769
03/05/2014 02:57	28.17822266	31.12926829	32.92183683	30.91947291	30.72342467	30.46097013	31.83447266	31.86223742	30.2079063	32.03958944	29.97962466	31.52884615
03/05/2014 03:12	28.17822266	31.12926829	32.92183683	30.91947291	30.72342467	30.48506264	31.83447266	31.86223742	30.2079063	32.01759531	29.97962466	31.50480769
03/05/2014 03:27	28.17822266	31.12926829	32.92183683	30.91947291	30.72342467	30.46097013	31.83447266	31.86223742	30.2079063	32.01759531	29.97962466	31.50480769
03/05/2014 03:42	28.17822266	31.12926829	32.92183683	30.91947291	30.72342467	30.46097013	31.83447266	31.86223742	30.18594436	32.03958944	29.97962466	31.50480769
03/05/2014 03:57	28.17822266	31.11170732	32.92183683	30.89751098	30.72342467	30.46097013	31.83447266	31.84025403	30.2079063	32.01759531	29.97962466	31.50480769
03/05/2014 04:12	28.17822266	31.12926829	32.92183683	30.89751098	30.72342467	30.46097013	31.83447266	31.84025403	30.2079063	32.01759531	29.97962466	31.50480769
03/05/2014 04:27	28.17822266	31.12926829	32.92183683	30.91947291	30.72342467	30.46097013	31.83447266	31.84025403	30.2079063	32.01759531	29.97962466	31.50480769
03/05/2014 04:42	28.17822266	31.12926829	32.92183683	30.91947291	30.72342467	30.46097013	31.83447266	31.84025403	30.2079063	32.01759531	29.97962466	31.50480769
03/05/2014 04:57	28.17822266	31.12926829	32.92183683	30.91947291	30.72342467	30.46097013	31.83447266	31.84025403	30.2079063	32.01759531	29.97962466	31.50480769
03/05/2014 05:12	28.17822266	31.12926829	32.94382022	30.91947291	30.69943491	30.46097013	31.83447266	31.84025403	30.18594436	32.01759531	29.97962466	31.52884615
03/05/2014 05:27	28.17822266	31.12926829	32.94382022	30.89751098	30.72342467	30.46097013	31.83447266	31.84025403	30.2079063	32.01759531	29.97962466	31.50480769
03/05/2014 05:42	28.17822266	31.12926829	32.94382022	30.91947291	30.72342467	30.46097013	31.83447266	31.86223742	30.2079063	32.01759531	29.97962466	31.50480769
03/05/2014 05:57	28.17822266	31.12926829	32.94382022	30.89751098	30.69943491	30.46097013	31.83447266	31.84025403	30.2079063	32.01759531	29.97962466	31.50480769
03/05/2014 06:12	28.15625	31.11170732	32.94382022	30.89751098	30.69943491	30.46097013	31.83447266	31.84025403	30.2079063	32.01759531	29.97962466	31.50480769
03/05/2014 06:27	28.13427734	31.11170732	32.94382022	30.89751098	30.69943491	30.46097013	31.8125	31.86223742	30.18594436	32.01759531	29.95549598	31.50480769
03/05/2014 06:42	28.15625	31.11170732	32.92183683	30.89751098	30.69943491	30.46097013	31.83447266	31.81827064	30.2079063	32.01759531	29.95549598	31.50480769
03/05/2014 06:57	28.15625	31.0897561	32.89985344	30.87554905	30.69943491	30.43687761	31.8125	31.79628725	30.18594436	32.01759531	29.95549598	31.48076923
03/05/2014 07:12	28.15625	31.0897561	32.87787005	30.87554905	30.69943491	30.41278509	31.79052734	31.79628725	30.16398243	31.99560117	29.93136729	31.48076923
03/05/2014 07:27	28.13427734	31.06780488	32.87787005	30.87554905	30.67544514	30.38869258	31.8125	31.81827064	30.1420205	31.99560117	29.90723861	31.45673077
03/05/2014 07:42	28.15625	31.02390244	32.83390327	30.85358712	30.67544514	30.38869258	31.76855469	31.79628725	30.1420205	31.99560117	29.90723861	31.43269231
03/05/2014 07:57	28.11230469	31.04585366	32.83390327	30.83162518	30.65625333	30.36460006	31.74658203	31.79628725	30.12005857	31.97360704	29.88310992	31.43269231
03/05/2014 08:12	28.11230469	31.02390244	32.83390327	30.83162518	30.65625333	30.34050755	31.72460938	31.79628725	30.09809663	31.97360704	29.88310992	31.41346154
03/05/2014 08:27	28.13427734	31.00195122	32.83390327	30.83162518	30.65625333	30.34050755	31.74658203	31.79628725	30.09809663	31.97360704	29.88310992	31.38942308
03/05/2014 08:42	28.11230469	31.02390244	32.83390327	30.83162518	30.65625333	30.34050755	31.74658203	31.77430386	30.09809663	31.97360704	29.88310992	31.38942308
03/05/2014 08:57	28.11230469	31.00195122	32.83390327	30.85358712	30.65625333	30.34050755	31.72460938	31.79628725	30.09809663	31.97360704	29.90723861	31.38942308
03/05/2014 09:12	28.11230469	31.02390244	32.83390327	30.85358712	30.67544514	30.34050755	31.74658203	31.77430386	30.0761347	31.97360704	29.88310992	31.38942308
03/05/2014 09:27	28.15625	30.98	32.81191988	30.87554905	30.67544514	30.34050755	31.72460938	31.79628725	30.03221083	31.9516129	29.88310992	31.36538462
03/05/2014 09:42	28.13427734	30.98	32.83390327	30.85358712	30.67544514	30.34050755	31.72460938	31.75232047	30.12005857	31.97360704	29.90723861	31.36538462
03/05/2014 09:57	28.13427734	31.00195122	32.83390327	30.77013177	30.69943491	30.34050755	31.72460938	31.77430386	30.0761347	31.97360704	29.90723861	31.36538462
03/05/2014 10:12	28.15625	30.98	32.85588666	30.87554905	30.69943491	30.36460006	31.72460938	31.77430386	30.09809663	31.97360704	29.90723861	31.36538462
03/05/2014 10:27	28.11230469	31.00195122	32.83390327	30.89751098	30.69943491	30.34050755	31.72460938	31.79628725	30.09809663	31.97360704	29.90723861	31.36538462
03/05/2014 10:42	28.15625	30.98	32.83390327	30.89751098	30.72342467	30.34050755	31.70263672	31.79628725	30.0761347	31.9516129	29.90723861	31.36538462
03/05/2014 10:57	28.11230469	31.00195122	32.81191988	30.89751098	30.72342467	30.36460006	31.74658203	31.77430386	30.12005857	31.9516129	29.93136729	31.36538462
03/05/2014 11:12	28.13427734	30.98	32.83390327	30.89751098	30.72342467	30.36460006	31.72460938	31.79628725	30.09809663	31.9516129	29.93136729	31.36538462
03/05/2014 11:27	28.13427734	31.00195122	32.83390327	30.89751098	30.72342467	30.36460006	31.74658203	31.81827064	30.12005857	31.9516129	29.93136729	31.36538462
03/05/2014 11:42	28.15625	30.95804878	32.83390327	30.89751098	30.72342467	30.34050755	31.79052734	31.79628725	30.09809663	31.9516129	29.93136729	31.36538462
03/05/2014 11:57	28.15625	30.98	32.83390327	30.89751098	30.72342467	30.36460006	31.76855469	31.81827064	30.1420205	31.9516129	29.93136729	31.36538462
03/05/2014 12:12	28.13427734	30.98	32.83390327	30.89751098	30.74741444	30.36460006	31.72460938	31.81827064	30.1420205	31.89002933	29.93136729	31.36538462
03/05/2014 12:27	28.15625	31.00195122	32.83390327	30.91947291	30.72342467	30.36460006	31.74658203	31.84025403	30.1420205	31.92961877	29.95549598	31.36538462
03/05/2014 12:42	28.15625	31.02390244	32.83390327	30.91947291	30.74741444	30.36460006	31.76855469	31.81827064	30.1420205	31.9516129	29.93136729	31.36538462
03/05/2014 12:57	28.17822266	30.98	32.83390327	30.94143485	30.7714042	30.36460006	31.79052734	31.81827064	30.1420205	31.9516129	29.95549598	31.38942308
03/05/2014 13:12	28.13427734	31.00195122	32.85588666	30.94143485	30.74741444	30.36460006	31.79052734	31.81827064	30.1420205	31.9516129	29.95549598	31.36538462
03/05/2014 13:27	28.15625	31.00195122	32.85588666	30.94143485	30.7714042	30.38869258	31.8125	31.79628725	30.1420205	31.97360704	29.95549598	31.38942308
03/05/2014 13:42	28.15625	31.00195122	32.85588666	30.94143485	30.7714042	30.38869258	31.79052734	31.81827064	30.16398243	31.9516129	29.93136729	31.36538462
03/05/2014 13:57	28.13427734	31.00195122	32.83390327	30.94143485	30.7714042	30.38869258	31.8125	31.70835369	30.16398243	31.82404692	29.95549598	31.38942308
03/05/2014 14:12	28.17822266	31.00195122	32.83390327	30.94143485	30.74741444	30.38869258	31.79052734	31.79628725	30.1420205	31.9516129	29.95549598	31.38942308
03/05/2014 14:27	28.17822266	31.00195122	32.83390327	30.94143485	30.7714042	30.38869258	31.8125	31.86223742	30.16398243	31.9516129	29.95549598	31.36538462
03/05/2014 14:42	28.13427734	30.98	32.83390327	30.94143485	30.7714042	30.38869258	31.79052734	31.84025403	30.16398243	31.9516129	29.95549598	31.38942308
03/05/2014 14:57	28.13427734	30.98	32.81191988	30.94143485	30.79539397	30.38869258	31.83447266	31.81827064	30.18594436	31.9516129	29.95549598	31.38942308
03/05/2014 15:12	28.15625	30.98	32.83390327	30.94143485	30.7714042	30.41278509	31.87841797	31.84025403	30.18594436	31.9516129	29.93136729	31.38942308
03/05/2014 15:27	28.13427734	30.98	32.81191988	30.94143485	30.7714042	30.38869258	31.83447266	31.84025403	30.16398243	31.9516129	29.95549598	31.38942308
03/05/2014 15:42	28.13427734	30.98	32.83390327	30.94143485	30.79539397	30.41278509	31.83447266	31.84025403	30.18594436	31.9516129	29.93136729	31.41346154
03/05/2014 15:57	28.13427734	30.95804878	32.81191988	30.94143485	30.7714042	30.38869258	31.85644531	31.84025403	30.18594436	31.9516129	29.95549598	31.41346154
03/05/2014 16:12	28.15625	31.00195122	32.83390327	30.94143485	30.79539397	30.41278509	31.85644531	31.81827064	30.2079063	31.92961877	29.95549598	31.41346154
03/05/2014 16:27	28.13427734	30.98	32.81191988	30.94143485	30.79539397	30.43687761	31.85644531	31.81827064	30.2079063	31.92961877	29.95549598	31.41346154
03/05/2014 16:42	28.13427734	31.00195122	32.85588666	30.98535871	30.79539397	30.43687761	31.87841797	31.84025403	30.2079063	31.9516129	29.95549598	31.38942308
03/05/2014 16:57	28.13427734	31.00195122	32.85588666	30.98535871	30.79539397	30.46097013	31.87841797	31.86223742	30.2079063	31.92961877	29.95549598	31.43269231
03/05/2014 17:12	28.13427734	31.02390244	32.85588666	30.98535871	30.79539397	30.46097013	31.85644531	31.9062042	30.22986823	31.9516129	29.95549598	31.43269231
03/05/2014 17:27	28.13427734	31.00195122	32.85588666	30.98535871	30.79539397	30.48506264	31.90039063	31.9062042	30.25183016	31.9516129	29.95549598	31.43269231
03/05/2014 17:42	28.13427734	31.04585366	32.87787005	31.00732064	30.79539397	30.48506264	31.90039063	31.88422081	30.25183016	31.9516129	29.97962466	31.45673077
03/05/2014 17:57	28.15625	31.02390244	32.87787005	31.02928258	30.81938373	30.50915516	31.90039063	31.9062042	30.26939971	31.9516129	29.97962466	31.43269231
03/05/2014 18:12	28.15625	31.06780488	32.89985344	31.02928258	30.81938373	30.53324767	31.87841797	31.9062042	30.26939971	31.97360704	29.97962466	31.45673077
03/05/2014 18:27	28.15625	31.06780488	32.92183683	31.05124451	30.84337349	30.55734019	31.90039063	31.9457743	30.31332357	31.99560117	29.99892761	31.45673077
03/05/2014 18:42	28.15625	31.0897561	32.94382022	31.07320644	30.84337349	30.55734019	31.94433594	31.9457743	30.31332357	31.99560117	29.99892761	31.48076923
03/05/2014 18:57	28.15625	31.0897561	32.96580362	31.09516837	30.86736326	30.5814327	31.98388672	31.9457743	30.33528551	31.99560117	30.0230563	31.50480769
03/05/2014 19:12	28.17822266	31.11170732	32.96580362	31.09516837	30.86736326	30.60552522	31.98388672	31.98974108	30.35724744	31.99560117	30.04718499	31.52884615
03/05/2014 19:27	28.17822266	31.0897561	32.96580362	31.09516837	30.86736326	30.60552522	32.00585938	31.98974108	30.37920937	31.99560117	30.04718499	31.52884615
03/05/2014 19:42	28.15625	31.0897561	32.96580362	31.09516837	30.86736326	30.62479923	32.00585938	32.03370787	30.37920937	32.01759531	30.04718499	31.52884615
03/05/2014 19:57	28.15625	31.0897561	32.96580362	31.09516837	30.86736326	30.60552522	32.00585938	32.01172447	30.37920937	31.99560117	30.04718499	31.52884615
03/05/2014 20:12	28.15625	31.0897561	32.94382022	31.07320644	30.86736326	30.60552522	32.00585938	32.01172447	30.37920937	32.01759531	30.04718499	31.52884615
03/05/2014 20:27	28.15625	31.11170732	32.96580362	31.07320644	30.84337349	30.60552522	32.00585938	32.01172447	30.37920937	32.01759531	30.04718499	31.50480769
03/05/2014 20:42	28.15625	31.0897561	32.96580362	31.07320644	30.84337349	30.60552522	32.00585938	31.98974108	30.37920937	31.99560117	30.04718499	31.50480769
03/05/2014 20:57	28.15625	31.0897561	32.94382022	31.07320644	30.84337349	30.60552522	31.98388672	32.01172447	30.37920937	31.99560117	30.04718499	31.50480769
03/05/2014 21:12	28.15625	31.0897561	32.96580362	31.05124451	30.84337349	30.60552522	31.98388672	31.98974108	30.35724744	31.99560117	30.0230563	31.48076923
03/05/2014 21:27	28.13427734	31.0897561	32.96580362	31.07320644	30.81938373	30.60552522	31.98388672	31.98974108	30.35724744	31.99560117	30.0230563	31.50480769
03/05/2014 21:42	28.13427734	31.0897561	32.98778701	31.05124451	30.81938373	30.60552522	31.92236328	31.98974108	30.35724744	31.99560117	30.04718499	31.50480769
03/05/2014 21:57	28.13427734	31.06780488	32.96580362	31.05124451	30.81938373	30.5814327	32.00585938	31.98974108	30.35724744	32.01759531	30.0230563	31.50480769
03/05/2014 22:12	28.11230469	31.04585366	32.94382022	31.05124451	30.81938373	30.5814327	31.98388672	31.98974108	30.37920937	31.99560117	30.0230563	31.48076923
03/05/2014 22:27	28.13427734	31.06780488	32.96580362	31.05124451	30.79539397	30.5814327	31.98388672	31.98974108	30.35724744	31.99560117	30.0230563	31.50480769
03/05/2014 22:42	28.13427734	31.06780488	32.96580362	31.05124451	30.81938373	30.5814327	31.96191406	31.98974108	30.35724744	32.01759531	30.0230563	31.48076923
03/05/2014 22:57	28.13427734	31.0897561	32.96580362	31.07320644	30.81938373	30.5814327	31.90039063	31.98974108	30.35724744	31.99560117	30.0230563	31.50480769
03/05/2014 23:12	28.13427734	31.0897561	32.94382022	31.05124451	30.81938373	30.5814327	31.96191406	31.98974108	30.35724744	31.99560117	30.0230563	31.50480769
03/05/2014 23:27	28.13427734	31.0897561	32.96580362	31.05124451	30.79539397	30.60552522	31.96191406	31.96775769	30.37920937	32.01759531	30.0230563	31.50480769
03/05/2014 23:42	28.13427734	31.0897561	32.96580362	31.07320644	30.79539397	30.5814327	31.98388672	31.98974108	30.35724744	31.99560117	30.0230563	31.50480769
03/05/2014 23:57	28.13427734	31.0897561	32.96580362	31.05124451	30.79539397	30.60552522	31.98388672	31.98974108	30.37920937	31.99560117	30.0230563	31.50480769
04/05/2014 00:12	28.13427734	31.0897561	32.96580362	31.07320644	30.79539397	30.60552522	31.98388672	31.98974108	30.37920937	31.99560117	30.0230563	31.50480769
04/05/2014 00:27	28.13427734	31.0897561	32.96580362	31.05124451	30.79539397	30.60552522	31.98388672	31.98974108	30.37920937	31.99560117	30.0230563	31.50480769
04/05/2014 00:42	28.13427734	31.0897561	32.96580362	31.05124451	30.79539397	30.60552522	31.98388672	31.98974108	30.35724744	31.99560117	30.0230563	31.50480769
04/05/2014 00:57	28.13427734	31.0897561	32.98778701	31.05124451	30.79539397	30.60552522	31.98388672	31.98974108	30.37920937	31.99560117	30.0230563	31.48076923
04/05/2014 01:12	28.13427734	31.06780488	32.96580362	31.05124451	30.7714042	30.60552522	31.96191406	31.98974108	30.37920937	31.99560117	29.99892761	31.50480769
04/05/2014 01:27	28.11230469	31.06780488	32.96580362	31.02928258	30.7714042	30.5814327	31.98388672	31.98974108	30.37920937	32.01759531	29.99892761	31.50480769
04/05/2014 01:42	28.11230469	31.06780488	32.96580362	31.05124451	30.7714042	30.5814327	31.96191406	31.98974108	30.37920937	31.99560117	29.99892761	31.48076923
04/05/2014 01:57	28.11230469	31.06780488	32.94382022	31.02928258	30.7714042	30.5814327	31.96191406	31.96775769	30.35724744	31.99560117	29.99892761	31.48076923
04/05/2014 02:12	28.11230469	31.06780488	32.96580362	31.02928258	30.7714042	30.5814327	31.96191406	31.98974108	30.37920937	31.99560117	29.99892761	31.48076923
04/05/2014 02:27	28.11230469	30.95804878	32.94382022	31.02928258	30.7714042	30.55734019	31.96191406	31.98974108	30.35724744	31.99560117	29.99892761	31.48076923
04/05/2014 02:42	28.11230469	31.06780488	32.94382022	31.00732064	30.7714042	30.55734019	31.96191406	31.96775769	30.35724744	31.99560117	29.99892761	31.48076923
04/05/2014 02:57	28.11230469	31.02390244	32.94382022	31.02928258	30.7714042	30.55734019	31.96191406	31.96775769	30.35724744	31.99560117	29.99892761	31.48076923
04/05/2014 03:12	28.11230469	31.06780488	32.94382022	31.05124451	30.7714042	30.55734019	31.96191406	31.98974108	30.35724744	31.99560117	29.99892761	31.48076923
04/05/2014 03:27	28.11230469	31.06780488	32.96580362	31.02928258	30.7714042	30.55734019	31.96191406	31.9062042	30.35724744	31.99560117	29.99892761	31.48076923
04/05/2014 03:42	28.11230469	31.06780488	32.96580362	31.05124451	30.7714042	30.55734019	31.96191406	31.96775769	30.35724744	31.99560117	29.99892761	31.48076923
04/05/2014 03:57	28.13427734	31.0897561	32.96580362	31.00732064	30.7714042	30.5814327	31.96191406	31.96775769	30.35724744	31.99560117	29.99892761	31.48076923
04/05/2014 04:12	28.11230469	31.0897561	32.96580362	31.02928258	30.74741444	30.5814327	31.96191406	31.96775769	30.35724744	31.97360704	29.99892761	31.48076923
04/05/2014 04:27	28.11230469	31.06780488	32.96580362	31.02928258	30.74741444	30.5814327	31.96191406	31.96775769	30.35724744	31.97360704	29.99892761	31.48076923
04/05/2014 04:42	28.11230469	31.06780488	32.96580362	31.02928258	30.74741444	30.5814327	31.96191406	31.96775769	30.35724744	31.97360704	29.99892761	31.48076923
04/05/2014 04:57	28.11230469	31.06780488	32.96580362	31.02928258	30.74741444	30.5814327	31.96191406	31.96775769	30.35724744	31.97360704	29.99892761	31.48076923
04/05/2014 05:12	28.11230469	31.06780488	32.96580362	31.02928258	30.74741444	30.5814327	31.96191406	31.96775769	30.35724744	31.99560117	29.97962466	31.48076923
04/05/2014 05:27	28.11230469	31.06780488	32.96580362	31.02928258	30.72342467	30.55734019	31.96191406	31.96775769	30.35724744	31.97360704	29.99892761	31.48076923
04/05/2014 05:42	28.11230469	31.06780488	32.96580362	31.02928258	30.74741444	30.55734019	31.94433594	31.96775769	30.35724744	31.99560117	29.99892761	31.48076923
04/05/2014 05:57	28.11230469	31.06780488	32.96580362	31.02928258	30.72342467	30.55734019	31.96191406	31.96775769	30.35724744	31.97360704	29.97962466	31.48076923
04/05/2014 06:12	28.11230469	31.06780488	32.96580362	31.02928258	30.72342467	30.55734019	31.94433594	31.98974108	30.35724744	31.97360704	29.97962466	31.45673077
04/05/2014 06:27	28.11230469	31.06780488	32.96580362	31.00732064	30.72342467	30.55734019	31.94433594	31.9457743	30.33528551	31.97360704	29.97962466	31.45673077
04/05/2014 06:42	28.09033203	30.93609756	32.94382022	31.00732064	30.72342467	30.55734019	31.94433594	31.96775769	30.33528551	31.97360704	29.97962466	31.45673077
04/05/2014 06:57	28.09033203	31.04585366	32.94382022	30.98535871	30.72342467	30.53324767	31.92236328	31.9457743	30.33528551	31.97360704	29.95549598	31.45673077
04/05/2014 07:12	28.09033203	31.02390244	32.94382022	30.98535871	30.72342467	30.50915516	31.90039063	31.92818759	30.31332357	31.97360704	29.93136729	31.43269231
04/05/2014 07:27	28.06835938	31.02390244	32.89985344	30.96339678	30.69943491	30.48506264	31.90039063	31.92818759	30.29136164	31.97360704	29.93136729	31.41346154
04/05/2014 07:42	28.09033203	30.98	32.89985344	30.96339678	30.69943491	30.48506264	31.85644531	31.9062042	30.29136164	31.9516129	29.93136729	31.38942308
04/05/2014 07:57	28.06835938	30.98	32.87787005	30.94143485	30.67544514	30.48506264	31.83447266	31.92818759	30.25183016	31.9516129	29.90723861	31.36538462
04/05/2014 08:12	28.04638672	30.95804878	32.87787005	30.94143485	30.67544514	30.46097013	31.83447266	31.9062042	30.25183016	31.92961877	29.90723861	31.36538462
04/05/2014 08:27	28.04638672	30.98	32.87787005	30.96339678	30.67544514	30.43687761	31.85644531	31.9062042	30.25183016	31.92961877	29.90723861	31.36538462
04/05/2014 08:42	28.06835938	30.95804878	32.87787005	30.96339678	30.69943491	30.43687761	31.85644531	31.9062042	30.26939971	31.92961877	29.90723861	31.36538462
04/05/2014 08:57	28.09033203	30.93609756	32.87787005	30.96339678	30.69943491	30.43687761	31.8125	31.92818759	30.25183016	31.92961877	29.93136729	31.34134615
04/05/2014 09:12	28.09033203	30.95804878	32.87787005	30.98535871	30.69943491	30.43687761	31.85644531	31.92818759	30.26939971	31.91202346	29.90723861	31.34134615
04/05/2014 09:27	28.04638672	30.95804878	32.89985344	30.98535871	30.72342467	30.46097013	31.85644531	31.92818759	30.26939971	31.92961877	29.93136729	31.36538462
04/05/2014 09:42	28.04638672	30.95804878	32.87787005	31.00732064	30.72342467	30.43687761	31.83447266	31.9062042	30.26939971	31.92961877	29.90723861	31.36538462
04/05/2014 09:57	28.04638672	30.95804878	32.87787005	31.00732064	30.72342467	30.46097013	31.83447266	31.86223742	30.26939971	31.92961877	29.93136729	31.36538462
04/05/2014 10:12	28.04638672	30.98	32.89985344	30.98535871	30.72342467	30.43687761	31.83447266	31.92818759	30.26939971	31.91202346	29.93136729	31.36538462
04/05/2014 10:27	28.04638672	30.95804878	32.89985344	30.98535871	30.74741444	30.46097013	31.90039063	31.92818759	30.26939971	31.92961877	29.93136729	31.34134615
04/05/2014 10:42	28.06835938	30.93609756	32.87787005	31.00732064	30.74741444	30.46097013	31.90039063	31.9062042	30.26939971	31.92961877	29.90723861	31.34134615
04/05/2014 10:57	28.04638672	30.95804878	32.89985344	30.96339678	30.74741444	30.46097013	31.85644531	31.92818759	30.26939971	31.92961877	29.93136729	31.34134615
04/05/2014 11:12	28.06835938	30.95804878	32.87787005	31.00732064	30.7714042	30.48506264	31.90039063	31.9062042	30.26939971	31.91202346	29.95549598	31.34134615
04/05/2014 11:27	28.06835938	30.93609756	32.87787005	31.00732064	30.7714042	30.46097013	31.83447266	31.9457743	30.26939971	31.91202346	29.93136729	31.31730769
04/05/2014 11:42	28.06835938	30.93609756	32.89985344	31.00732064	30.7714042	30.46097013	31.85644531	31.9457743	30.1420205	31.91202346	29.93136729	31.34134615
04/05/2014 11:57	28.04638672	30.91414634	32.87787005	30.94143485	30.7714042	30.46097013	31.87841797	31.96775769	30.29136164	31.91202346	29.93136729	31.34134615
04/05/2014 12:12	28.06835938	30.95804878	32.89985344	31.00732064	30.7714042	30.48506264	31.87841797	31.9457743	30.29136164	31.92961877	29.93136729	31.36538462
04/05/2014 12:27	28.06835938	30.95804878	32.89985344	31.00732064	30.7714042	30.48506264	31.90039063	31.9062042	30.29136164	31.91202346	29.93136729	31.36538462
04/05/2014 12:42	28.06835938	30.95804878	32.89985344	31.00732064	30.79539397	30.48506264	31.92236328	31.9457743	30.31332357	31.92961877	29.88310992	31.36538462
04/05/2014 12:57	28.09033203	30.93609756	32.89985344	31.02928258	30.7714042	30.46097013	31.94433594	31.92818759	30.29136164	31.92961877	29.93136729	31.36538462
04/05/2014 13:12	28.06835938	30.93609756	32.89985344	31.00732064	30.79539397	30.48506264	31.92236328	31.92818759	30.31332357	31.91202346	29.95549598	31.36538462
04/05/2014 13:27	28.06835938	30.95804878	32.89985344	31.02928258	30.7714042	30.48506264	31.90039063	31.9457743	30.29136164	31.91202346	29.95549598	31.36538462
04/05/2014 13:42	28.06835938	30.93609756	32.87787005	31.00732064	30.79539397	30.48506264	32.02783203	31.9457743	30.29136164	31.91202346	29.95549598	31.36538462
04/05/2014 13:57	28.06835938	30.95804878	32.89985344	31.00732064	30.79539397	30.48506264	31.94433594	31.96775769	30.29136164	31.91202346	29.99892761	31.36538462
04/05/2014 14:12	28.06835938	30.93609756	32.89985344	31.02928258	30.79539397	30.48506264	31.92236328	31.96775769	30.29136164	31.91202346	29.93136729	31.36538462
04/05/2014 14:27	28.02441406	30.93609756	32.87787005	31.00732064	30.79539397	30.50915516	31.92236328	31.9457743	30.29136164	31.91202346	29.95549598	31.36538462
04/05/2014 14:42	28.02441406	30.93609756	32.87787005	31.02928258	30.79539397	30.48506264	31.94433594	31.96775769	30.31332357	31.91202346	29.93136729	31.36538462
04/05/2014 14:57	28.02441406	30.95804878	32.89985344	31.02928258	30.7714042	30.48506264	31.92236328	31.96775769	30.31332357	31.91202346	29.93136729	31.36538462
04/05/2014 15:12	28.02441406	30.95804878	32.89985344	31.00732064	30.81938373	30.50915516	31.96191406	31.96775769	30.31332357	31.86803519	29.95549598	31.36538462
04/05/2014 15:27	28.04638672	30.93609756	32.89985344	31.02928258	30.79539397	30.50915516	31.98388672	31.96775769	30.31332357	31.89002933	29.95549598	31.36538462
04/05/2014 15:42	28.04638672	30.93609756	32.87787005	30.98535871	30.81938373	30.48506264	31.92236328	31.92818759	30.31332357	31.89002933	29.95549598	31.36538462
04/05/2014 15:57	28.04638672	30.95804878	32.89985344	31.00732064	30.79539397	30.50915516	31.96191406	31.98974108	30.31332357	31.89002933	29.95549598	31.36538462
04/05/2014 16:12	28.04638672	30.95804878	32.89985344	31.00732064	30.79539397	30.50915516	32.00585938	31.96775769	30.31332357	31.89002933	29.95549598	31.36538462
04/05/2014 16:27	28.02441406	30.95804878	32.85588666	30.98535871	30.79539397	30.50915516	31.96191406	31.92818759	30.29136164	31.89002933	29.95549598	31.36538462
04/05/2014 16:42	28.02441406	30.95804878	32.85588666	31.00732064	30.79539397	30.50915516	31.98388672	31.9457743	30.29136164	31.89002933	29.95549598	31.36538462
04/05/2014 16:57	28.02441406	30.98	32.85588666	31.00732064	30.79539397	30.53324767	31.94433594	31.92818759	30.29136164	31.86803519	29.95549598	31.38942308
04/05/2014 17:12	28.02441406	30.98	32.87787005	31.02928258	30.79539397	30.53324767	31.96191406	31.98974108	30.29136164	31.89002933	29.95549598	31.36538462
04/05/2014 17:27	28.02441406	30.98	32.87787005	31.02928258	30.7714042	30.53324767	31.96191406	31.96775769	30.29136164	31.89002933	29.90723861	31.38942308
04/05/2014 17:42	28.02441406	30.98	32.87787005	31.05124451	30.79539397	30.55734019	32.00585938	31.98974108	30.31332357	31.91202346	29.97962466	31.41346154
04/05/2014 17:57	28.02441406	30.95804878	32.89985344	31.02928258	30.79539397	30.5814327	32.00585938	32.01172447	30.31332357	31.91202346	29.97962466	31.43269231
04/05/2014 18:12	28.04638672	31.02390244	32.92183683	31.05124451	30.81938373	30.5814327	32.04980469	31.98974108	30.33528551	31.91202346	29.99892761	31.43269231
04/05/2014 18:27	28.02441406	31.00195122	32.94382022	31.07320644	30.81938373	30.60552522	32.04980469	32.05569126	30.35724744	31.91202346	29.99892761	31.45673077
04/05/2014 18:42	28.02441406	31.02390244	32.94382022	31.07320644	30.81938373	30.62479923	32.02783203	32.05569126	30.37920937	31.91202346	29.99892761	31.43269231
04/05/2014 18:57	28.02441406	31.04585366	32.94382022	31.09516837	30.84337349	30.62479923	32.07177734	32.07767465	30.4011713	31.92961877	30.0230563	31.45673077
04/05/2014 19:12	28.02441406	31.04585366	32.96580362	31.09516837	30.84337349	30.62479923	32.07177734	32.07767465	30.42313324	31.91202346	30.0230563	31.45673077
04/05/2014 19:27	28.02441406	31.04585366	32.96580362	31.09516837	30.84337349	30.64889174	32.09375	32.09965804	30.44509517	31.91202346	30.0230563	31.45673077
04/05/2014 19:42	28.02441406	31.04585366	32.96580362	31.09516837	30.84337349	30.64889174	32.07177734	32.07767465	30.44509517	31.9516129	30.0230563	31.48076923
04/05/2014 19:57	28.02441406	31.04585366	32.96580362	31.09516837	30.81938373	30.64889174	32.07177734	32.07767465	30.44509517	31.92961877	30.0230563	31.48076923
04/05/2014 20:12	28.04638672	31.04585366	32.96580362	31.09516837	30.84337349	30.64889174	32.07177734	32.07767465	30.44509517	31.92961877	30.0230563	31.48076923
04/05/2014 20:27	28.02441406	31.04585366	32.96580362	31.09516837	30.81938373	30.64889174	32.09375	32.09965804	30.44509517	31.92961877	30.0230563	31.48076923
04/05/2014 20:42	28.02441406	31.04585366	32.96580362	31.07320644	30.81938373	30.62479923	32.07177734	32.07767465	30.44509517	31.92961877	30.0230563	31.48076923
04/05/2014 20:57	28.00244141	31.04585366	32.96580362	31.05124451	30.79539397	30.62479923	32.07177734	32.07767465	30.44509517	31.80205279	30.0230563	31.45673077
04/05/2014 21:12	28.00244141	31.02390244	32.96580362	31.07320644	30.79539397	30.62479923	32.07177734	32.07767465	30.44509517	31.92961877	30.0230563	31.45673077
04/05/2014 21:27	28.02441406	31.02390244	32.96580362	31.07320644	30.79539397	30.64889174	32.04980469	32.07767465	30.44509517	31.91202346	30.0230563	31.48076923
04/05/2014 21:42	27.98486328	31.00195122	32.94382022	31.05124451	30.79539397	30.62479923	32.07177734	32.07767465	30.44509517	31.91202346	30.0230563	31.45673077
04/05/2014 21:57	28.00244141	31.02390244	32.96580362	31.05124451	30.79539397	30.62479923	32.07177734	32.07767465	30.42313324	31.92961877	30.0230563	31.48076923
04/05/2014 22:12	27.98486328	31.02390244	32.94382022	31.05124451	30.79539397	30.62479923	32.07177734	32.05569126	30.44509517	31.92961877	29.99892761	31.45673077
04/05/2014 22:27	28.00244141	31.02390244	32.96580362	31.05124451	30.7714042	30.60552522	32.07177734	32.07767465	30.42313324	31.92961877	29.99892761	31.45673077
04/05/2014 22:42	28.02441406	31.02390244	32.94382022	31.07320644	30.7714042	30.62479923	32.07177734	32.05569126	30.35724744	31.92961877	30.0230563	31.45673077
04/05/2014 22:57	27.96289063	31.02390244	32.96580362	31.05124451	30.7714042	30.62479923	32.04980469	32.07767465	30.42313324	31.92961877	29.99892761	31.45673077
04/05/2014 23:12	27.98486328	31.00195122	32.94382022	31.05124451	30.7714042	30.62479923	32.07177734	32.07767465	30.42313324	31.84604106	29.99892761	31.45673077
04/05/2014 23:27	28.00244141	31.00195122	32.94382022	31.02928258	30.74741444	30.60552522	32.04980469	32.07767465	30.4011713	31.82404692	29.99892761	31.45673077
04/05/2014 23:42	28.00244141	31.02390244	32.94382022	31.05124451	30.7714042	30.60552522	32.04980469	32.05569126	30.42313324	31.89002933	29.99892761	31.45673077
04/05/2014 23:57	27.98486328	31.02390244	32.94382022	31.05124451	30.7714042	30.60552522	32.04980469	32.05569126	30.42313324	31.92961877	29.99892761	31.45673077
05/05/2014 00:12	28.00244141	31.02390244	32.94382022	31.05124451	30.7714042	30.60552522	32.07177734	32.07767465	30.42313324	31.91202346	29.99892761	31.45673077
05/05/2014 00:27	27.98486328	31.02390244	32.94382022	31.05124451	30.7714042	30.62479923	32.04980469	32.05569126	30.42313324	31.92961877	29.99892761	31.45673077
05/05/2014 00:42	28.00244141	31.02390244	32.94382022	31.07320644	30.7714042	30.60552522	32.04980469	32.07767465	30.42313324	31.92961877	29.99892761	31.45673077
05/05/2014 00:57	28.00244141	31.02390244	32.96580362	31.05124451	30.7714042	30.62479923	32.04980469	32.05569126	30.42313324	31.92961877	29.99892761	31.45673077
05/05/2014 01:12	28.00244141	31.02390244	32.96580362	31.05124451	30.7714042	30.62479923	32.04980469	32.05569126	30.42313324	31.91202346	29.99892761	31.45673077
05/05/2014 01:27	27.98486328	31.04585366	32.94382022	31.05124451	30.74741444	30.62479923	32.07177734	32.05569126	30.42313324	31.91202346	29.99892761	31.45673077
05/05/2014 01:42	28.00244141	31.04585366	32.96580362	31.07320644	30.72342467	30.60552522	32.04980469	32.05569126	30.42313324	31.92961877	29.99892761	31.45673077
05/05/2014 01:57	27.98486328	31.02390244	32.96580362	31.05124451	30.74741444	30.62479923	32.04980469	32.05569126	30.42313324	31.86803519	29.99892761	31.45673077
05/05/2014 02:12	27.91894531	31.02390244	32.94382022	31.05124451	30.74741444	30.60552522	32.04980469	32.05569126	30.42313324	31.92961877	29.99892761	31.45673077
05/05/2014 02:27	27.98486328	31.02390244	32.96580362	31.05124451	30.74741444	30.60552522	32.04980469	32.05569126	30.42313324	31.92961877	29.99892761	31.45673077
05/05/2014 02:42	27.85302734	31.02390244	32.96580362	31.05124451	30.74741444	30.60552522	32.04980469	32.05569126	30.42313324	31.92961877	29.99892761	31.45673077
05/05/2014 02:57	27.98486328	31.02390244	32.94382022	31.05124451	30.74741444	30.60552522	32.04980469	32.05569126	30.42313324	31.92961877	29.99892761	31.45673077
05/05/2014 03:12	27.96289063	31.02390244	32.94382022	31.05124451	30.74741444	30.60552522	32.04980469	32.05569126	30.42313324	31.91202346	29.99892761	31.45673077
05/05/2014 03:27	27.98486328	31.02390244	32.94382022	31.05124451	30.72342467	30.5814327	32.04980469	32.05569126	30.42313324	31.92961877	29.99892761	31.45673077
05/05/2014 03:42	28.00244141	31.00195122	32.96580362	31.05124451	30.74741444	30.60552522	32.04980469	32.03370787	30.42313324	31.92961877	29.97962466	31.45673077
05/05/2014 03:57	27.98486328	31.02390244	32.94382022	31.05124451	30.74741444	30.5814327	32.02783203	32.05569126	30.42313324	31.91202346	29.99892761	31.43269231
05/05/2014 04:12	27.98486328	31.02390244	32.94382022	31.05124451	30.72342467	30.60552522	32.02783203	32.05569126	30.42313324	31.91202346	29.99892761	31.45673077
05/05/2014 04:27	27.94091797	31.00195122	32.94382022	31.05124451	30.72342467	30.60552522	32.02783203	32.03370787	30.4011713	31.91202346	29.99892761	31.45673077
05/05/2014 04:42	27.98486328	31.02390244	32.96580362	31.05124451	30.74741444	30.60552522	32.04980469	32.03370787	30.42313324	31.91202346	29.99892761	31.45673077
05/05/2014 04:57	27.98486328	31.02390244	32.96580362	31.05124451	30.74741444	30.60552522	32.04980469	32.03370787	30.42313324	31.91202346	29.99892761	31.45673077
05/05/2014 05:12	27.98486328	31.02390244	32.94382022	31.02928258	30.74741444	30.60552522	32.04980469	32.03370787	30.42313324	31.91202346	29.97962466	31.45673077
05/05/2014 05:27	27.98486328	31.02390244	32.96580362	30.96339678	30.72342467	30.60552522	32.02783203	32.03370787	30.42313324	31.91202346	29.97962466	31.45673077
05/05/2014 05:42	27.89697266	31.02390244	32.96580362	31.02928258	30.72342467	30.60552522	32.02783203	32.05569126	30.4011713	31.91202346	29.99892761	31.45673077
05/05/2014 05:57	27.98486328	31.02390244	32.96580362	31.02928258	30.72342467	30.60552522	32.02783203	32.03370787	30.42313324	31.91202346	29.97962466	31.43269231
05/05/2014 06:12	27.96289063	31.02390244	32.94382022	31.00732064	30.72342467	30.5814327	32.04980469	32.01172447	30.4011713	31.91202346	29.97962466	31.43269231
05/05/2014 06:27	27.98486328	31.00195122	32.94382022	31.00732064	30.72342467	30.60552522	32.00585938	32.05569126	30.4011713	31.91202346	29.97962466	31.43269231
05/05/2014 06:42	27.98486328	30.98	32.94382022	31.00732064	30.72342467	30.5814327	32.00585938	32.03370787	30.4011713	31.91202346	29.97962466	31.41346154
05/05/2014 06:57	27.96289063	31.00195122	32.92183683	31.00732064	30.72342467	30.55734019	32.00585938	32.03370787	30.4011713	31.91202346	29.95549598	31.41346154
05/05/2014 07:12	27.94091797	30.98	32.89985344	31.00732064	30.69943491	30.53324767	31.98388672	32.01172447	30.37920937	31.91202346	29.95549598	31.41346154
05/05/2014 07:27	27.98486328	30.95804878	32.89985344	30.98535871	30.69943491	30.53324767	31.96191406	31.98974108	30.35724744	31.89002933	29.95549598	31.38942308
05/05/2014 07:42	27.94091797	30.95804878	32.92183683	30.98535871	30.67544514	30.50915516	31.96191406	31.98974108	30.35724744	31.89002933	29.93136729	31.36538462
05/05/2014 07:57	27.94091797	30.95804878	32.89985344	30.96339678	30.67544514	30.50915516	31.96191406	31.96775769	30.33528551	31.91202346	29.93136729	31.36538462
05/05/2014 08:12	27.96289063	30.91414634	32.87787005	30.96339678	30.65625333	30.50915516	31.96191406	31.9062042	30.33528551	31.86803519	29.93136729	31.36538462
05/05/2014 08:27	27.94091797	30.93609756	32.89985344	30.96339678	30.69943491	30.50915516	31.92236328	31.98974108	30.31332357	31.86803519	29.90723861	31.34134615
05/05/2014 08:42	27.98486328	30.91414634	32.89985344	30.96339678	30.67544514	30.50915516	31.90039063	31.98974108	30.31332357	31.86803519	29.90723861	31.36538462
05/05/2014 08:57	27.91894531	30.93609756	32.89985344	30.98535871	30.67544514	30.50915516	31.90039063	31.98974108	30.31332357	31.86803519	29.93136729	31.34134615
05/05/2014 09:12	27.94091797	30.91414634	32.87787005	30.98535871	30.69943491	30.50915516	31.90039063	31.98974108	30.31332357	31.86803519	29.90723861	31.34134615
05/05/2014 09:27	27.96289063	30.91414634	32.87787005	30.96339678	30.69943491	30.50915516	31.96191406	31.9457743	30.31332357	31.86803519	29.93136729	31.34134615
05/05/2014 09:42	27.98486328	30.89219512	32.87787005	30.96339678	30.69943491	30.50915516	31.94433594	31.98974108	30.31332357	31.86803519	29.93136729	31.34134615
05/05/2014 09:57	27.94091797	30.89219512	32.87787005	30.96339678	30.67544514	30.48506264	31.94433594	31.92818759	30.31332357	31.84604106	29.93136729	31.34134615
05/05/2014 10:12	27.94091797	30.91414634	32.87787005	30.96339678	30.67544514	30.48506264	31.96191406	31.9457743	30.31332357	31.86803519	29.90723861	31.36538462
05/05/2014 10:27	27.91894531	30.91414634	32.89985344	30.96339678	30.69943491	30.48506264	31.90039063	31.96775769	30.31332357	31.84604106	29.90723861	31.31730769
05/05/2014 10:42	27.94091797	30.8702439	32.87787005	30.96339678	30.69943491	30.48506264	31.92236328	31.96775769	30.31332357	31.84604106	29.90723861	31.31730769
05/05/2014 10:57	27.89697266	30.8702439	32.85588666	30.96339678	30.69943491	30.50915516	31.94433594	31.9457743	30.31332357	31.84604106	29.93136729	31.29326923
05/05/2014 11:12	27.96289063	30.89219512	32.87787005	30.96339678	30.69943491	30.48506264	31.92236328	31.96775769	30.33528551	31.84604106	29.88310992	31.31730769
05/05/2014 11:27	27.94091797	30.8702439	32.87787005	30.96339678	30.67544514	30.43687761	31.90039063	31.96775769	30.31332357	31.84604106	29.93136729	31.31730769
05/05/2014 11:42	27.96289063	30.8702439	32.85588666	30.91947291	30.69943491	30.50915516	31.92236328	31.92818759	30.33528551	31.84604106	29.93136729	31.31730769
05/05/2014 11:57	27.94091797	30.8702439	32.85588666	30.96339678	30.69943491	30.50915516	31.92236328	31.9457743	30.31332357	31.82404692	29.93136729	31.31730769
05/05/2014 12:12	27.94091797	30.84829268	32.85588666	30.98535871	30.72342467	30.48506264	31.90039063	31.96775769	30.31332357	31.82404692	29.93136729	31.31730769
05/05/2014 12:27	27.91894531	30.8702439	32.85588666	30.94143485	30.72342467	30.48506264	31.92236328	31.9457743	30.33528551	31.84604106	29.93136729	31.31730769
05/05/2014 12:42	27.94091797	30.8702439	32.87787005	30.94143485	30.72342467	30.48506264	31.96191406	31.9457743	30.33528551	31.86803519	29.93136729	31.34134615
05/05/2014 12:57	27.96289063	30.89219512	32.87787005	30.98535871	30.69943491	30.48506264	31.96191406	31.9457743	30.33528551	31.84604106	29.93136729	31.31730769
05/05/2014 13:12	27.96289063	30.89219512	32.87787005	30.98535871	30.72342467	30.48506264	31.94433594	31.96775769	30.33528551	31.84604106	29.90723861	31.31730769
05/05/2014 13:27	27.91894531	30.89219512	32.87787005	30.98535871	30.69943491	30.50915516	31.96191406	31.9457743	30.35724744	31.86803519	29.93136729	31.31730769
05/05/2014 13:42	27.94091797	30.89219512	32.87787005	30.98535871	30.72342467	30.48506264	31.96191406	31.92818759	30.33528551	31.82404692	29.93136729	31.26923077
05/05/2014 13:57	27.94091797	30.89219512	32.85588666	30.98535871	30.72342467	30.48506264	31.92236328	31.9457743	30.31332357	31.84604106	29.90723861	31.34134615
05/05/2014 14:12	27.91894531	30.8702439	32.85588666	30.94143485	30.72342467	30.48506264	31.94433594	31.92818759	30.31332357	31.80205279	29.93136729	31.34134615
05/05/2014 14:27	27.94091797	30.91414634	32.83390327	30.98535871	30.69943491	30.48506264	31.96191406	31.9457743	30.33528551	31.84604106	29.93136729	31.34134615
05/05/2014 14:42	27.94091797	30.89219512	32.85588666	30.96339678	30.69943491	30.48506264	31.94433594	31.92818759	30.33528551	31.82404692	29.93136729	31.31730769
05/05/2014 14:57	27.94091797	30.8702439	32.83390327	30.96339678	30.69943491	30.48506264	31.98388672	31.96775769	30.35724744	31.82404692	29.93136729	31.34134615
05/05/2014 15:12	27.94091797	30.8702439	32.83390327	30.94143485	30.72342467	30.48506264	31.96191406	31.9457743	30.33528551	31.82404692	29.93136729	31.31730769
05/05/2014 15:27	27.91894531	30.8702439	32.83390327	30.96339678	30.69943491	30.46097013	31.94433594	31.98974108	30.35724744	31.82404692	29.88310992	31.31730769
05/05/2014 15:42	27.94091797	30.89219512	32.83390327	30.96339678	30.72342467	30.46097013	31.96191406	31.96775769	30.33528551	31.82404692	29.93136729	31.26923077
05/05/2014 15:57	27.94091797	30.8702439	32.83390327	30.94143485	30.67544514	30.46097013	31.92236328	32.01172447	30.35724744	31.82404692	29.93136729	31.29326923
05/05/2014 16:12	27.89697266	30.89219512	32.81191988	30.94143485	30.67544514	30.48506264	31.87841797	31.98974108	30.33528551	31.82404692	29.93136729	31.29326923
05/05/2014 16:27	27.89697266	30.84829268	32.83390327	30.94143485	30.67544514	30.48506264	31.96191406	31.92818759	30.29136164	31.82404692	29.90723861	31.29326923
05/05/2014 16:42	27.91894531	30.84829268	32.83390327	30.96339678	30.6082738	30.46097013	31.92236328	31.92818759	30.29136164	31.82404692	29.90723861	31.31730769
05/05/2014 16:57	27.91894531	30.84829268	32.83390327	30.98535871	30.67544514	30.50915516	31.94433594	31.92818759	30.29136164	31.82404692	29.90723861	31.31730769
05/05/2014 17:12	27.91894531	30.8702439	32.83390327	30.98535871	30.67544514	30.50915516	31.96191406	31.96775769	30.33528551	31.82404692	29.90723861	31.34134615
05/05/2014 17:27	27.91894531	30.8702439	32.85588666	30.98535871	30.67544514	30.53324767	31.98388672	31.92818759	30.33528551	31.84604106	29.90723861	31.36538462
05/05/2014 17:42	27.91894531	30.8702439	32.83390327	30.94143485	30.63226357	30.55734019	31.98388672	31.98974108	30.33528551	31.84604106	29.93136729	31.36538462
05/05/2014 17:57	27.89697266	30.91414634	32.87787005	31.00732064	30.69943491	30.53324767	31.96191406	32.01172447	30.35724744	31.84604106	29.93136729	31.36538462
05/05/2014 18:12	27.89697266	30.89219512	32.87787005	30.98535871	30.72342467	30.5814327	31.98388672	32.01172447	30.37920937	31.84604106	29.93136729	31.38942308
05/05/2014 18:27	27.94091797	30.91414634	32.89985344	31.02928258	30.72342467	30.5814327	32.00585938	31.98974108	30.37920937	31.84604106	29.95549598	31.38942308
05/05/2014 18:42	27.91894531	30.93609756	32.92183683	31.02928258	30.72342467	30.5814327	32.04980469	32.03370787	30.4011713	31.86803519	29.95549598	31.41346154
05/05/2014 18:57	27.94091797	30.91414634	32.87787005	31.00732064	30.72342467	30.60552522	32.04980469	32.03370787	30.42313324	31.86803519	29.97962466	31.41346154
05/05/2014 19:12	27.91894531	30.93609756	32.92183683	31.02928258	30.72342467	30.5814327	32.04980469	32.03370787	30.42313324	31.86803519	29.97962466	31.41346154
05/05/2014 19:27	27.91894531	30.93609756	32.89985344	31.02928258	30.72342467	30.60552522	32.04980469	32.05569126	30.44509517	31.86803519	29.97962466	31.41346154
05/05/2014 19:42	27.91894531	30.93609756	32.92183683	31.02928258	30.72342467	30.60552522	32.04980469	32.03370787	30.33528551	31.86803519	29.95549598	31.41346154
05/05/2014 19:57	27.875	30.91414634	32.92183683	30.98535871	30.69943491	30.5814327	32.04980469	32.03370787	30.42313324	31.84604106	29.95549598	31.41346154
05/05/2014 20:12	27.91894531	30.93609756	32.89985344	31.00732064	30.72342467	30.60552522	32.02783203	32.03370787	30.42313324	31.84604106	29.95549598	31.41346154
05/05/2014 20:27	27.91894531	30.93609756	32.92183683	31.00732064	30.69943491	30.60552522	32.04980469	32.03370787	30.44509517	31.86803519	29.95549598	31.41346154
05/05/2014 20:42	27.91894531	30.93609756	32.89985344	31.02928258	30.69943491	30.5814327	32.04980469	32.03370787	30.44509517	31.86803519	29.95549598	31.41346154
05/05/2014 20:57	27.91894531	30.93609756	32.92183683	31.02928258	30.69943491	30.60552522	32.02783203	32.03370787	30.44509517	31.86803519	29.95549598	31.43269231
05/05/2014 21:12	27.91894531	30.93609756	32.92183683	31.02928258	30.69943491	30.60552522	32.04980469	32.03370787	30.44509517	31.86803519	29.97962466	31.41346154
05/05/2014 21:27	27.91894531	30.93609756	32.92183683	31.02928258	30.69943491	30.60552522	32.04980469	32.03370787	30.44509517	31.86803519	29.97962466	31.41346154
05/05/2014 21:42	27.91894531	30.93609756	32.92183683	31.02928258	30.69943491	30.60552522	32.02783203	32.03370787	30.44509517	31.86803519	29.97962466	31.43269231
05/05/2014 21:57	27.91894531	30.93609756	32.94382022	31.02928258	30.69943491	30.60552522	32.04980469	32.03370787	30.44509517	31.86803519	29.97962466	31.41346154
05/05/2014 22:12	27.91894531	30.95804878	32.94382022	31.00732064	30.67544514	30.60552522	32.04980469	32.03370787	30.44509517	31.86803519	29.95549598	31.43269231
05/05/2014 22:27	27.89697266	30.95804878	32.94382022	31.02928258	30.67544514	30.60552522	32.04980469	32.03370787	30.44509517	31.86803519	29.95549598	31.43269231
05/05/2014 22:42	27.89697266	30.93609756	32.94382022	31.00732064	30.65625333	30.5814327	32.04980469	32.03370787	30.44509517	31.86803519	29.95549598	31.43269231
05/05/2014 22:57	27.89697266	30.93609756	32.92183683	31.00732064	30.63226357	30.5814327	32.02783203	32.01172447	30.44509517	31.86803519	29.95549598	31.41346154
05/05/2014 23:12	27.89697266	30.89219512	32.92183683	30.96339678	30.67544514	30.5814327	32.02783203	32.03370787	30.44509517	31.86803519	29.95549598	31.41346154
05/05/2014 23:27	27.875	30.89219512	32.92183683	30.96339678	30.67544514	30.5814327	32.04980469	32.03370787	30.44509517	31.84604106	29.95549598	31.43269231
05/05/2014 23:42	27.89697266	30.91414634	32.92183683	30.98535871	30.65625333	30.5814327	32.02783203	32.03370787	30.44509517	31.86803519	29.95549598	31.41346154
05/05/2014 23:57	27.89697266	30.91414634	32.85588666	31.00732064	30.63226357	30.5814327	32.02783203	32.01172447	30.42313324	31.84604106	29.93136729	31.41346154
06/05/2014 00:12	27.875	30.89219512	32.77234978	30.98535871	30.65625333	30.55734019	32.00585938	31.98974108	30.4011713	31.84604106	29.95549598	31.41346154
06/05/2014 00:27	27.85302734	30.8702439	32.89985344	30.96339678	30.65625333	30.5814327	32.02783203	32.01172447	30.4011713	31.86803519	29.93136729	31.41346154
06/05/2014 00:42	27.875	30.89219512	32.77234978	30.98535871	30.63226357	30.5814327	32.00585938	31.98974108	30.35724744	31.84604106	29.95549598	31.38942308
06/05/2014 00:57	27.875	30.91414634	32.92183683	30.96339678	30.63226357	30.55734019	32.02783203	32.01172447	30.42313324	31.84604106	29.93136729	31.41346154
06/05/2014 01:12	27.875	30.89219512	32.89985344	30.98535871	30.63226357	30.53324767	31.98388672	31.98974108	30.4011713	31.84604106	29.93136729	31.38942308
06/05/2014 01:27	27.89697266	30.91414634	32.92183683	30.98535871	30.65625333	30.53324767	32.02783203	32.01172447	30.42313324	31.82404692	29.93136729	31.38942308
06/05/2014 01:42	27.89697266	30.91414634	32.92183683	30.98535871	30.63226357	30.53324767	31.98388672	31.98974108	30.42313324	31.84604106	29.90723861	31.34134615
06/05/2014 01:57	27.85302734	30.84829268	32.87787005	30.94143485	30.6082738	30.55734019	31.94433594	31.92818759	30.4011713	31.80205279	29.93136729	31.38942308
06/05/2014 02:12	27.875	30.89219512	32.89985344	30.96339678	30.63226357	30.55734019	32.00585938	31.98974108	30.42313324	31.82404692	29.85898123	31.41346154
06/05/2014 02:27	27.875	30.91414634	32.89985344	30.98535871	30.63226357	30.55734019	32.00585938	31.98974108	30.42313324	31.84604106	29.93136729	31.31730769
06/05/2014 02:42	27.875	30.91414634	32.92183683	30.96339678	30.63226357	30.53324767	32.00585938	31.98974108	30.4011713	31.82404692	29.93136729	31.36538462
06/05/2014 02:57	27.875	30.8702439	32.81191988	30.96339678	30.63226357	30.53324767	32.00585938	31.98974108	30.42313324	31.84604106	29.93136729	31.38942308
06/05/2014 03:12	27.89697266	30.89219512	32.89985344	30.98535871	30.63226357	30.55734019	31.98388672	31.98974108	30.37920937	31.84604106	29.93136729	31.38942308
06/05/2014 03:27	27.89697266	30.89219512	32.89985344	30.98535871	30.56029427	30.48506264	31.98388672	31.98974108	30.4011713	31.82404692	29.93136729	31.34134615
06/05/2014 03:42	27.89697266	30.89219512	32.89985344	30.98535871	30.6082738	30.50915516	31.96191406	31.92818759	30.37920937	31.78005865	29.90723861	31.36538462
06/05/2014 03:57	27.875	30.89219512	32.87787005	30.96339678	30.63226357	30.53324767	31.98388672	31.98974108	30.4011713	31.82404692	29.93136729	31.38942308
06/05/2014 04:12	27.89697266	30.89219512	32.89985344	30.96339678	30.63226357	30.53324767	32.00585938	31.98974108	30.37920937	31.82404692	29.93136729	31.36538462
06/05/2014 04:27	27.875	30.89219512	32.87787005	30.96339678	30.6082738	30.53324767	31.98388672	31.98974108	30.4011713	31.82404692	29.88310992	31.36538462
06/05/2014 04:42	27.875	30.8702439	32.78993649	30.94143485	30.6082738	30.50915516	31.98388672	31.98974108	30.4011713	31.84604106	29.93136729	31.36538462
06/05/2014 04:57	27.875	30.89219512	32.89985344	30.96339678	30.6082738	30.50915516	31.98388672	31.98974108	30.37920937	31.82404692	29.90723861	31.36538462
06/05/2014 05:12	27.875	30.89219512	32.89985344	30.98535871	30.6082738	30.53324767	31.98388672	31.96775769	30.37920937	31.82404692	29.90723861	31.36538462
06/05/2014 05:27	27.89697266	30.8702439	32.85588666	30.96339678	30.6082738	30.53324767	31.98388672	31.98974108	30.37920937	31.82404692	29.90723861	31.34134615
06/05/2014 05:42	27.875	30.89219512	32.87787005	30.96339678	30.6082738	30.50915516	31.96191406	31.96775769	30.4011713	31.82404692	29.88310992	31.29326923
06/05/2014 05:57	27.875	30.8702439	32.89985344	30.96339678	30.6082738	30.50915516	31.98388672	31.96775769	30.37920937	31.82404692	29.90723861	31.34134615
06/05/2014 06:12	27.78710938	30.84829268	32.89985344	30.96339678	30.6082738	30.50915516	31.98388672	31.96775769	30.37920937	31.82404692	29.90723861	31.34134615
06/05/2014 06:27	27.875	30.8702439	32.87787005	30.94143485	30.58428404	30.48506264	31.96191406	31.96775769	30.37920937	31.82404692	29.88310992	31.34134615
06/05/2014 06:42	27.85302734	30.83073171	32.87787005	30.94143485	30.6082738	30.50915516	31.94433594	31.98974108	30.37920937	31.82404692	29.88310992	31.34134615
06/05/2014 06:57	27.83105469	30.80878049	32.85588666	30.94143485	30.6082738	30.48506264	31.96191406	31.9457743	30.35724744	31.82404692	29.85898123	31.29326923
06/05/2014 07:12	27.83105469	30.83073171	32.85588666	30.91947291	30.56029427	30.48506264	31.92236328	31.9457743	30.33528551	31.6085044	29.88310992	31.31730769
06/05/2014 07:27	27.85302734	30.83073171	32.85588666	30.91947291	30.58428404	30.48506264	31.92236328	31.9062042	30.33528551	31.80205279	29.81072386	31.26923077
06/05/2014 07:42	27.83105469	30.83073171	32.85588666	30.91947291	30.51231475	30.43687761	31.92236328	31.9062042	30.33528551	31.80205279	29.85898123	31.29326923
06/05/2014 07:57	27.78710938	30.80878049	32.83390327	30.91947291	30.58428404	30.48506264	31.96191406	31.9062042	30.33528551	31.78005865	29.90723861	31.31730769
06/05/2014 08:12	27.85302734	30.78682927	32.81191988	30.91947291	30.58428404	30.46097013	31.90039063	31.92818759	30.31332357	31.78005865	29.85898123	31.26923077
06/05/2014 08:27	27.85302734	30.78682927	32.81191988	30.91947291	30.56029427	30.41278509	31.87841797	31.9062042	30.29136164	31.78005865	29.83485255	31.26923077
06/05/2014 08:42	27.80908203	30.83073171	32.83390327	30.89751098	30.53630451	30.41278509	31.90039063	31.88422081	30.29136164	31.78005865	29.83485255	31.26923077
06/05/2014 08:57	27.85302734	30.74292683	32.81191988	30.89751098	30.56029427	30.41278509	31.87841797	31.9062042	30.29136164	31.78005865	29.83485255	31.24519231
06/05/2014 09:12	27.74316406	30.74292683	32.81191988	30.89751098	30.56029427	30.43687761	31.87841797	31.9062042	30.26939971	31.75806452	29.83485255	31.26923077
06/05/2014 09:27	27.85302734	30.78682927	32.83390327	30.89751098	30.53630451	30.41278509	31.90039063	31.88422081	30.26939971	31.78005865	29.83485255	31.19711538
06/05/2014 09:42	27.78710938	30.78682927	32.81191988	30.87554905	30.56029427	30.41278509	31.87841797	31.88422081	30.18594436	31.78005865	29.83485255	31.22115385
06/05/2014 09:49	27.74316406	30.80878049	32.81191988	30.91947291	30.56029427	30.41278509	31.87841797	31.88422081	30.26939971	31.78005865	29.81072386	31.24519231
06/05/2014 10:04	27.80908203	30.72097561	32.78993649	30.89751098	30.58428404	30.41278509	31.90039063	31.9062042	30.31332357	31.78005865	29.85898123	31.26923077
06/05/2014 10:19	27.80908203	30.78682927	32.81191988	30.91947291	30.6082738	30.43687761	31.90039063	31.88422081	30.29136164	31.75806452	29.85898123	31.29326923
06/05/2014 10:34	27.70361328	30.78682927	32.81191988	30.91947291	30.6082738	30.46097013	31.92236328	31.98974108	30.31332357	31.80205279	29.83485255	31.29326923
06/05/2014 10:49	27.83105469	30.76487805	32.81191988	30.91947291	30.6082738	30.46097013	31.90039063	31.84025403	30.26939971	31.75806452	29.85898123	31.29326923
06/05/2014 11:04	27.83105469	30.76487805	32.81191988	30.91947291	30.6082738	30.43687761	31.94433594	31.9457743	30.29136164	31.80205279	29.78659517	31.24519231
06/05/2014 11:19	27.80908203	30.76487805	32.78993649	30.91947291	30.63226357	30.46097013	31.90039063	31.9062042	30.29136164	31.78005865	29.85898123	31.29326923
06/05/2014 11:34	27.78710938	30.72097561	32.78993649	30.85358712	30.58428404	30.43687761	31.90039063	31.9062042	30.29136164	31.80205279	29.83485255	31.26923077
06/05/2014 11:49	27.78710938	30.74292683	32.77234978	30.91947291	30.6082738	30.41278509	31.92236328	31.84025403	30.29136164	31.78005865	29.83485255	31.24519231
06/05/2014 12:04	27.80908203	30.74292683	32.78993649	30.87554905	30.56029427	30.36460006	31.85644531	31.84025403	30.1420205	31.71407625	29.83485255	31.24519231
06/05/2014 12:19	27.78710938	30.74292683	32.77234978	30.83162518	30.56029427	30.38869258	31.85644531	31.86223742	30.26939971	31.73607038	29.83485255	31.24519231
06/05/2014 12:34	27.78710938	30.69902439	32.75036639	30.89751098	30.53630451	30.38869258	31.83447266	31.81827064	30.25183016	31.71407625	29.78659517	31.24519231
06/05/2014 12:49	27.76513672	30.69902439	32.728383	30.85358712	30.53630451	30.41278509	31.87841797	31.86223742	30.25183016	31.73607038	29.78659517	31.22115385
06/05/2014 13:04	27.80908203	30.74292683	32.78993649	30.89751098	30.56029427	30.38869258	31.85644531	31.84025403	30.2079063	31.73607038	29.83485255	31.22115385
06/05/2014 13:19	27.80908203	30.65512195	32.77234978	30.89751098	30.56029427	30.38869258	31.85644531	31.88422081	30.22986823	31.73607038	29.83485255	31.24519231
06/05/2014 13:34	27.78710938	30.63317073	32.77234978	30.83162518	30.56029427	30.41278509	31.87841797	31.9062042	30.25183016	31.78005865	29.83485255	31.26923077
06/05/2014 13:49	27.78710938	30.74292683	32.77234978	30.89751098	30.58428404	30.41278509	31.87841797	31.86223742	30.22986823	31.73607038	29.81072386	31.26923077
06/05/2014 14:04	27.78710938	30.72097561	32.78993649	30.87554905	30.58428404	30.41278509	31.87841797	31.88422081	30.26939971	31.73607038	29.81072386	31.26923077
06/05/2014 14:19	27.76513672	30.69902439	32.75036639	30.83162518	30.58428404	30.41278509	31.90039063	31.86223742	30.22986823	31.71407625	29.83485255	31.29326923
06/05/2014 14:34	27.78710938	30.72097561	32.78993649	30.87554905	30.48832498	30.29714102	31.94433594	31.9062042	30.25183016	31.75806452	29.81072386	31.29326923
06/05/2014 14:49	27.76513672	30.72097561	32.77234978	30.81405564	30.58428404	30.43687761	31.92236328	31.88422081	30.22986823	31.75806452	29.81072386	31.26923077
06/05/2014 15:04	27.63769531	30.50585366	32.70639961	30.77013177	30.56029427	30.41278509	31.92236328	31.9062042	30.26939971	31.73607038	29.83485255	31.29326923
06/05/2014 15:19	27.76513672	30.72097561	32.78993649	30.85358712	30.58428404	30.43687761	31.92236328	31.9062042	30.29136164	31.73607038	29.7383378	31.29326923
06/05/2014 15:34	27.78710938	30.74292683	32.81191988	30.89751098	30.6082738	30.46097013	31.96191406	31.9457743	30.26939971	31.73607038	29.83485255	31.31730769
06/05/2014 15:49	27.70361328	30.65512195	32.77234978	30.81405564	30.56029427	30.41278509	31.92236328	31.86223742	30.26939971	31.75806452	29.85898123	31.31730769
06/05/2014 16:04	27.76513672	30.72097561	32.77234978	30.83162518	30.53630451	30.43687761	31.94433594	31.92818759	30.26939971	31.73607038	29.88310992	31.34134615
06/05/2014 16:19	27.74316406	30.69902439	32.78993649	30.89751098	30.56029427	30.43687761	31.96191406	31.92818759	30.26939971	31.75806452	29.85898123	31.34134615
06/05/2014 16:34	27.78710938	30.72097561	32.78993649	30.89751098	30.58428404	30.48506264	31.94433594	31.9062042	30.29136164	31.73607038	29.83485255	31.34134615
06/05/2014 16:49	27.78710938	30.69902439	32.75036639	30.87554905	30.51231475	30.41278509	31.92236328	31.86223742	30.22986823	31.75806452	29.85898123	31.31730769
06/05/2014 17:04	27.76513672	30.74292683	32.81191988	30.91947291	30.56029427	30.43687761	31.96191406	31.92818759	30.25183016	31.75806452	29.83485255	31.31730769
06/05/2014 17:19	27.76513672	30.74292683	32.78993649	30.89751098	30.6082738	30.48506264	31.96191406	31.96775769	30.29136164	31.78005865	29.83485255	31.34134615
06/05/2014 17:34	27.76513672	30.78682927	32.78993649	30.91947291	30.58428404	30.48506264	31.98388672	31.98974108	30.29136164	31.75806452	29.83485255	31.34134615
06/05/2014 17:49	27.76513672	30.72097561	32.78993649	30.85358712	30.6082738	30.48506264	31.96191406	31.96775769	30.29136164	31.75806452	29.83485255	31.36538462
06/05/2014 18:04	27.76513672	30.76487805	32.81191988	30.91947291	30.6082738	30.48506264	31.98388672	31.96775769	30.31332357	31.67008798	29.85898123	31.36538462
06/05/2014 18:19	27.78710938	30.74292683	32.81191988	30.91947291	30.6082738	30.48506264	31.98388672	31.98974108	30.33528551	31.69208211	29.85898123	31.36538462
06/05/2014 18:34	27.76513672	30.76487805	32.81191988	30.91947291	30.6082738	30.48506264	31.98388672	31.96775769	30.33528551	31.78005865	29.81072386	31.34134615
06/05/2014 18:49	27.76513672	30.74292683	32.81191988	30.89751098	30.6082738	30.48506264	32.00585938	31.98974108	30.33528551	31.78005865	29.85898123	31.36538462
06/05/2014 19:04	27.78710938	30.76487805	32.83390327	30.94143485	30.58428404	30.48506264	31.92236328	31.96775769	30.31332357	31.80205279	29.85898123	31.36538462
06/05/2014 19:19	27.76513672	30.76487805	32.83390327	30.91947291	30.58428404	30.50915516	31.83447266	31.96775769	30.29136164	31.78005865	29.85898123	31.29326923
06/05/2014 19:34	27.76513672	30.76487805	32.83390327	30.91947291	30.58428404	30.48506264	31.98388672	31.96775769	30.33528551	31.78005865	29.85898123	31.34134615
06/05/2014 19:49	27.78710938	30.76487805	32.83390327	30.91947291	30.56029427	30.48506264	32.00585938	31.98974108	30.33528551	31.75806452	29.85898123	31.31730769
06/05/2014 20:04	27.74316406	30.69902439	32.83390327	30.85358712	30.58428404	30.48506264	31.98388672	31.96775769	30.33528551	31.75806452	29.85898123	31.36538462
06/05/2014 20:19	27.76513672	30.74292683	32.83390327	30.91947291	30.56029427	30.48506264	31.98388672	31.96775769	30.31332357	31.78005865	29.85898123	31.36538462
06/05/2014 20:34	27.72119141	30.74292683	32.81191988	30.87554905	30.56029427	30.48506264	31.96191406	31.9457743	30.31332357	31.75806452	29.85898123	31.36538462
06/05/2014 20:49	27.76513672	30.74292683	32.78993649	30.91947291	30.58428404	30.48506264	31.98388672	31.96775769	30.31332357	31.78005865	29.85898123	31.34134615
06/05/2014 21:04	27.76513672	30.76487805	32.81191988	30.91947291	30.56029427	30.48506264	31.96191406	31.92818759	30.33528551	31.75806452	29.85898123	31.36538462
06/05/2014 21:19	27.76513672	30.76487805	32.83390327	30.91947291	30.56029427	30.46097013	31.94433594	31.92818759	30.31332357	31.75806452	29.85898123	31.36538462
06/05/2014 21:34	27.76513672	30.76487805	32.83390327	30.91947291	30.56029427	30.48506264	31.96191406	31.9457743	30.33528551	31.75806452	29.83485255	31.34134615
06/05/2014 21:49	27.76513672	30.76487805	32.81191988	30.91947291	30.53630451	30.46097013	31.96191406	31.92818759	30.33528551	31.75806452	29.85898123	31.34134615
06/05/2014 22:04	27.76513672	30.76487805	32.81191988	30.91947291	30.53630451	30.48506264	31.98388672	31.98974108	30.31332357	31.73607038	29.85898123	31.34134615
06/05/2014 22:19	27.76513672	30.74292683	32.81191988	30.89751098	30.53630451	30.46097013	31.96191406	31.96775769	30.31332357	31.75806452	29.85898123	31.36538462
06/05/2014 22:34	27.76513672	30.76487805	32.83390327	30.91947291	30.56029427	30.46097013	31.98388672	31.96775769	30.31332357	31.75806452	29.83485255	31.36538462
06/05/2014 22:49	27.76513672	30.76487805	32.83390327	30.91947291	30.53630451	30.46097013	31.92236328	31.96775769	30.33528551	31.75806452	29.83485255	31.34134615
06/05/2014 23:04	27.76513672	30.76487805	32.83390327	30.91947291	30.56029427	30.46097013	31.96191406	31.96775769	30.33528551	31.78005865	29.83485255	31.34134615
06/05/2014 23:19	27.76513672	30.76487805	32.83390327	30.89751098	30.53630451	30.48506264	31.96191406	31.96775769	30.31332357	31.75806452	29.83485255	31.34134615
06/05/2014 23:34	27.76513672	30.76487805	32.83390327	30.91947291	30.56029427	30.48506264	31.96191406	31.92818759	30.33528551	31.75806452	29.83485255	31.34134615
06/05/2014 23:49	27.76513672	30.76487805	32.83390327	30.89751098	30.53630451	30.48506264	31.83447266	31.96775769	30.33528551	31.75806452	29.83485255	31.34134615
07/05/2014 00:04	27.76513672	30.76487805	32.83390327	30.91947291	30.53630451	30.48506264	31.87841797	31.96775769	30.33528551	31.75806452	29.85898123	31.34134615
07/05/2014 00:19	27.76513672	30.78682927	32.83390327	30.91947291	30.53630451	30.48506264	31.96191406	31.96775769	30.33528551	31.75806452	29.83485255	31.34134615
07/05/2014 00:34	27.76513672	30.78682927	32.83390327	30.91947291	30.53630451	30.48506264	31.96191406	31.96775769	30.33528551	31.73607038	29.85898123	31.34134615
07/05/2014 00:49	27.76513672	30.78682927	32.85588666	30.91947291	30.53630451	30.48506264	31.96191406	31.96775769	30.33528551	31.75806452	29.85898123	31.34134615
07/05/2014 01:04	27.76513672	30.78682927	32.85588666	30.89751098	30.53630451	30.48506264	31.96191406	31.96775769	30.33528551	31.75806452	29.85898123	31.34134615
07/05/2014 01:19	27.76513672	30.78682927	32.85588666	30.91947291	30.53630451	30.48506264	31.96191406	31.96775769	30.33528551	31.75806452	29.85898123	31.34134615
07/05/2014 01:34	27.76513672	30.78682927	32.85588666	30.91947291	30.51231475	30.48506264	31.96191406	31.96775769	30.33528551	31.75806452	29.85898123	31.34134615
07/05/2014 01:49	27.76513672	30.78682927	32.85588666	30.91947291	30.51231475	30.48506264	31.96191406	31.96775769	30.33528551	31.75806452	29.85898123	31.34134615
07/05/2014 02:04	27.76513672	30.78682927	32.85588666	30.91947291	30.51231475	30.48506264	31.98388672	31.96775769	30.33528551	31.75806452	29.85898123	31.34134615
07/05/2014 02:19	27.76513672	30.78682927	32.85588666	30.91947291	30.53630451	30.48506264	31.96191406	31.96775769	30.33528551	31.75806452	29.85898123	31.34134615
07/05/2014 02:34	27.76513672	30.78682927	32.85588666	30.91947291	30.53630451	30.48506264	31.98388672	31.96775769	30.33528551	31.75806452	29.85898123	31.34134615
07/05/2014 02:49	27.76513672	30.78682927	32.85588666	30.91947291	30.51231475	30.48506264	31.98388672	31.96775769	30.33528551	31.75806452	29.85898123	31.34134615
07/05/2014 03:04	27.76513672	30.78682927	32.87787005	30.91947291	30.53630451	30.48506264	31.96191406	31.96775769	30.33528551	31.75806452	29.85898123	31.34134615
07/05/2014 03:19	27.78710938	30.78682927	32.85588666	30.91947291	30.51231475	30.48506264	31.96191406	31.96775769	30.33528551	31.75806452	29.85898123	31.34134615
07/05/2014 03:34	27.76513672	30.78682927	32.85588666	30.91947291	30.51231475	30.48506264	31.96191406	31.96775769	30.33528551	31.75806452	29.83485255	31.31730769
07/05/2014 03:49	27.78710938	30.78682927	32.85588666	30.91947291	30.51231475	30.48506264	31.87841797	31.96775769	30.33528551	31.75806452	29.85898123	31.34134615
07/05/2014 04:04	27.76513672	30.78682927	32.85588666	30.89751098	30.51231475	30.48506264	31.96191406	31.96775769	30.33528551	31.75806452	29.85898123	31.34134615
07/05/2014 04:19	27.76513672	30.78682927	32.85588666	30.91947291	30.51231475	30.48506264	31.96191406	31.96775769	30.33528551	31.75806452	29.85898123	31.34134615
07/05/2014 04:34	27.76513672	30.78682927	32.85588666	30.91947291	30.51231475	30.48506264	31.85644531	31.96775769	30.35724744	31.75806452	29.85898123	31.34134615
07/05/2014 04:49	27.76513672	30.78682927	32.85588666	30.89751098	30.51231475	30.48506264	31.96191406	31.96775769	30.33528551	31.75806452	29.83485255	31.34134615
07/05/2014 05:04	27.76513672	30.78682927	32.87787005	30.91947291	30.51231475	30.48506264	31.94433594	31.96775769	30.33528551	31.73607038	29.85898123	31.34134615
07/05/2014 05:19	27.76513672	30.80878049	32.87787005	30.89751098	30.51231475	30.48506264	31.96191406	31.96775769	30.33528551	31.73607038	29.85898123	31.34134615
07/05/2014 05:34	27.76513672	30.78682927	32.87787005	30.89751098	30.51231475	30.48506264	31.96191406	31.96775769	30.33528551	31.73607038	29.85898123	31.34134615
07/05/2014 05:49	27.76513672	30.78682927	32.87787005	30.89751098	30.51231475	30.48506264	31.96191406	31.9457743	30.35724744	31.73607038	29.85898123	31.34134615
07/05/2014 06:04	27.76513672	30.78682927	32.87787005	30.91947291	30.51231475	30.48506264	31.94433594	31.96775769	30.35724744	31.75806452	29.85898123	31.34134615
07/05/2014 06:19	27.76513672	30.80878049	32.85588666	30.89751098	30.51231475	30.48506264	31.96191406	31.96775769	30.31332357	31.75806452	29.83485255	31.34134615
07/05/2014 06:34	27.76513672	30.78682927	32.85588666	30.89751098	30.51231475	30.48506264	31.96191406	31.98974108	30.33528551	31.73607038	29.83485255	31.31730769
07/05/2014 06:49	27.76513672	30.76487805	32.85588666	30.89751098	30.48832498	30.46097013	31.96191406	31.98974108	30.31332357	31.73607038	29.83485255	31.31730769
07/05/2014 07:04	27.76513672	30.76487805	32.85588666	30.89751098	30.48832498	30.46097013	31.94433594	31.96775769	30.31332357	31.75806452	29.83485255	31.29326923
07/05/2014 07:19	27.76513672	30.76487805	32.83390327	30.89751098	30.51231475	30.46097013	31.92236328	31.96775769	30.29136164	31.75806452	29.81072386	31.29326923
07/05/2014 07:34	27.76513672	30.76487805	32.83390327	30.87554905	30.48832498	30.46097013	31.92236328	31.9457743	30.31332357	31.75806452	29.81072386	31.29326923
07/05/2014 07:49	27.74316406	30.74292683	32.81191988	30.87554905	30.48832498	30.43687761	31.90039063	31.9457743	30.31332357	31.73607038	29.81072386	31.29326923
07/05/2014 08:04	27.74316406	30.74292683	32.81191988	30.87554905	30.46433522	30.41278509	31.92236328	31.92818759	30.29136164	31.69208211	29.81072386	31.26923077
07/05/2014 08:19	27.72119141	30.74292683	32.81191988	30.87554905	30.48832498	30.41278509	31.90039063	31.92818759	30.26939971	31.73607038	29.81072386	31.29326923
07/05/2014 08:34	27.74316406	30.72097561	32.78993649	30.87554905	30.48832498	30.41278509	31.90039063	31.9457743	30.26939971	31.73607038	29.78659517	31.26923077
07/05/2014 08:49	27.70361328	30.65512195	32.78993649	30.83162518	30.46433522	30.41278509	31.87841797	31.9062042	30.26939971	31.73607038	29.81072386	31.26923077
07/05/2014 09:04	27.70361328	30.65512195	32.77234978	30.85358712	30.48832498	30.41278509	31.87841797	31.9062042	30.26939971	31.73607038	29.83485255	31.24519231
07/05/2014 09:19	27.74316406	30.74292683	32.78993649	30.85358712	30.48832498	30.41278509	31.87841797	31.9062042	30.25183016	31.71407625	29.76246649	31.26923077
07/05/2014 09:34	27.74316406	30.67707317	32.78993649	30.85358712	30.46433522	30.41278509	31.90039063	31.9062042	30.22986823	31.73607038	29.81072386	31.22115385
07/05/2014 09:49	27.70361328	30.74292683	32.77234978	30.87554905	30.48832498	30.41278509	31.87841797	31.92818759	30.22986823	31.73607038	29.81072386	31.22115385
07/05/2014 10:04	27.70361328	30.74292683	32.77234978	30.85358712	30.48832498	30.38869258	31.85644531	31.88422081	30.25183016	31.71407625	29.81072386	31.22115385
07/05/2014 10:19	27.72119141	30.72097561	32.77234978	30.85358712	30.46433522	30.36460006	31.85644531	31.9062042	30.22986823	31.71407625	29.81072386	31.22115385
07/05/2014 10:34	27.72119141	30.63317073	32.77234978	30.81405564	30.46433522	30.38869258	31.85644531	31.9062042	30.2079063	31.71407625	29.78659517	31.22115385
07/05/2014 10:49	27.72119141	30.65512195	32.77234978	30.85358712	30.48832498	30.38869258	31.90039063	31.86223742	30.2079063	31.71407625	29.78659517	31.22115385
07/05/2014 11:04	27.70361328	30.69902439	32.75036639	30.83162518	30.48832498	30.38869258	31.85644531	31.9062042	30.22986823	31.71407625	29.78659517	31.19711538
07/05/2014 11:19	27.72119141	30.67707317	32.728383	30.81405564	30.48832498	30.38869258	31.85644531	31.84025403	30.22986823	31.71407625	29.78659517	31.19711538
07/05/2014 11:34	27.72119141	30.67707317	32.728383	30.81405564	30.44034545	30.36460006	31.83447266	31.88422081	30.22986823	31.71407625	29.7383378	31.19711538
07/05/2014 11:49	27.72119141	30.63317073	32.70639961	30.81405564	30.46433522	30.34050755	31.83447266	31.86223742	30.22986823	31.69208211	29.76246649	31.19711538
07/05/2014 12:04	27.72119141	30.63317073	32.728383	30.83162518	30.44034545	30.31641503	31.85644531	31.86223742	30.22986823	31.71407625	29.71420912	31.19711538
07/05/2014 12:19	27.74316406	30.65512195	32.61846605	30.81405564	30.46433522	30.34050755	31.87841797	31.86223742	30.2079063	31.69208211	29.7383378	31.17307692
07/05/2014 12:34	27.74316406	30.67707317	32.70639961	30.81405564	30.46433522	30.36460006	31.83447266	31.88422081	30.16398243	31.64809384	29.76246649	31.22115385
07/05/2014 12:49	27.72119141	30.63317073	32.728383	30.81405564	30.41635569	30.31641503	31.83447266	31.88422081	30.2079063	31.67008798	29.76246649	31.19711538
07/05/2014 13:04	27.74316406	30.63317073	32.728383	30.83162518	30.48832498	30.36460006	31.87841797	31.88422081	30.2079063	31.69208211	29.7383378	31.22115385
07/05/2014 13:19	27.72119141	30.65512195	32.728383	30.83162518	30.48832498	30.31641503	31.87841797	31.84025403	30.2079063	31.69208211	29.76246649	31.17307692
07/05/2014 13:34	27.74316406	30.65512195	32.70639961	30.7920937	30.48832498	30.36460006	31.83447266	31.81827064	30.22986823	31.67008798	29.7383378	31.22115385
07/05/2014 13:49	27.72119141	30.61121951	32.70639961	30.81405564	30.48832498	30.36460006	31.85644531	31.84025403	30.22986823	31.64809384	29.76246649	31.24519231
07/05/2014 14:04	27.70361328	30.61121951	32.68441622	30.7920937	30.48832498	30.36460006	31.85644531	31.81827064	30.22986823	31.64809384	29.76246649	31.22115385
07/05/2014 14:19	27.72119141	30.65512195	32.728383	30.83162518	30.48832498	30.36460006	31.85644531	31.84025403	30.22986823	31.67008798	29.7383378	31.22115385
07/05/2014 14:34	27.70361328	30.63317073	32.728383	30.81405564	30.46433522	30.31641503	31.8125	31.86223742	30.18594436	31.64809384	29.7383378	31.19711538
07/05/2014 14:49	27.72119141	30.61121951	32.70639961	30.74816984	30.51231475	30.34050755	31.85644531	31.86223742	30.0761347	31.63049853	29.7383378	31.19711538
07/05/2014 15:04	27.72119141	30.63317073	32.728383	30.61639824	30.46433522	30.24895599	31.8125	31.6863703	30.09809663	31.63049853	29.69008043	31.08173077
07/05/2014 15:19	27.72119141	30.44	32.70639961	30.57247438	30.46433522	30.29714102	31.72460938	31.73033708	30.12005857	31.63049853	29.69008043	31.05769231
07/05/2014 15:34	27.70361328	30.5497561	32.728383	30.74816984	30.46433522	30.29714102	31.74658203	31.75232047	30.16398243	31.63049853	29.71420912	31.10576923
07/05/2014 15:49	27.68164063	30.5497561	32.68441622	30.74816984	30.39236592	30.29714102	31.79052734	31.79628725	30.12005857	31.63049853	29.67077748	31.08173077
07/05/2014 16:04	27.72119141	30.56731707	32.728383	30.74816984	30.39236592	30.31641503	31.74658203	31.75232047	30.12005857	31.63049853	29.71420912	31.08173077
07/05/2014 16:19	27.70361328	30.56731707	32.66243283	30.74816984	30.41635569	30.31641503	31.79052734	31.81827064	30.12005857	31.64809384	29.69008043	31.125
07/05/2014 16:34	27.70361328	30.61121951	32.68441622	30.7920937	30.41635569	30.34050755	31.76855469	31.81827064	30.16398243	31.64809384	29.7383378	31.125
07/05/2014 16:49	27.70361328	30.61121951	32.70639961	30.7920937	30.44034545	30.34050755	31.8125	31.84025403	30.16398243	31.64809384	29.7383378	31.14903846
07/05/2014 17:04	27.70361328	30.61121951	32.68441622	30.7920937	30.44034545	30.36460006	31.79052734	31.81827064	30.18594436	31.64809384	29.7383378	31.17307692
07/05/2014 17:19	27.72119141	30.58926829	32.728383	30.77013177	30.44034545	30.36460006	31.8125	31.79628725	30.18594436	31.64809384	29.7383378	31.17307692
07/05/2014 17:34	27.70361328	30.58926829	32.728383	30.81405564	30.44034545	30.38869258	31.83447266	31.86223742	30.18594436	31.64809384	29.71420912	31.17307692
07/05/2014 17:49	27.72119141	30.65512195	32.61846605	30.83162518	30.46433522	30.38869258	31.83447266	31.86223742	30.18594436	31.64809384	29.76246649	31.19711538
07/05/2014 18:04	27.72119141	30.63317073	32.75036639	30.81405564	30.46433522	30.41278509	31.83447266	31.86223742	30.2079063	31.64809384	29.76246649	31.19711538
07/05/2014 18:19	27.72119141	30.65512195	32.75036639	30.83162518	30.46433522	30.38869258	31.85644531	31.88422081	30.22986823	31.64809384	29.76246649	31.19711538
07/05/2014 18:34	27.72119141	30.63317073	32.77234978	30.83162518	30.46433522	30.41278509	31.85644531	31.86223742	30.22986823	31.63049853	29.78659517	31.19711538
07/05/2014 18:49	27.72119141	30.65512195	32.75036639	30.83162518	30.46433522	30.41278509	31.85644531	31.88422081	30.2079063	31.64809384	29.76246649	31.19711538
07/05/2014 19:04	27.72119141	30.65512195	32.77234978	30.83162518	30.46433522	30.41278509	31.87841797	31.84025403	30.22986823	31.64809384	29.78659517	31.19711538
07/05/2014 19:19	27.72119141	30.65512195	32.77234978	30.83162518	30.46433522	30.41278509	31.87841797	31.86223742	30.22986823	31.64809384	29.78659517	31.19711538
07/05/2014 19:34	27.72119141	30.65512195	32.77234978	30.85358712	30.46433522	30.41278509	31.87841797	31.86223742	30.22986823	31.64809384	29.78659517	31.22115385
07/05/2014 19:49	27.72119141	30.65512195	32.77234978	30.83162518	30.44034545	30.41278509	31.87841797	31.86223742	30.22986823	31.64809384	29.78659517	31.22115385
07/05/2014 20:04	27.72119141	30.65512195	32.78993649	30.83162518	30.44034545	30.41278509	31.87841797	31.86223742	30.22986823	31.64809384	29.78659517	31.22115385
07/05/2014 20:19	27.70361328	30.67707317	32.78993649	30.83162518	30.44034545	30.41278509	31.87841797	31.86223742	30.25183016	31.64809384	29.78659517	31.22115385
07/05/2014 20:34	27.72119141	30.65512195	32.78993649	30.83162518	30.44034545	30.43687761	31.87841797	31.86223742	30.22986823	31.64809384	29.76246649	31.22115385
07/05/2014 20:49	27.70361328	30.65512195	32.78993649	30.83162518	30.44034545	30.41278509	31.85644531	31.86223742	30.22986823	31.64809384	29.78659517	31.19711538
07/05/2014 21:04	27.72119141	30.67707317	32.78993649	30.83162518	30.41635569	30.41278509	31.87841797	31.84025403	30.22986823	31.64809384	29.78659517	31.22115385
07/05/2014 21:19	27.72119141	30.67707317	32.78993649	30.83162518	30.41635569	30.41278509	31.87841797	31.86223742	30.22986823	31.64809384	29.78659517	31.19711538
07/05/2014 21:34	27.72119141	30.67707317	32.78993649	30.83162518	30.41635569	30.41278509	31.87841797	31.86223742	30.22986823	31.64809384	29.78659517	31.19711538
07/05/2014 21:49	27.72119141	30.65512195	32.78993649	30.83162518	30.41635569	30.41278509	31.85644531	31.86223742	30.22986823	31.64809384	29.78659517	31.22115385
07/05/2014 22:04	27.72119141	30.65512195	32.77234978	30.83162518	30.41635569	30.41278509	31.87841797	31.86223742	30.22986823	31.64809384	29.78659517	31.22115385
07/05/2014 22:19	27.72119141	30.67707317	32.78993649	30.83162518	30.41635569	30.41278509	31.87841797	31.86223742	30.25183016	31.64809384	29.78659517	31.19711538
07/05/2014 22:34	27.72119141	30.67707317	32.78993649	30.83162518	30.41635569	30.41278509	31.87841797	31.86223742	30.22986823	31.64809384	29.78659517	31.22115385
07/05/2014 22:49	27.72119141	30.67707317	32.78993649	30.83162518	30.41635569	30.41278509	31.85644531	31.86223742	30.25183016	31.64809384	29.78659517	31.19711538
07/05/2014 23:04	27.72119141	30.67707317	32.78993649	30.83162518	30.41635569	30.43687761	31.87841797	31.86223742	30.22986823	31.64809384	29.78659517	31.19711538
07/05/2014 23:19	27.72119141	30.67707317	32.78993649	30.83162518	30.41635569	30.41278509	31.87841797	31.86223742	30.25183016	31.64809384	29.78659517	31.19711538
07/05/2014 23:34	27.74316406	30.67707317	32.78993649	30.83162518	30.41635569	30.41278509	31.87841797	31.84025403	30.25183016	31.64809384	29.78659517	31.22115385
07/05/2014 23:49	27.72119141	30.67707317	32.81191988	30.83162518	30.41635569	30.41278509	31.85644531	31.86223742	30.25183016	31.64809384	29.76246649	31.22115385
08/05/2014 00:04	27.72119141	30.67707317	32.81191988	30.81405564	30.41635569	30.41278509	31.85644531	31.86223742	30.25183016	31.64809384	29.78659517	31.19711538
08/05/2014 00:19	27.72119141	30.67707317	32.78993649	30.83162518	30.41635569	30.41278509	31.85644531	31.86223742	30.22986823	31.64809384	29.78659517	31.22115385
08/05/2014 00:34	27.72119141	30.67707317	32.81191988	30.81405564	30.39236592	30.41278509	31.87841797	31.86223742	30.22986823	31.64809384	29.76246649	31.19711538
08/05/2014 00:49	27.70361328	30.67707317	32.78993649	30.83162518	30.39236592	30.43687761	31.85644531	31.86223742	30.22986823	31.64809384	29.78659517	31.19711538
08/05/2014 01:04	27.72119141	30.67707317	32.81191988	30.83162518	30.39236592	30.41278509	31.85644531	31.84025403	30.25183016	31.64809384	29.76246649	31.19711538
08/05/2014 01:19	27.72119141	30.67707317	32.81191988	30.81405564	30.39236592	30.41278509	31.85644531	31.86223742	30.22986823	31.63049853	29.76246649	31.19711538
08/05/2014 01:34	27.72119141	30.67707317	32.81191988	30.81405564	30.39236592	30.41278509	31.85644531	31.86223742	30.25183016	31.64809384	29.76246649	31.19711538
08/05/2014 01:49	27.72119141	30.69902439	32.81191988	30.81405564	30.39236592	30.41278509	31.85644531	31.86223742	30.25183016	31.63049853	29.76246649	31.19711538
08/05/2014 02:04	27.72119141	30.67707317	32.81191988	30.81405564	30.39236592	30.41278509	31.85644531	31.86223742	30.25183016	31.64809384	29.76246649	31.19711538
08/05/2014 02:19	27.70361328	30.67707317	32.81191988	30.81405564	30.36837616	30.41278509	31.85644531	31.86223742	30.22986823	31.64809384	29.76246649	31.19711538
08/05/2014 02:34	27.72119141	30.67707317	32.81191988	30.81405564	30.39236592	30.41278509	31.85644531	31.86223742	30.22986823	31.63049853	29.76246649	31.19711538
08/05/2014 02:49	27.70361328	30.67707317	32.81191988	30.81405564	30.36837616	30.41278509	31.85644531	31.86223742	30.25183016	31.63049853	29.76246649	31.19711538
08/05/2014 03:04	27.72119141	30.69902439	32.81191988	30.81405564	30.39236592	30.41278509	31.83447266	31.86223742	30.22986823	31.63049853	29.76246649	31.19711538
08/05/2014 03:19	27.70361328	30.69902439	32.81191988	30.81405564	30.36837616	30.41278509	31.85644531	31.84025403	30.22986823	31.63049853	29.76246649	31.19711538
08/05/2014 03:34	27.70361328	30.67707317	32.81191988	30.81405564	30.36837616	30.41278509	31.85644531	31.86223742	30.22986823	31.63049853	29.76246649	31.19711538
08/05/2014 03:49	27.70361328	30.67707317	32.81191988	30.81405564	30.39236592	30.41278509	31.85644531	31.84025403	30.22986823	31.64809384	29.76246649	31.19711538
08/05/2014 04:04	27.72119141	30.67707317	32.78993649	30.81405564	30.36837616	30.38869258	31.83447266	31.86223742	30.22986823	31.63049853	29.76246649	31.19711538
08/05/2014 04:19	27.70361328	30.67707317	32.81191988	30.81405564	30.36837616	30.41278509	31.85644531	31.86223742	30.22986823	31.63049853	29.76246649	31.19711538
08/05/2014 04:34	27.72119141	30.67707317	32.81191988	30.81405564	30.36837616	30.38869258	31.85644531	31.84025403	30.22986823	31.63049853	29.76246649	31.17307692
08/05/2014 04:49	27.70361328	30.67707317	32.81191988	30.81405564	30.36837616	30.41278509	31.85644531	31.84025403	30.22986823	31.63049853	29.76246649	31.19711538
08/05/2014 05:04	27.70361328	30.67707317	32.78993649	30.81405564	30.36837616	30.38869258	31.85644531	31.84025403	30.22986823	31.63049853	29.76246649	31.19711538
08/05/2014 05:19	27.70361328	30.67707317	32.78993649	30.81405564	30.36837616	30.38869258	31.83447266	31.84025403	30.22986823	31.63049853	29.76246649	31.19711538
08/05/2014 05:34	27.72119141	30.67707317	32.78993649	30.81405564	30.36837616	30.38869258	31.85644531	31.84025403	30.22986823	31.63049853	29.76246649	31.19711538
08/05/2014 05:49	27.70361328	30.67707317	32.78993649	30.81405564	30.36837616	30.38869258	31.85644531	31.88422081	30.2079063	31.63049853	29.7383378	31.17307692
08/05/2014 06:04	27.70361328	30.67707317	32.78993649	30.81405564	30.36837616	30.38869258	31.85644531	31.81827064	30.22986823	31.63049853	29.76246649	31.17307692
08/05/2014 06:19	27.70361328	30.65512195	32.78993649	30.7920937	30.36837616	30.38869258	31.83447266	31.84025403	30.2079063	31.64809384	29.76246649	31.17307692
08/05/2014 06:34	27.70361328	30.67707317	32.78993649	30.81405564	30.36837616	30.38869258	31.83447266	31.84025403	30.22986823	31.63049853	29.7383378	31.17307692
08/05/2014 06:49	27.70361328	30.65512195	32.78993649	30.7920937	30.36837616	30.36460006	31.8125	31.84025403	30.2079063	31.63049853	29.7383378	31.14903846
08/05/2014 07:04	27.70361328	30.63317073	32.77234978	30.7920937	30.34918435	30.36460006	31.8125	31.86223742	30.18594436	31.63049853	29.7383378	31.14903846
08/05/2014 07:19	27.68164063	30.63317073	32.77234978	30.7920937	30.34918435	30.36460006	31.83447266	31.79628725	30.18594436	31.63049853	29.7383378	31.14903846
08/05/2014 07:34	27.68164063	30.63317073	32.77234978	30.7920937	30.36837616	30.36460006	31.83447266	31.84025403	30.16398243	31.63049853	29.7383378	31.14903846
08/05/2014 07:49	27.68164063	30.61121951	32.75036639	30.77013177	30.36837616	30.34050755	31.76855469	31.84025403	30.16398243	31.63049853	29.7383378	31.125
08/05/2014 08:04	27.68164063	30.61121951	32.70639961	30.77013177	30.36837616	30.34050755	31.79052734	31.77430386	30.16398243	31.6085044	29.71420912	31.125
08/05/2014 08:19	27.68164063	30.58926829	32.728383	30.7920937	30.34918435	30.31641503	31.79052734	31.81827064	30.16398243	31.6085044	29.71420912	31.10576923
08/05/2014 08:34	27.68164063	30.56731707	32.728383	30.77013177	30.34918435	30.31641503	31.76855469	31.77430386	30.16398243	31.6085044	29.71420912	31.10576923
08/05/2014 08:49	27.68164063	30.5497561	32.70639961	30.7920937	30.34918435	30.29714102	31.76855469	31.77430386	30.1420205	31.6085044	29.71420912	31.08173077
08/05/2014 09:04	27.68164063	30.5497561	32.70639961	30.77013177	30.34918435	30.29714102	31.76855469	31.77430386	30.12005857	31.6085044	29.69008043	31.08173077
08/05/2014 09:19	27.68164063	30.58926829	32.68441622	30.77013177	30.34918435	30.29714102	31.72460938	31.77430386	30.12005857	31.6085044	29.69008043	31.08173077
08/05/2014 09:34	27.65966797	30.5497561	32.68441622	30.77013177	30.34918435	30.27304851	31.72460938	31.81827064	30.09809663	31.6085044	29.67077748	31.05769231
08/05/2014 09:49	27.68164063	30.52780488	32.70639961	30.74816984	30.34918435	30.29714102	31.74658203	31.73033708	30.09809663	31.6085044	29.69008043	31.03365385
08/05/2014 10:04	27.68164063	30.50585366	32.68441622	30.74816984	30.34918435	30.27304851	31.72460938	31.77430386	30.09809663	31.58651026	29.67077748	31.03365385
08/05/2014 10:19	27.68164063	30.52780488	32.68441622	30.72620791	30.34918435	30.27304851	31.74658203	31.77430386	30.0761347	31.56451613	29.64664879	31.03365385
08/05/2014 10:34	27.63769531	30.5497561	32.66243283	30.74816984	30.34918435	30.24895599	31.70263672	31.75232047	30.0761347	31.56451613	29.67077748	31.03365385
08/05/2014 10:49	27.68164063	30.52780488	32.68441622	30.72620791	30.36837616	30.27304851	31.74658203	31.6863703	30.0761347	31.58651026	29.64664879	31.03365385
08/05/2014 11:04	27.65966797	30.52780488	32.64044944	30.72620791	30.36837616	30.27304851	31.72460938	31.66438691	30.0761347	31.56451613	29.64664879	31.03365385
08/05/2014 11:19	27.65966797	30.52780488	32.66243283	30.72620791	30.34918435	30.27304851	31.72460938	31.73033708	30.0761347	31.56451613	29.64664879	31.00961538
08/05/2014 11:34	27.65966797	30.50585366	32.64044944	30.74816984	30.36837616	30.29714102	31.70263672	31.77430386	30.05417277	31.54252199	29.64664879	31.03365385
08/05/2014 11:49	27.65966797	30.52780488	32.66243283	30.74816984	30.36837616	30.29714102	31.72460938	31.75232047	30.0761347	31.56451613	29.64664879	31.03365385
08/05/2014 12:04	27.65966797	30.50585366	32.66243283	30.74816984	30.36837616	30.29714102	31.72460938	31.75232047	30.0761347	31.56451613	29.64664879	31.03365385
08/05/2014 12:19	27.63769531	30.50585366	32.64044944	30.72620791	30.36837616	30.29714102	31.70263672	31.70835369	30.09809663	31.54252199	29.64664879	31.03365385
08/05/2014 12:34	27.65966797	30.52780488	32.66243283	30.77013177	30.36837616	30.29714102	31.68066406	31.75232047	30.0761347	31.54252199	29.64664879	31.03365385
08/05/2014 12:49	27.68164063	30.48390244	32.66243283	30.77013177	30.34918435	30.29714102	31.72460938	31.77430386	30.09809663	31.56451613	29.62252011	31.03365385
08/05/2014 13:04	27.65966797	30.50585366	32.66243283	30.74816984	30.39236592	30.29714102	31.74658203	31.75232047	30.09809663	31.54252199	29.64664879	31.05769231
08/05/2014 13:19	27.65966797	30.48390244	32.64044944	30.74816984	30.39236592	30.29714102	31.72460938	31.77430386	30.12005857	31.52052786	29.64664879	31.03365385
08/05/2014 13:34	27.57177734	30.50585366	32.64044944	30.72620791	30.39236592	30.29714102	31.74658203	31.79628725	30.12005857	31.54252199	29.67077748	31.05769231
08/05/2014 13:49	27.65966797	30.50585366	32.66243283	30.77013177	30.39236592	30.29714102	31.72460938	31.77430386	30.1420205	31.54252199	29.67077748	31.05769231
08/05/2014 14:04	27.68164063	30.50585366	32.66243283	30.77013177	30.39236592	30.22486348	31.72460938	31.77430386	30.12005857	31.52052786	29.67077748	31.05769231
08/05/2014 14:19	27.65966797	30.5497561	32.64044944	30.77013177	30.39236592	30.22486348	31.74658203	31.81827064	30.12005857	31.49853372	29.67077748	31.05769231
08/05/2014 14:34	27.65966797	30.52780488	32.66243283	30.7920937	30.41635569	30.24895599	31.76855469	31.75232047	30.1420205	31.49853372	29.67077748	31.05769231
08/05/2014 14:49	27.65966797	30.48390244	32.61846605	30.74816984	30.36837616	30.24895599	31.70263672	31.75232047	30.1420205	31.49853372	29.67077748	30.96153846
08/05/2014 15:04	27.65966797	30.48390244	32.66243283	30.7920937	30.32519458	30.27304851	31.68066406	31.73033708	30.05417277	31.47653959	29.64664879	30.98557692
08/05/2014 15:19	27.63769531	30.52780488	32.66243283	30.77013177	30.34918435	30.27304851	31.70263672	31.6863703	30.0761347	31.49853372	29.64664879	30.98557692
08/05/2014 15:34	27.65966797	30.50585366	32.68441622	30.77013177	30.34918435	30.27304851	31.68066406	31.70835369	30.0761347	31.49853372	29.59839142	30.98557692
08/05/2014 15:49	27.65966797	30.48390244	32.64044944	30.77013177	30.36837616	30.29714102	31.70263672	31.73033708	30.09809663	31.49853372	29.62252011	31.00961538
08/05/2014 16:04	27.63769531	30.50585366	32.61846605	30.7920937	30.36837616	30.29714102	31.74658203	31.70835369	30.12005857	31.49853372	29.64664879	31.00961538
08/05/2014 16:19	27.63769531	30.52780488	32.61846605	30.81405564	30.39236592	30.31641503	31.74658203	31.79628725	30.1420205	31.49853372	29.64664879	31.05769231
08/05/2014 16:34	27.65966797	30.5497561	32.64044944	30.83162518	30.41635569	30.31641503	31.79052734	31.79628725	30.16398243	31.49853372	29.64664879	31.05769231
08/05/2014 16:49	27.65966797	30.5497561	32.64044944	30.83162518	30.41635569	30.34050755	31.79052734	31.75232047	30.16398243	31.52052786	29.67077748	31.08173077
08/05/2014 17:04	27.63769531	30.56731707	32.66243283	30.85358712	30.41635569	30.36460006	31.8125	31.81827064	30.16398243	31.54252199	29.64664879	31.08173077
08/05/2014 17:19	27.65966797	30.5497561	32.68441622	30.83162518	30.41635569	30.34050755	31.83447266	31.81827064	30.18594436	31.54252199	29.69008043	31.10576923
08/05/2014 17:34	27.59375	30.58926829	32.68441622	30.87554905	30.44034545	30.38869258	31.85644531	31.86223742	30.2079063	31.54252199	29.67077748	31.125
08/05/2014 17:49	27.68164063	30.58926829	32.70639961	30.87554905	30.44034545	30.41278509	31.85644531	31.86223742	30.22986823	31.54252199	29.69008043	31.125
08/05/2014 18:04	27.65966797	30.58926829	32.70639961	30.87554905	30.44034545	30.41278509	31.87841797	31.81827064	30.22986823	31.56451613	29.69008043	31.125
08/05/2014 18:19	27.65966797	30.61121951	32.728383	30.89751098	30.44034545	30.41278509	31.85644531	31.86223742	30.25183016	31.54252199	29.69008043	31.125
08/05/2014 18:34	27.65966797	30.61121951	32.728383	30.89751098	30.44034545	30.41278509	31.87841797	31.86223742	30.25183016	31.54252199	29.71420912	31.125
08/05/2014 18:49	27.65966797	30.58926829	32.75036639	30.89751098	30.44034545	30.43687761	31.87841797	31.88422081	30.22986823	31.56451613	29.71420912	31.14903846
08/05/2014 19:04	27.65966797	30.61121951	32.75036639	30.91947291	30.46433522	30.43687761	31.90039063	31.88422081	30.25183016	31.56451613	29.71420912	31.14903846
08/05/2014 19:19	27.65966797	30.61121951	32.77234978	30.89751098	30.44034545	30.43687761	31.90039063	31.88422081	30.25183016	31.54252199	29.71420912	31.14903846
08/05/2014 19:34	27.68164063	30.61121951	32.77234978	30.89751098	30.44034545	30.43687761	31.90039063	31.88422081	30.25183016	31.56451613	29.71420912	31.14903846
08/05/2014 19:49	27.65966797	30.61121951	32.77234978	30.89751098	30.44034545	30.43687761	31.87841797	31.88422081	30.25183016	31.56451613	29.71420912	31.14903846
08/05/2014 20:04	27.65966797	30.61121951	32.75036639	30.89751098	30.44034545	30.43687761	31.90039063	31.86223742	30.25183016	31.56451613	29.71420912	31.14903846
08/05/2014 20:19	27.65966797	30.61121951	32.77234978	30.89751098	30.44034545	30.43687761	31.90039063	31.88422081	30.25183016	31.54252199	29.71420912	31.14903846
08/05/2014 20:34	27.65966797	30.63317073	32.77234978	30.89751098	30.44034545	30.43687761	31.90039063	31.88422081	30.18594436	31.54252199	29.7383378	31.14903846
08/05/2014 20:49	27.65966797	30.63317073	32.77234978	30.89751098	30.44034545	30.46097013	31.90039063	31.88422081	30.25183016	31.54252199	29.71420912	31.17307692
08/05/2014 21:04	27.65966797	30.63317073	32.77234978	30.89751098	30.41635569	30.43687761	31.90039063	31.9062042	30.25183016	31.54252199	29.71420912	31.14903846
08/05/2014 21:19	27.65966797	30.63317073	32.77234978	30.89751098	30.44034545	30.43687761	31.90039063	31.88422081	30.25183016	31.54252199	29.71420912	31.14903846
08/05/2014 21:34	27.65966797	30.63317073	32.78993649	30.87554905	30.41635569	30.43687761	31.90039063	31.88422081	30.26939971	31.54252199	29.71420912	31.17307692
08/05/2014 21:49	27.65966797	30.63317073	32.78993649	30.87554905	30.41635569	30.43687761	31.90039063	31.88422081	30.26939971	31.54252199	29.71420912	31.14903846
08/05/2014 22:04	27.65966797	30.63317073	32.78993649	30.89751098	30.41635569	30.43687761	31.90039063	31.88422081	30.25183016	31.54252199	29.71420912	31.14903846
08/05/2014 22:19	27.65966797	30.63317073	32.78993649	30.87554905	30.41635569	30.43687761	31.87841797	31.88422081	30.26939971	31.54252199	29.71420912	31.14903846
08/05/2014 22:34	27.65966797	30.63317073	32.78993649	30.87554905	30.41635569	30.43687761	31.90039063	31.88422081	30.26939971	31.54252199	29.71420912	31.14903846
08/05/2014 22:49	27.63769531	30.63317073	32.78993649	30.87554905	30.41635569	30.43687761	31.90039063	31.88422081	30.25183016	31.54252199	29.71420912	31.14903846
08/05/2014 23:04	27.65966797	30.63317073	32.78993649	30.87554905	30.41635569	30.43687761	31.87841797	31.88422081	30.26939971	31.54252199	29.71420912	31.14903846
08/05/2014 23:19	27.63769531	30.63317073	32.77234978	30.87554905	30.41635569	30.43687761	31.87841797	31.88422081	30.25183016	31.54252199	29.71420912	31.14903846
08/05/2014 23:34	27.63769531	30.63317073	32.77234978	30.85358712	30.39236592	30.43687761	31.87841797	31.88422081	30.26939971	31.54252199	29.71420912	31.14903846
08/05/2014 23:49	27.63769531	30.63317073	32.77234978	30.85358712	30.39236592	30.43687761	31.87841797	31.88422081	30.25183016	31.54252199	29.71420912	31.14903846
09/05/2014 00:04	27.65966797	30.63317073	32.77234978	30.83162518	30.39236592	30.41278509	31.87841797	31.88422081	30.22986823	31.54252199	29.71420912	31.14903846
09/05/2014 00:19	27.65966797	30.63317073	32.78993649	30.87554905	30.39236592	30.41278509	31.87841797	31.88422081	30.25183016	31.56451613	29.71420912	31.14903846
09/05/2014 00:34	27.63769531	30.63317073	32.77234978	30.85358712	30.39236592	30.41278509	31.87841797	31.86223742	30.25183016	31.52052786	29.69008043	31.14903846
09/05/2014 00:49	27.63769531	30.63317073	32.78993649	30.85358712	30.39236592	30.41278509	31.87841797	31.88422081	30.25183016	31.52052786	29.71420912	31.125
09/05/2014 01:04	27.63769531	30.63317073	32.78993649	30.87554905	30.39236592	30.41278509	31.87841797	31.86223742	30.26939971	31.52052786	29.71420912	31.125
09/05/2014 01:19	27.63769531	30.61121951	32.77234978	30.87554905	30.39236592	30.41278509	31.87841797	31.86223742	30.25183016	31.54252199	29.69008043	31.14903846
09/05/2014 01:34	27.63769531	30.63317073	32.78993649	30.85358712	30.39236592	30.41278509	31.87841797	31.88422081	30.25183016	31.54252199	29.69008043	31.125
09/05/2014 01:49	27.63769531	30.63317073	32.77234978	30.85358712	30.39236592	30.38869258	31.87841797	31.86223742	30.25183016	31.54252199	29.69008043	31.125
09/05/2014 02:04	27.63769531	30.63317073	32.77234978	30.85358712	30.39236592	30.41278509	31.87841797	31.88422081	30.25183016	31.54252199	29.69008043	31.125
09/05/2014 02:19	27.65966797	30.63317073	32.77234978	30.85358712	30.39236592	30.41278509	31.87841797	31.86223742	30.25183016	31.54252199	29.69008043	31.125
09/05/2014 02:34	27.63769531	30.61121951	32.78993649	30.85358712	30.39236592	30.41278509	31.87841797	31.86223742	30.25183016	31.54252199	29.69008043	31.125
09/05/2014 02:49	27.65966797	30.63317073	32.77234978	30.85358712	30.39236592	30.41278509	31.87841797	31.86223742	30.25183016	31.52052786	29.69008043	31.125
09/05/2014 03:04	27.63769531	30.63317073	32.77234978	30.85358712	30.39236592	30.41278509	31.85644531	31.86223742	30.25183016	31.52052786	29.69008043	31.125
09/05/2014 03:19	27.63769531	30.63317073	32.77234978	30.85358712	30.39236592	30.38869258	31.85644531	31.86223742	30.22986823	31.52052786	29.69008043	31.125
09/05/2014 03:34	27.63769531	30.63317073	32.77234978	30.87554905	30.36837616	30.41278509	31.85644531	31.86223742	30.22986823	31.52052786	29.69008043	31.125
09/05/2014 03:49	27.63769531	30.63317073	32.77234978	30.85358712	30.39236592	30.38869258	31.85644531	31.86223742	30.25183016	31.52052786	29.69008043	31.125
09/05/2014 04:04	27.63769531	30.63317073	32.77234978	30.85358712	30.36837616	30.38869258	31.85644531	31.86223742	30.25183016	31.52052786	29.69008043	31.125
09/05/2014 04:19	27.63769531	30.63317073	32.78993649	30.85358712	30.36837616	30.38869258	31.85644531	31.86223742	30.22986823	31.52052786	29.69008043	31.125
09/05/2014 04:34	27.63769531	30.61121951	32.77234978	30.85358712	30.36837616	30.38869258	31.85644531	31.86223742	30.22986823	31.52052786	29.69008043	31.125
09/05/2014 04:49	27.63769531	30.63317073	32.77234978	30.85358712	30.36837616	30.38869258	31.85644531	31.84025403	30.22986823	31.52052786	29.69008043	31.10576923
09/05/2014 05:04	27.63769531	30.63317073	32.77234978	30.85358712	30.36837616	30.38869258	31.85644531	31.84025403	30.22986823	31.52052786	29.67077748	31.10576923
09/05/2014 05:19	27.63769531	30.61121951	32.77234978	30.85358712	30.36837616	30.38869258	31.87841797	31.84025403	30.22986823	31.54252199	29.67077748	31.10576923
09/05/2014 05:34	27.63769531	30.61121951	32.77234978	30.85358712	30.36837616	30.38869258	31.85644531	31.86223742	30.22986823	31.52052786	29.67077748	31.10576923
09/05/2014 05:49	27.63769531	30.61121951	32.77234978	30.85358712	30.36837616	30.38869258	31.87841797	31.81827064	30.22986823	31.52052786	29.67077748	31.125
09/05/2014 06:04	27.63769531	30.61121951	32.77234978	30.85358712	30.36837616	30.38869258	31.85644531	31.84025403	30.2079063	31.54252199	29.69008043	31.125
09/05/2014 06:19	27.63769531	30.63317073	32.77234978	30.85358712	30.36837616	30.38869258	31.87841797	31.81827064	30.22986823	31.52052786	29.69008043	31.125
09/05/2014 06:34	27.63769531	30.61121951	32.77234978	30.85358712	30.36837616	30.36460006	31.83447266	31.88422081	30.2079063	31.52052786	29.67077748	31.10576923
09/05/2014 06:49	27.63769531	30.61121951	32.77234978	30.85358712	30.36837616	30.36460006	31.83447266	31.84025403	30.2079063	31.54252199	29.67077748	31.08173077
09/05/2014 07:04	27.61572266	30.58926829	32.75036639	30.83162518	30.36837616	30.36460006	31.83447266	31.84025403	30.2079063	31.52052786	29.67077748	31.08173077
09/05/2014 07:19	27.61572266	30.56731707	32.75036639	30.83162518	30.36837616	30.34050755	31.8125	31.81827064	30.2079063	31.52052786	29.64664879	31.08173077
09/05/2014 07:34	27.61572266	30.5497561	32.70639961	30.83162518	30.36837616	30.34050755	31.83447266	31.81827064	30.16398243	31.52052786	29.64664879	31.05769231
09/05/2014 07:49	27.61572266	30.5497561	32.70639961	30.83162518	30.34918435	30.34050755	31.79052734	31.81827064	30.18594436	31.52052786	29.62252011	31.05769231
09/05/2014 08:04	27.59375	30.52780488	32.68441622	30.83162518	30.32519458	30.29714102	31.76855469	31.79628725	30.1420205	31.52052786	29.62252011	31.03365385
09/05/2014 08:19	27.59375	30.52780488	32.68441622	30.81405564	30.32519458	30.29714102	31.74658203	31.79628725	30.12005857	31.52052786	29.62252011	31.00961538
09/05/2014 08:34	27.59375	30.52780488	32.66243283	30.81405564	30.32519458	30.27304851	31.70263672	31.73033708	30.12005857	31.49853372	29.59839142	31.00961538
09/05/2014 08:49	27.61572266	30.46195122	32.64044944	30.7920937	30.32519458	30.27304851	31.70263672	31.75232047	30.0761347	31.49853372	29.59839142	30.98557692
09/05/2014 09:04	27.59375	30.50585366	32.64044944	30.7920937	30.32519458	30.27304851	31.68066406	31.73033708	30.0761347	31.47653959	29.59839142	30.98557692
09/05/2014 09:19	27.59375	30.50585366	32.64044944	30.7920937	30.32519458	30.27304851	31.72460938	31.73033708	30.05417277	31.47653959	29.59839142	30.98557692
09/05/2014 09:34	27.59375	30.50585366	32.61846605	30.77013177	30.34918435	30.27304851	31.70263672	31.77430386	30.0761347	31.49853372	29.59839142	30.96153846
[truncated: 18,538 more rows]
