# Supplementary material for: Breakfast Canyon Discovered in Honeybee Hive Weight Curves
Source: Insects. 2018 Dec 1;9(4):176. doi: 10.3390/insects9040176 (PMC6316558; doi:10.3390/insects9040176)
Supplement: Supplementary file 1 [file insects-09-00176-s001.zip › insects-377515-SI/File S2/input/hive-weight-az-2015.txt]

date	H101	H102	H103	H104	H105	H106	H107	H108	H109	H110	H111	H112	H113	H114	H115	H116
4/30/15 14:12	30.61207618	30.06984448	29.74787709	30.58151413	29.12460176	27.84887279	29.51890285	30.06358073	28.87038191	30.13619398	29.30346323	29.11136552	20.62116097	18.94463651	20.59626932	19.94363804
4/30/15 14:27	30.59456883	30.06591026	29.7382474	30.56969414	29.11144886	27.80079259	29.51627948	30.04609481	28.84584299	30.11075811	29.28595742	29.09777366	29.85064665	28.25237439	20.59626932	19.94757027
4/30/15 14:42	30.60113409	30.05104767	29.72774227	30.56531637	29.09522696	27.8423164	29.51234442	30.04609481	28.86775274	30.12128329	29.30346323	29.09777366	29.82931737	28.24538233	29.95630074	29.54483227
4/30/15 14:57	30.58362674	30.06197604	29.73036855	30.53467196	29.09259638	27.83707128	29.49747865	30.03691471	28.85548328	30.069973	29.28727036	29.09119696	29.8171292	28.2414493	29.93884044	29.54046313
4/30/15 15:12	30.57968759	30.05498188	29.7382474	30.54386528	29.08952737	27.8300778	29.49485528	30.02992034	28.85022494	30.07567415	29.27282806	29.08725094	29.82496445	28.23882728	29.93884044	29.52866644
4/30/15 15:27	30.58493979	30.03749648	29.74525081	30.53335863	29.08821208	27.8300778	29.48523625	30.03254323	28.84891036	30.06865736	29.2645128	29.07628976	29.80102342	28.23183522	29.9305468	29.5273557
4/30/15 15:42	30.5875659	30.02700524	29.74087368	30.5224142	29.0855815	27.81521665	29.47211939	30.0176802	28.84584299	30.06076347	29.26582574	29.08725094	29.80624692	28.22528017	29.91832459	29.52298655
4/30/15 15:57	30.57968759	30.00121426	29.73562112	30.51584754	29.07768977	27.80341515	29.45856531	30.02336312	28.83927006	30.05111538	29.26188693	29.08023579	29.80363517	28.22659118	29.89693572	29.51905432
4/30/15 16:12	30.54861206	30.01607686	29.74087368	30.5184742	29.06015257	27.81958758	29.47605445	30.02205168	28.82305685	30.05111538	29.2509458	29.07628976	29.79841167	28.23183522	29.90653888	29.51118986
4/30/15 16:27	30.51884957	30.00645989	29.74393767	30.52766752	29.07505919	27.82089886	29.46949602	30.00019429	28.78405749	30.04453714	29.24963286	29.05875189	29.79841167	28.22003613	29.86201511	29.50682072
4/30/15 16:42	30.52016262	30.01345405	29.75312965	30.52372753	29.06804431	27.82614397	29.47211939	30.00194288	28.82042768	30.04453714	29.24438112	29.06708238	29.80494104	28.22265815	29.85284845	29.50419923
4/30/15 16:57	30.54861206	30.02394529	29.75575593	30.52372753	29.06015257	27.8300778	29.46774711	29.99363707	28.81648392	30.03488905	29.23912938	29.04121401	29.80494104	28.2292132	29.87554685	29.51905432
4/30/15 17:12	30.55955415	30.03487367	29.76932505	30.52110086	29.05883728	27.83401164	29.45594194	30.00456577	28.80815822	30.02699516	29.22818825	29.03989867	29.77447064	28.23052421	29.87816589	29.50856838
4/30/15 17:27	30.55780341	30.04580205	29.7776416	30.53029419	29.07637448	27.83707128	29.46774711	30.00194288	28.80158529	30.02304821	29.24044231	29.04384469	29.75705898	28.23052421	29.88776906	29.50419923
4/30/15 17:42	30.5713716	30.04711345	29.67784295	30.53729862	29.07330547	27.84493895	29.46118868	29.9975714	28.80815822	30.00287494	29.24831993	29.05480587	29.72049449	28.21872512	29.88209446	29.4880334
4/30/15 17:57	30.58231369	30.06984448	29.79471242	30.55612304	29.0693596	27.84362767	29.45594194	30.00325432	28.81078739	29.9945425	29.24963286	29.05349052	29.74487082	28.22528017	29.90653888	29.50550998
4/30/15 18:12	30.58362674	30.08995269	29.80302898	30.57757413	29.08163564	27.86111138	29.47080771	30.01505731	28.82568602	30.00550623	29.24963286	29.05349052	29.74878844	28.20517801	29.91832459	29.51643284
4/30/15 18:27	30.61032544	30.1087495	29.82053751	30.61128298	29.10574928	27.87597253	29.48523625	30.0286089	28.83532631	30.00682188	29.24831993	29.06401325	29.7609766	28.17415076	29.8380072	29.52167581
4/30/15 18:42	30.64008793	30.15989431	29.83673291	30.64893182	29.12328647	27.89476752	29.51759116	30.04609481	28.84321382	30.00682188	29.2509458	29.07497442	29.76750597	28.19687494	29.95193567	29.54745376
4/30/15 18:57	30.66722431	30.1896195	29.85555458	30.67738735	29.14213895	27.92143017	29.54207596	30.07713231	28.85548328	30.01734707	29.25794812	29.08725094	29.77969414	28.22790219	29.97638009	29.56361959
4/30/15 19:12	30.67904176	30.2071049	29.86212028	30.687894	29.15967615	27.94590736	29.56612353	30.09724111	28.86906733	30.02567951	29.274141	29.11136552	29.7971058	28.24800435	30.00169753	29.58240691
4/30/15 19:27	30.68473165	30.20972771	29.8691237	30.68526734	29.16406044	27.95246375	29.57574256	30.11210414	28.87958401	30.04059019	29.28727036	29.13021874	29.81190571	28.26985453	30.02439592	29.60643721
4/30/15 19:42	30.68735775	30.20972771	29.87700254	30.683954	29.1693216	27.9550863	29.57705425	30.1199728	28.88659513	30.05506232	29.29558562	29.14117991	29.83454086	28.29651174	30.05407844	29.64007962
4/30/15 19:57	30.6886708	30.21103912	29.88531909	30.68132734	29.17195218	27.95639758	29.57705425	30.12434428	28.8892243	30.05944782	29.29558562	29.14907195	29.84934078	28.31530289	30.07852286	29.66279917
4/30/15 20:12	30.6886708	30.2071049	29.89188479	30.67738735	29.17326747	27.95945723	29.57399365	30.12959005	28.89053888	30.06471041	29.29427268	29.14907195	29.85195252	28.32622798	30.08507047	29.67372203
4/30/15 20:27	30.68473165	30.2057935	29.89582421	30.67476068	29.17326747	27.96207978	29.57268196	30.12959005	28.8892243	30.06734171	29.29558562	29.15170264	29.85064665	28.33278303	30.08507047	29.67634351
4/30/15 20:42	30.69129691	30.21366193	29.89845049	30.67607401	29.17589805	27.96601362	29.57399365	30.13221294	28.89316805	30.06734171	29.29295975	29.15477176	29.84672903	28.33802707	30.0811419	29.67765426
4/30/15 20:57	30.6834186	30.21235052	29.90545391	30.67038291	29.17589805	27.96863617	29.57137027	30.13614727	28.89316805	30.06602606	29.29558562	29.15740245	29.84411728	28.34239711	30.07677683	29.68988786
4/30/15 21:12	30.68735775	30.2057935	29.90939333	30.66644291	29.17589805	27.96863617	29.57137027	30.13745871	28.89316805	30.06734171	29.29164681	29.15477176	29.84107024	28.34764115	30.07677683	29.68027574
4/30/15 21:27	30.6834186	30.21103912	29.90282763	30.66381625	29.18028235	27.96994745	29.57137027	30.13745871	28.89579722	30.06734171	29.29164681	29.16003313	29.84107024	28.34895216	30.07415778	29.69382009
4/30/15 21:42	30.68166787	30.21759615	29.91070647	30.65987625	29.1868588	27.97257001	29.57137027	30.13877016	28.89316805	30.06865736	29.29033387	29.16003313	29.83715261	28.35288519	30.06891969	29.69250935
4/30/15 21:57	30.67641566	30.21366193	29.90939333	30.65856292	29.18159764	27.97388129	29.5687469	30.14139304	28.86074162	30.06865736	29.28333155	29.15170264	29.83323499	28.35550722	30.06630065	29.68158648
4/30/15 22:12	30.67510261	30.20841631	29.90939333	30.65549848	29.18028235	27.97257001	29.57005859	30.13221294	28.89185347	30.069973	29.28727036	29.15871779	29.83192912	28.35856624	30.06499112	29.6911986
4/30/15 22:27	30.67772871	30.20011074	29.90545391	30.65155849	29.18028235	27.96994745	29.56743522	30.13745871	28.89185347	30.06734171	29.28727036	29.1560871	29.82496445	28.35987725	30.0636816	29.6911986
4/30/15 22:42	30.66722431	30.2071049	29.90676705	30.65287182	29.18028235	27.96207978	29.56612353	30.13745871	28.8892243	30.06602606	29.28595742	29.1560871	29.82670562	28.35987725	30.06106256	29.68027574
4/30/15 22:57	30.67116346	30.2071049	29.91070647	30.65155849	29.17589805	27.95945723	29.55519282	30.1199728	28.8892243	30.06207911	29.28595742	29.16003313	29.8223527	28.35681823	30.05669748	29.67634351
4/30/15 23:12	30.67116346	30.2071049	29.90808019	30.64761849	29.1693216	27.96470234	29.56087679	30.13483583	28.88659513	30.06602606	29.28201861	29.15477176	29.81843508	28.35856624	30.05669748	29.678965
4/30/15 23:27	30.66985041	30.20142215	29.90939333	30.64499183	29.17458276	27.9673249	29.5595651	30.13483583	28.88659513	30.06339476	29.28201861	29.15170264	29.80755279	28.35026317	30.05276891	29.67241128
4/30/15 23:42	30.66985041	30.2057935	29.90939333	30.64499183	29.17326747	27.96601362	29.5595651	30.1309015	28.88528054	30.06471041	29.28333155	29.15170264	29.81582333	28.3541962	30.05014987	29.67503277
4/30/15 23:57	30.67247651	30.21103912	29.91201961	30.64630516	29.16537573	27.96470234	29.5595651	30.1309015	28.88528054	30.06339476	29.28333155	29.15301798	29.80624692	28.34895216	30.04884034	29.67110054
05/01/2015 00:12	30.67772871	30.20448209	29.9216493	30.65155849	29.16537573	27.96470234	29.55825342	30.13352438	28.88528054	30.06339476	29.28201861	29.15170264	29.81582333	28.35550722	30.05014987	29.67503277
05/01/2015 00:27	30.68035482	30.21497333	29.92558872	30.64893182	29.16800631	27.96470234	29.5595651	30.13614727	28.88659513	30.06471041	29.28201861	29.15170264	29.81582333	28.35288519	30.05014987	29.67503277
05/01/2015 00:42	30.68166787	30.20841631	29.92952814	30.64893182	29.17063689	27.96863617	29.5595651	30.13877016	28.88790971	30.06734171	29.28201861	29.15477176	29.81190571	28.35157418	30.04884034	29.67241128
05/01/2015 00:57	30.68035482	30.21628474	29.93346757	30.64630516	29.17063689	27.96863617	29.56087679	30.1400816	28.89053888	30.06865736	29.28464449	29.15740245	29.81190571	28.3541962	30.04884034	29.67765426
05/01/2015 01:12	30.6834186	30.21103912	29.93653156	30.64630516	29.17063689	27.96994745	29.5595651	30.14314164	28.89053888	30.07128865	29.28333155	29.15740245	29.81190571	28.35681823	30.05145939	29.68158648
05/01/2015 01:27	30.6834186	30.21890755	29.94047098	30.6436785	29.17063689	27.97257001	29.5595651	30.14314164	28.89185347	30.0726043	29.28333155	29.15740245	29.81451746	28.36249927	30.05145939	29.68158648
05/01/2015 01:42	30.6834186	30.21759615	29.94178412	30.6436785	29.17063689	27.97388129	29.5595651	30.14314164	28.89316805	30.0726043	29.28333155	29.15871779	29.81190571	28.36381028	30.05145939	29.69382009
05/01/2015 01:57	30.6834186	30.22065609	29.94572354	30.64236516	29.17063689	27.97388129	29.56218847	30.14707597	28.89316805	30.0726043	29.28070568	29.16134847	29.80755279	28.36512129	30.05014987	29.6911986
05/01/2015 02:12	30.6834186	30.2219675	29.94572354	30.64105183	29.17721334	27.97519256	29.5595651	30.14838741	28.89185347	30.0743585	29.28070568	29.16003313	29.80755279	28.3664323	30.04753082	29.68595563
05/01/2015 02:27	30.6834186	30.2219675	29.94834982	30.6397385	29.17195218	27.97519256	29.5595651	30.14969885	28.89448264	30.0743585	29.28070568	29.16134847	29.80755279	28.3664323	30.04753082	29.69382009
05/01/2015 02:42	30.68166787	30.22590171	29.9509761	30.63667406	29.16800631	27.97519256	29.55825342	30.14838741	28.89448264	30.0769898	29.28070568	29.16397915	29.80624692	28.36905432	30.04753082	29.69513083
05/01/2015 02:57	30.68473165	30.22065609	29.9509761	30.63667406	29.16800631	27.97519256	29.55825342	30.14969885	28.89316805	30.0743585	29.27939274	29.16397915	29.80363517	28.37036533	30.0462213	29.69644157
05/01/2015 03:12	30.6834186	30.2219675	29.95535323	30.63667406	29.16800631	27.97825221	29.5595651	30.14969885	28.89448264	30.07567415	29.27939274	29.16266381	29.80363517	28.37298736	30.0462213	29.69513083
05/01/2015 03:27	30.68473165	30.22983593	29.85161516	30.6340474	29.16800631	27.97825221	29.5595651	30.15232174	28.89316805	30.0769898	29.27807981	29.16266381	29.80102342	28.37298736	30.04360225	29.69775232
05/01/2015 03:42	30.68166787	30.22721312	29.95797952	30.63273406	29.17195218	27.97956349	29.5595651	30.15232174	28.89448264	30.07830544	29.27676687	29.16397915	29.79971754	28.37429837	30.04360225	29.69644157
05/01/2015 03:57	30.68166787	30.22590171	29.95666637	30.63273406	29.16800631	27.97694093	29.55825342	30.15232174	28.89579722	30.07830544	29.27807981	29.16397915	29.79971754	28.37429837	30.04360225	29.69775232
05/01/2015 04:12	30.68166787	30.22459031	29.95929266	30.63273406	29.16669102	27.97956349	29.55825342	30.15232174	28.89448264	30.07830544	29.27676687	29.16397915	29.7971058	28.37735739	30.04360225	29.70212146
05/01/2015 04:27	30.68166787	30.22590171	29.96191894	30.6301074	29.16669102	27.97956349	29.55825342	30.15232174	28.89579722	30.0769898	29.27676687	29.16529449	29.7971058	28.3786684	30.04185622	29.70343221
05/01/2015 04:42	30.68166787	30.22852452	29.96323208	30.6301074	29.16669102	27.97694093	29.5595651	30.15232174	28.89579722	30.07962109	29.27676687	29.16529449	29.78752938	28.37997941	30.04185622	29.70343221
05/01/2015 04:57	30.68166787	30.22983593	29.96454522	30.6301074	29.16800631	27.97956349	29.5565045	30.15494463	28.89579722	30.0769898	29.27676687	29.16660983	29.78752938	28.38260143	30.04185622	29.70343221
05/01/2015 05:12	30.68166787	30.22983593	29.96454522	30.62879407	29.17195218	27.98087477	29.5565045	30.15363318	28.89579722	30.0769898	29.27545394	29.16660983	29.78491763	28.37997941	30.03923718	29.70474295
05/01/2015 05:27	30.68166787	30.22459031	29.96454522	30.62748074	29.16669102	27.97956349	29.5565045	30.15494463	28.89579722	30.07962109	29.27545394	29.16660983	29.78491763	28.38129042	30.03530861	29.70474295
05/01/2015 05:42	30.68035482	30.22983593	29.96454522	30.62748074	29.16800631	27.98087477	29.55519282	30.15494463	28.89579722	30.07830544	29.27545394	29.16529449	29.78491763	28.38129042	30.03792766	29.70212146
05/01/2015 05:57	30.67772871	30.22983593	29.9671715	30.62485407	29.16537573	27.97956349	29.55519282	30.15625607	28.89448264	30.08093674	29.27545394	29.16660983	29.78230588	28.38129042	30.03530861	29.70474295
05/01/2015 06:12	30.66591126	30.21759615	29.96454522	30.6204763	29.17063689	27.97825221	29.55519282	30.15363318	28.89316805	30.07962109	29.27545394	29.16660983	29.78491763	28.38522345	30.03792766	29.70474295
05/01/2015 06:27	30.65890832	30.22590171	29.95929266	30.59114523	29.17195218	27.97825221	29.5258985	30.15363318	28.89579722	30.0769898	29.27282806	29.16660983	29.78100001	28.38260143	30.03530861	29.70474295
05/01/2015 06:42	30.65365612	30.2071049	29.94966296	30.60296521	29.16800631	27.97694093	29.54207596	30.15232174	28.89579722	30.06602606	29.26713868	29.16266381	29.77272947	28.38391244	30.03399909	29.70474295
05/01/2015 06:57	30.63746182	30.19224231	29.93084129	30.57757413	29.16800631	27.97125873	29.52721019	30.14707597	28.89185347	30.05944782	29.24963286	29.1560871	29.77708239	28.38260143	30.03138004	29.70474295
05/01/2015 07:12	30.60769934	30.1236121	29.90939333	30.53335863	29.16099144	27.95639758	29.51103273	30.14314164	28.8892243	30.04716843	29.24700699	29.14775661	29.77272947	28.38260143	30.02745147	29.70605369
05/01/2015 07:27	30.57837454	30.06984448	29.87700254	30.46156316	29.14520796	27.93498004	29.48698516	30.12565572	28.87826942	30.03752034	29.23650351	29.13021874	29.74878844	28.3786684	30.02046735	29.69644157
05/01/2015 07:42	30.55386426	30.04011929	29.83541977	30.42128765	29.12328647	27.90263518	29.44763459	30.12128424	28.85942704	30.03225775	29.22162357	29.11838067	29.73660028	28.35987725	29.99776896	29.67503277
05/01/2015 07:57	30.53504387	30.00121426	29.82053751	30.39589657	29.10180341	27.86897905	29.42489871	30.11079269	28.84058465	30.02173256	29.21462124	29.09514298	29.70874162	28.33540505	29.96939597	29.65362396
05/01/2015 08:12	30.52016262	29.98372886	29.81090782	30.39020546	29.08426621	27.85455499	29.42489871	30.08631241	28.8270006	30.01208447	29.21462124	29.07760511	29.69002409	28.29913376	29.92792775	29.61736007
05/01/2015 08:27	30.49871613	29.96886627	29.78814672	30.39458324	29.07067489	27.83969384	29.42358702	30.06751506	28.80552905	30.01340012	29.21199537	29.07234374	29.67653005	28.23620526	29.90522936	29.5850284
05/01/2015 08:42	30.46764059	29.96230924	29.78158102	30.3836388	29.07505919	27.83401164	29.41702859	30.05702351	28.78800125	30.01208447	29.2093695	29.06006723	29.67522418	28.19818595	29.89300715	29.54614302
05/01/2015 08:57	30.48120878	29.97717183	29.77589075	30.40640322	29.08032035	27.8423164	29.41702859	30.04347193	28.77879915	30.00550623	29.20543069	29.05612121	29.67130655	28.18245382	29.86594368	29.51905432
05/01/2015 09:12	30.47595658	29.97979464	29.76932505	30.41078099	29.08821208	27.85149534	29.43014545	30.03953759	28.77178803	30.00945318	29.20674363	29.05085984	29.67653005	28.18245382	29.86768971	29.52167581
05/01/2015 09:27	30.46895364	29.97848324	29.75444279	30.41078099	29.09785754	27.85586627	29.43845279	30.03516612	28.78011374	30.00682188	29.20674363	29.04121401	29.6843653	28.17808379	29.8554675	29.51512209
05/01/2015 09:42	30.46501449	29.99728005	29.74525081	30.42960542	29.10706457	27.86242266	29.44501122	30.02729745	28.78668666	30.00813753	29.20805656	29.03595265	29.69655346	28.18900888	29.86768971	29.51250061
05/01/2015 09:57	30.4702667	30.00645989	29.73693426	30.42260098	29.10706457	27.85455499	29.43976448	30.01112298	28.78931583	30.00112074	29.20280482	29.03200663	29.70177696	28.19556393	29.87554685	29.51250061
05/01/2015 10:12	30.47333048	30.00383707	29.73168169	30.42522764	29.1031187	27.85018406	29.44501122	30.00325432	28.78537208	29.99848944	29.20149188	29.03332197	29.68741234	28.19556393	29.86899923	29.50419923
05/01/2015 10:27	30.47201743	29.99596864	29.71811258	30.43748541	29.09259638	27.84756151	29.44632291	29.9975714	28.78668666	29.99717379	29.20543069	29.02762216	29.70351812	28.19556393	29.88776906	29.51381135
05/01/2015 10:42	30.47858268	29.99728005	29.71154688	30.42128765	29.08952737	27.84362767	29.44763459	29.99363707	28.7744172	29.99717379	29.20411776	29.02236079	29.70351812	28.19993396	29.89169763	29.50288849
05/01/2015 10:57	30.47989573	29.99334583	29.70191718	30.40377656	29.09522696	27.84625023	29.44369954	29.98970274	28.77178803	29.99848944	29.20674363	29.02367613	29.71527099	28.19687494	29.87816589	29.49895626
05/01/2015 11:12	30.47858268	29.99728005	29.69535148	30.44405207	29.08295093	27.84362767	29.44238785	29.96391102	28.77573179	29.99980509	29.20280482	29.02499147	29.67130655	28.1916309	29.88209446	29.49371329
05/01/2015 11:27	30.47726963	30.00121426	29.70060404	30.45368317	29.09259638	27.83707128	29.44763459	29.97483971	28.76784428	29.9945425	29.1997413	29.02236079	29.70743575	28.1916309	29.88645954	29.4880334
05/01/2015 11:42	30.48952477	30.00514848	29.69141206	30.46156316	29.08952737	27.8423164	29.45594194	29.97352827	28.77573179	29.99322685	29.20411776	29.01973011	29.71396512	28.18900888	29.88340398	29.48410117
05/01/2015 11:57	30.47595658	29.99859145	29.68440865	30.45236983	29.09084266	27.83969384	29.45725362	29.96522246	28.78142832	29.99059555	29.21068243	29.02762216	29.72223566	28.18900888	29.87423732	29.4788582
05/01/2015 12:12	30.48383489	30.01083124	29.69535148	30.46856759	29.1031187	27.83969384	29.46381205	29.95997669	28.78800125	29.9866486	29.2093695	29.02630682	29.71396512	28.17808379	29.88645954	29.46662459
05/01/2015 12:27	30.48252184	30.00777129	29.69797776	30.47776092	29.11144886	27.83969384	29.46381205	29.96259957	28.77573179	29.97963181	29.21068243	29.02499147	29.72484741	28.16890671	29.89169763	29.46793534
05/01/2015 12:42	30.47858268	29.99596864	29.69535148	30.47382092	29.11539473	27.84100512	29.47211939	29.95997669	28.78668666	29.97963181	29.2093695	29.02236079	29.74095319	28.18070581	29.90086428	29.46793534
05/01/2015 12:57	30.48646099	30.01083124	29.70760746	30.49001868	29.10048812	27.84100512	29.46949602	29.95210802	28.78668666	29.97305357	29.20674363	29.02499147	29.73660028	28.18638685	29.90653888	29.47361522
05/01/2015 13:12	30.48646099	30.00383707	29.70760746	30.49001868	29.11276415	27.84756151	29.47605445	29.95997669	28.77748457	29.97042227	29.20411776	29.01446875	29.7352944	28.18376483	29.9130865	29.47754745
05/01/2015 13:27	30.48646099	30.01083124	29.71023374	30.50358977	29.12065589	27.85717755	29.47343108	29.95473091	28.79764154	29.96208983	29.19842837	29.01578409	29.75270606	28.18769787	29.91701506	29.47361522
05/01/2015 13:42	30.49083782	30.02700524	29.71154688	30.51146976	29.11671002	27.85717755	29.47998951	29.95341947	28.79501237	29.97173792	29.20149188	29.02104545	29.74487082	28.19294191	29.92268966	29.47361522
05/01/2015 13:57	30.48514794	30.02001107	29.70454346	30.5088431	29.11802531	27.82221013	29.47474276	29.95079658	28.79632695	29.97436922	29.19842837	29.01446875	29.74487082	28.19556393	29.92268966	29.46793534
05/01/2015 14:12	30.48120878	30.03356226	29.71154688	30.5127831	29.11802531	27.82089886	29.47867782	29.94511366	28.79764154	29.96340548	29.19317662	29.00876894	29.75401194	28.19687494	29.92923728	29.47055682
05/01/2015 14:27	30.48646099	30.04449064	29.7154863	30.5184742	29.11276415	27.85586627	29.47211939	29.94948514	28.80027071	29.95814289	29.19448956	29.01973011	29.75967073	28.19818595	29.93753092	29.47623671
05/01/2015 14:42	30.50134223	30.03225086	29.7154863	30.52110086	29.09917283	27.85324371	29.47211939	29.94249077	28.80158529	29.94717915	29.18792488	29.01315341	29.75705898	28.19818595	29.92661823	29.47186757
05/01/2015 14:57	30.50528138	30.03356226	29.72774227	30.52372753	29.09084266	27.84756151	29.46512374	29.94948514	28.79325959	29.94191656	29.17435788	29.00087689	29.75705898	28.19993396	29.93316584	29.46924608
05/01/2015 15:12	30.51622347	30.04711345	29.72642913	30.52110086	29.09391167	27.85717755	29.46118868	29.95604235	28.79501237	29.94454786	29.17304494	29.0074536	29.76228248	28.203867	29.94538806	29.47361522
05/01/2015 15:27	30.51622347	30.05367048	29.72511599	30.53160752	29.08295093	27.83138908	29.46381205	29.95997669	28.79764154	29.94454786	29.18223549	29.01841477	29.73268265	28.19818595	29.95324519	29.45876013
05/01/2015 15:42	30.51097127	30.05498188	29.73299483	30.53467196	29.08821208	27.85717755	29.46774711	29.96391102	28.78931583	29.94060091	29.18792488	29.02236079	29.77272947	28.21042205	29.96415788	29.4910918
05/01/2015 15:57	30.50703212	30.05235907	29.72511599	30.53467196	29.08689679	27.85324371	29.45987699	29.96522246	28.78800125	29.94191656	29.19055075	29.03332197	29.77577651	28.21173306	29.9654674	29.49764552
05/01/2015 16:12	30.52016262	30.06591026	29.71023374	30.53029419	29.04130009	27.83401164	29.46381205	29.97352827	28.78668666	29.92963717	29.17304494	29.03595265	29.78100001	28.2174141	29.97768961	29.51250061
05/01/2015 16:27	30.52278873	30.07946145	29.71286002	30.52504086	29.02507819	27.83138908	29.44763459	29.94948514	28.79501237	29.91911199	29.16341675	29.03069128	29.7918823	28.22265815	29.98685627	29.5273557
05/01/2015 16:42	30.51491042	30.06984448	29.7154863	30.52372753	29.02244761	27.83270036	29.46250036	29.92107053	28.79501237	29.90551695	29.17698375	29.03069128	29.79318817	28.23620526	29.99776896	29.54046313
05/01/2015 16:57	30.52453946	30.07377869	29.72073886	30.53861195	29.03296992	27.85149534	29.46381205	29.92107053	28.79764154	29.90025436	29.18223549	29.03069128	29.79449405	28.23751627	30.00431657	29.54745376
05/01/2015 17:12	30.53504387	30.09388691	29.72905541	30.56794303	29.04261538	27.79773295	29.46643542	29.91975908	28.79063042	29.91209519	29.17698375	29.03069128	29.78491763	28.23751627	30.00693562	29.54177387
05/01/2015 17:27	30.54729901	30.11967788	29.74087368	30.59377189	29.04656125	27.86897905	29.45025796	29.93025063	28.78668666	29.90157001	29.17829668	29.03332197	29.79449405	28.23620526	30.01784831	29.54483227
05/01/2015 17:42	30.5608672	30.15858291	29.75312965	30.60996965	29.05050712	27.8838402	29.46949602	29.93986788	28.79632695	29.89762306	29.17829668	29.03989867	29.78100001	28.23183522	30.0056261	29.55007525
05/01/2015 17:57	30.59719493	30.17869112	29.7776416	30.63536073	29.05445299	27.89870135	29.49223191	29.95341947	28.81078739	29.90551695	29.18223549	29.05349052	29.78361176	28.2292132	29.99907848	29.56230885
05/01/2015 18:12	30.61995448	30.19486512	29.8069684	30.65987625	29.08163564	27.91487378	29.51234442	29.96259957	28.82568602	29.9094639	29.19317662	29.07628976	29.78100001	28.23183522	29.99122135	29.57803777
05/01/2015 18:27	30.63877488	30.20972771	29.82972949	30.67607401	29.10048812	27.93498004	29.5350803	29.98139693	28.83927006	29.91648069	29.20543069	29.0925123	29.80363517	28.26286247	30.01653879	29.59988349
05/01/2015 18:42	30.65365612	30.2219675	29.84329861	30.68658067	29.12197118	27.95115247	29.55519282	29.99625996	28.85153953	29.92700588	29.2189977	29.10215813	29.81974095	28.28427564	30.058007	29.6212923
05/01/2015 18:57	30.66022137	30.23245874	29.85424144	30.687894	29.13687779	27.96076851	29.56612353	30.01636876	28.86205621	29.91077955	29.22950118	29.11268086	29.83845849	28.31530289	30.08637999	29.64794407
05/01/2015 19:12	30.66853736	30.24076431	29.86080714	30.6975251	29.14783854	27.96994745	29.57705425	30.02729745	28.87038191	29.96603678	29.23475292	29.11969601	29.85587015	28.33671606	30.10907839	29.66716831
05/01/2015 19:27	30.66591126	30.23639296	29.86474656	30.69227177	29.15178441	27.97519256	29.58492436	30.03385467	28.87432567	29.97700052	29.24175525	29.12495737	29.86544656	28.3541962	30.12391964	29.68988786
05/01/2015 19:42	30.66416052	30.24207571	29.86474656	30.687894	29.1530997	27.97519256	29.58492436	30.03516612	28.87695484	29.9866486	29.24831993	29.1289034	29.87067006	28.36512129	30.12784821	29.69906306
05/01/2015 19:57	30.66722431	30.24469852	29.87174998	30.68526734	29.1530997	27.97519256	29.5809893	30.03691471	28.87695484	29.9866486	29.24831993	29.13284942	29.87458768	28.37429837	30.13221329	29.70605369
05/01/2015 20:12	30.66284747	30.23639296	29.87306312	30.68264067	29.1530997	27.97825221	29.57967762	30.03953759	28.87695484	29.99059555	29.24831993	29.13591855	29.87719943	28.38129042	30.13614186	29.71260741
05/01/2015 20:27	30.66284747	30.2381415	29.87306312	30.68132734	29.1693216	27.98218605	29.5809893	30.04084904	28.87826942	29.9892799	29.24700699	29.13591855	29.87067006	28.38129042	30.13221329	29.71129666
05/01/2015 20:42	30.66153442	30.23508155	29.87174998	30.67738735	29.15441499	27.97825221	29.57705425	30.04216048	28.87826942	29.9919112	29.24700699	29.13854923	29.86805831	28.38260143	30.13090376	29.71260741
05/01/2015 20:57	30.65628222	30.23639296	29.87043684	30.67476068	29.17063689	27.97956349	29.57574256	30.03953759	28.87695484	29.99059555	29.24438112	29.13723389	29.87067006	28.38653447	30.12784821	29.71522889
05/01/2015 21:12	30.63352267	30.23639296	29.86474656	30.66512958	29.16406044	27.97694093	29.57574256	30.03953759	28.87564025	29.9919112	29.24700699	29.13854923	29.86805831	28.38915649	30.12784821	29.71260741
05/01/2015 21:27	30.64534013	30.23114733	29.86474656	30.65856292	29.15967615	27.97825221	29.57705425	30.02992034	28.87038191	29.9892799	29.18223549	29.13416476	29.86675244	28.39177851	30.12522917	29.71522889
05/01/2015 21:42	30.64840391	30.22721312	29.86649742	30.66512958	29.15046912	27.97825221	29.57137027	30.03123179	28.85942704	29.98533296	29.23912938	29.12758805	29.86283481	28.38260143	30.11606251	29.71129666
05/01/2015 21:57	30.64971696	30.22852452	29.87174998	30.66512958	29.14520796	27.9673249	29.5687469	30.02598601	28.86205621	29.97963181	29.23650351	29.12627271	29.8532584	28.38260143	30.10907839	29.70343221
05/01/2015 22:12	30.65103002	30.22590171	29.87306312	30.66512958	29.14345424	27.97125873	29.56612353	30.02598601	28.86643816	29.97568487	29.23212705	29.12364203	29.8532584	28.38653447	30.11344346	29.70212146
05/01/2015 22:27	30.68735775	30.23114733	29.84592489	30.66644291	29.14213895	27.96994745	29.56350016	30.02729745	28.86643816	29.98226311	29.23781644	29.12495737	29.84934078	28.38391244	30.11606251	29.70605369
05/01/2015 22:42	30.65103002	30.2219675	29.87174998	30.66250292	29.14652325	27.97125873	29.56350016	30.02729745	28.86775274	29.98533296	29.23650351	29.12627271	29.84542315	28.38260143	30.10907839	29.69775232
05/01/2015 22:57	30.64665318	30.22983593	29.8756894	30.66250292	29.14652325	27.9673249	29.56481185	30.02729745	28.86775274	29.9866486	29.23475292	29.12232669	29.83845849	28.38522345	30.09991173	29.70474295
05/01/2015 23:12	30.64971696	30.22983593	29.8756894	30.65987625	29.14783854	27.9673249	29.57137027	30.0286089	28.85679787	29.98226311	29.23212705	29.1139962	29.8480349	28.38260143	30.11169743	29.70736444
05/01/2015 23:27	30.64971696	30.23639296	29.8756894	30.65987625	29.14213895	27.96994745	29.56481185	30.02992034	28.87038191	29.9892799	29.23475292	29.12627271	29.8480349	28.38522345	30.10907839	29.70867518
05/01/2015 23:42	30.64971696	30.22852452	29.87700254	30.65856292	29.14213895	27.96994745	29.56087679	30.02729745	28.86643816	29.98533296	29.23781644	29.12495737	29.84934078	28.38522345	30.10776886	29.71129666
05/01/2015 23:57	30.65234307	30.23245874	29.8822551	30.65856292	29.14213895	27.9673249	29.56087679	30.02992034	28.86775274	29.98796425	29.23781644	29.12495737	29.8480349	28.38653447	30.10776886	29.70998592
05/02/2015 00:12	30.65234307	30.23114733	29.88400595	30.65856292	29.14652325	27.96601362	29.5595651	30.03123179	28.86775274	29.9892799	29.23475292	29.12495737	29.84237611	28.38260143	30.10776886	29.70998592
05/02/2015 00:27	30.65365612	30.23114733	29.88794537	30.65856292	29.14213895	27.9673249	29.56087679	30.03254323	28.87038191	29.9892799	29.23475292	29.12495737	29.84237611	28.38522345	30.10514982	29.70736444
05/02/2015 00:42	30.65365612	30.23639296	29.89057165	30.65856292	29.14520796	27.96863617	29.56087679	30.03254323	28.86775274	29.99059555	29.23475292	29.12758805	29.84107024	28.38784548	30.1038403	29.70998592
05/02/2015 00:57	30.65365612	30.2394529	29.89319793	30.65549848	29.14520796	27.96994745	29.5595651	30.03385467	28.8716965	29.99322685	29.23650351	29.12758805	29.84237611	28.38915649	30.07284826	29.71129666
05/02/2015 01:12	30.65234307	30.2381415	29.89451107	30.65549848	29.14082366	27.96994745	29.5595651	30.03385467	28.8716965	29.9919112	29.23650351	29.12758805	29.84107024	28.39177851	30.10645934	29.71391815
05/02/2015 01:27	30.65234307	30.24600993	29.89713735	30.65418515	29.14652325	27.96994745	29.5595651	30.03385467	28.87038191	29.99059555	29.23650351	29.13021874	29.83845849	28.39352652	30.10645934	29.71653964
05/02/2015 01:42	30.65234307	30.23245874	29.89713735	30.65418515	29.13819308	27.97257001	29.55519282	30.03691471	28.8716965	29.99059555	29.23650351	29.12758805	29.84107024	28.39352652	29.97070549	29.71653964
05/02/2015 01:57	30.64971696	30.24076431	29.89845049	30.65418515	29.13950837	27.96994745	29.5565045	30.03691471	28.87038191	29.9919112	29.23650351	29.13021874	29.83845849	28.39352652	30.10122125	29.71653964
05/02/2015 02:12	30.65496917	30.24207571	29.90414077	30.65287182	29.13950837	27.97257001	29.5565045	30.03691471	28.8716965	29.99322685	29.23650351	29.13021874	29.83845849	28.39614854	30.10122125	29.71785038
05/02/2015 02:27	30.65496917	30.24207571	29.90808019	30.65155849	29.13687779	27.97257001	29.5565045	30.03691471	28.86906733	29.9919112	29.23343999	29.13021874	29.84107024	28.40008157	30.10122125	29.72090878
05/02/2015 02:42	30.65759527	30.24338712	29.91070647	30.65287182	29.13819308	27.97388129	29.5565045	30.03953759	28.8716965	29.99322685	29.23343999	29.13153408	29.83454086	28.39614854	30.09860221	29.71785038
05/02/2015 02:57	30.65628222	30.24338712	29.91201961	30.65024516	29.14082366	27.97519256	29.5565045	30.04216048	28.87432567	29.99585814	29.23475292	29.13284942	29.83454086	28.39877056	30.09860221	29.72090878
05/02/2015 03:12	30.65496917	30.24469852	29.91201961	30.64893182	29.14520796	27.97519256	29.5565045	30.04347193	28.87432567	29.99717379	29.23212705	29.13284942	29.83584674	28.40139258	30.09991173	29.72353027
05/02/2015 03:27	30.65496917	30.24338712	29.91464589	30.64630516	29.13950837	27.97519256	29.5565045	30.04216048	28.87432567	29.99848944	29.23475292	29.13284942	29.83845849	28.40401461	30.09860221	29.72484101
05/02/2015 03:42	30.65628222	30.25125555	29.91595903	30.64630516	29.13687779	27.97694093	29.55519282	30.04347193	28.87301108	29.99848944	29.23212705	29.13284942	29.83584674	28.40663663	30.09860221	29.7274625
05/02/2015 03:57	30.65365612	30.2556269	29.91902302	30.6436785	29.13687779	27.97694093	29.55519282	30.04347193	28.87301108	29.99717379	29.23212705	29.13284942	29.83584674	28.40794764	30.09729268	29.72484101
05/02/2015 04:12	30.65496917	30.24469852	29.92033616	30.6436785	29.13687779	27.97825221	29.55519282	30.04347193	28.87564025	29.99717379	29.23212705	29.13284942	29.83323499	28.40532562	30.09423713	29.72615175
05/02/2015 04:27	30.65496917	30.24600993	29.92033616	30.6436785	29.13687779	27.97694093	29.55519282	30.04347193	28.87301108	29.99717379	29.23212705	29.13284942	29.83192912	28.40794764	30.09292761	29.72484101
05/02/2015 04:42	30.65628222	30.25256695	29.92296244	30.6436785	29.13556251	27.97694093	29.55519282	30.04609481	28.87564025	29.99848944	29.23081412	29.13591855	29.83192912	28.41100666	30.09292761	29.7274625
05/02/2015 04:57	30.65496917	30.24863274	29.92427558	30.6436785	29.13950837	27.97956349	29.55519282	30.04609481	28.87301108	29.99717379	29.23081412	29.13591855	29.82931737	28.41231767	30.08899904	29.72615175
05/02/2015 05:12	30.65496917	30.25125555	29.92427558	30.64236516	29.13556251	27.98087477	29.55256945	30.04609481	28.87301108	30.00112074	29.23081412	29.13591855	29.82931737	28.41231767	30.09030856	29.73139473
05/02/2015 05:27	30.65496917	30.24863274	29.92690186	30.64105183	29.13424722	27.97956349	29.55256945	30.04609481	28.87432567	29.99848944	29.23081412	29.13591855	29.82801149	28.41231767	30.09030856	29.73139473
05/02/2015 05:42	30.65234307	30.24863274	29.92690186	30.64105183	29.13556251	27.98087477	29.55256945	30.04609481	28.87432567	29.99848944	29.22818825	29.13591855	29.83192912	28.41493969	30.09030856	29.73270547
05/02/2015 05:57	30.64665318	30.24732133	29.92690186	30.63667406	29.14520796	27.98087477	29.55256945	30.04740626	28.87432567	30.00112074	29.22818825	29.13591855	29.82931737	28.41362868	30.08899904	29.73270547
05/02/2015 06:12	30.63877488	30.24600993	29.92033616	30.6301074	29.14520796	27.98087477	29.54601102	30.04609481	28.87432567	29.99980509	29.23081412	29.13591855	29.82670562	28.41362868	30.08768952	29.73270547
05/02/2015 06:27	30.63483572	30.2381415	29.91727217	30.62748074	29.14082366	27.97956349	29.54601102	30.04347193	28.87432567	29.9945425	29.22818825	29.13153408	29.82670562	28.4162507	30.08637999	29.73532696
05/02/2015 06:42	30.62258058	30.22852452	29.90545391	30.6204763	29.13819308	27.97519256	29.54207596	30.03953759	28.87038191	29.98357876	29.22424944	29.13021874	29.82104683	28.4162507	30.08637999	29.73008398
05/02/2015 06:57	30.60901239	30.20841631	29.89057165	30.58545412	29.13424722	27.97257001	29.53376862	30.03691471	28.86906733	29.98533296	29.22162357	29.1289034	29.8171292	28.41362868	30.08376095	29.72484101
05/02/2015 07:12	30.58625284	30.16645134	29.86343342	30.53598529	29.12197118	27.94984119	29.50578599	30.02598601	28.86205621	29.97568487	29.21330831	29.12495737	29.80755279	28.40794764	30.07677683	29.72221953
05/02/2015 07:27	30.5687455	30.16120572	29.85424144	30.54123862	29.10048812	27.93104621	29.47998951	30.0286089	28.85811245	29.96077419	29.20805656	29.11136552	29.80624692	28.4027036	30.07284826	29.71522889
05/02/2015 07:42	30.53241776	30.09388691	29.80565526	30.45762316	29.08821208	27.92711237	29.47080771	30.02336312	28.84189923	29.93095282	29.18398607	29.08330492	29.79971754	28.38915649	30.06499112	29.70867518
05/02/2015 07:57	30.50396833	30.05104767	29.77457761	30.40771655	29.05576828	27.89739007	29.44107617	30.01243443	28.83269714	29.92569023	29.18398607	29.08023579	29.76358835	28.35856624	30.00999117	29.66716831
05/02/2015 08:12	30.48252184	30.02263388	29.76013306	30.40114989	29.04393067	27.87334998	29.42358702	29.99363707	28.80684363	29.91648069	29.18092256	29.06269791	29.73398853	28.32622798	29.98161818	29.63483664
05/02/2015 08:27	30.4702667	30.01345405	29.75706907	30.40771655	29.03428521	27.8125941	29.41702859	29.97221683	28.77178803	29.90551695	29.15947794	29.03858333	29.74225907	28.32491697	29.99645944	29.63483664
05/02/2015 08:42	30.45976229	29.99859145	29.74393767	30.41209433	29.0399848	27.85455499	29.42096365	29.96128813	28.7568894	29.89893871	29.14197213	29.01709943	29.71788274	28.23882728	29.94931662	29.57672703
05/02/2015 08:57	30.46370144	30.01083124	29.74787709	30.41603432	29.04393067	27.85586627	29.43014545	29.9464251	28.75294564	29.90288566	29.13934626	29.02104545	29.70047108	28.20517801	29.91177697	29.53390941
05/02/2015 09:12	30.46895364	30.03093945	29.74262453	30.41734765	29.05752199	27.86635649	29.42358702	29.93331067	28.73147409	29.90551695	29.15028739	29.01841477	29.69394171	28.20517801	29.91177697	29.5273557
05/02/2015 09:27	30.45976229	30.02394529	29.73036855	30.42654098	29.06146786	27.86766777	29.43582942	29.91975908	28.74111438	29.89893871	29.16079087	29.02236079	29.69785933	28.20517801	29.89431667	29.5242973
05/02/2015 09:42	30.46370144	30.03487367	29.72511599	30.43485874	29.06672902	27.8720387	29.43976448	29.9171362	28.75820398	29.89893871	29.16341675	29.01139962	29.70874162	28.20911104	29.89169763	29.51774358
05/02/2015 09:57	30.45713619	30.04580205	29.7154863	30.43354541	29.06541373	27.86635649	29.43714111	29.91145327	28.76784428	29.90288566	29.16079087	29.01973011	29.71657687	28.22134714	29.89431667	29.52167581
05/02/2015 10:12	30.45844924	30.03487367	29.71154688	30.44273873	29.06146786	27.86504521	29.43451774	29.90489606	28.76915886	29.89893871	29.15422619	29.00613826	29.71265924	28.22528017	29.91046745	29.52167581
05/02/2015 10:27	30.45713619	30.02962805	29.70585661	30.44842984	29.05883728	27.8598001	29.45025796	29.89965028	28.76127135	29.89455322	29.15685207	29.00482292	29.71527099	28.22265815	29.92661823	29.51512209
05/02/2015 10:42	30.45713619	30.03356226	29.69535148	30.45236983	29.06409844	27.8182763	29.44894628	29.89003303	28.76258593	29.89893871	29.16341675	29.00613826	29.73137678	28.22528017	29.93447537	29.51381135
05/02/2015 10:57	30.46632754	30.03487367	29.68572179	30.4549965	29.06278315	27.85717755	29.44107617	29.8550612	28.7393616	29.89060627	29.16079087	28.99123106	29.72223566	28.22396916	29.93185632	29.50856838
05/02/2015 11:12	30.46370144	30.02700524	29.68046923	30.44711651	29.05752199	27.86242266	29.44763459	29.86992423	28.75294564	29.88797497	29.15947794	28.99956155	29.70874162	28.2292132	29.78431677	29.51643284
05/02/2015 11:27	30.47464353	30.0427421	29.6992909	30.46594093	29.06672902	27.85586627	29.45463025	29.87123567	28.76784428	29.89060627	29.1677932	29.00219223	29.74487082	28.21872512	29.93884044	29.51643284
05/02/2015 11:42	30.49215087	30.04580205	29.71154688	30.48082536	29.06672902	27.86373394	29.46118868	29.86992423	28.76390052	29.89762306	29.17567081	28.99956155	29.75140019	28.21566609	29.81225325	29.50682072
05/02/2015 11:57	30.51228432	30.04842486	29.7154863	30.48607868	29.07505919	27.86897905	29.45856531	29.87517	28.76390052	29.89455322	29.17698375	28.99561553	29.74095319	28.21566609	29.93884044	29.49502403
05/02/2015 12:12	30.51753652	30.0589161	29.73168169	30.49264534	29.08163564	27.87859509	29.47211939	29.77724888	28.77178803	29.90025436	29.18661194	29.00876894	29.74617669	28.21872512	29.95193567	29.500267
05/02/2015 12:27	30.51359737	30.05235907	29.72511599	30.49133201	29.11144886	27.87597253	29.46774711	29.88478725	28.77879915	29.90157001	29.19842837	29.02104545	29.75705898	28.21872512	29.95630074	29.50288849
05/02/2015 12:42	30.52016262	30.05760469	29.7382474	30.51716087	29.10180341	27.87334998	29.46774711	29.84456965	28.78405749	29.90814825	29.20411776	29.03332197	29.75531781	28.2292132	29.96677693	29.51381135
05/02/2015 12:57	30.52016262	30.06459886	29.73562112	30.51716087	29.08426621	27.87728381	29.47343108	29.78249466	28.78405749	29.89455322	29.19317662	29.01973011	29.77272947	28.24013829	29.98030866	29.5242973
05/02/2015 13:12	30.50134223	30.04973626	29.73693426	30.51146976	29.10048812	27.87466125	29.47736614	29.87954148	28.79063042	29.90157001	29.1997413	29.02236079	29.75967073	28.24538233	29.98030866	29.53128793
05/02/2015 13:27	30.50528138	30.04842486	29.73430798	30.51409643	29.10443399	27.89214496	29.47474276	29.89265592	28.78537208	29.89762306	29.19842837	29.01008428	29.7714236	28.25237439	29.98947532	29.54046313
05/02/2015 13:42	30.50134223	30.04973626	29.72774227	30.51146976	29.09917283	27.89083368	29.46949602	29.89571595	28.78668666	29.90157001	29.19711543	29.00613826	29.77708239	28.25892944	29.99253087	29.5487645
05/02/2015 13:57	30.49871613	30.04711345	29.72336514	30.51409643	29.08952737	27.8838402	29.46774711	29.88872159	28.78011374	29.90157001	29.18529901	29.00087689	29.75967073	28.26548449	29.98685627	29.5273557
05/02/2015 14:12	30.50965822	30.05629329	29.73036855	30.5184742	29.1031187	27.86897905	29.46250036	29.86730134	28.78274291	29.89586886	29.18661194	28.9859697	29.77272947	28.25892944	29.99776896	29.5242973
05/02/2015 14:27	30.51622347	30.07377869	29.73299483	30.5224142	29.11407944	27.8895224	29.47343108	29.88741014	28.78011374	29.89323757	29.18223549	28.9859697	29.75705898	28.25761843	30.00169753	29.50550998
05/02/2015 14:42	30.51884957	30.06328745	29.7382474	30.5184742	29.1193406	27.87597253	29.46381205	29.87648145	28.77178803	29.88797497	29.18092256	28.98202368	29.7609766	28.25630742	29.99384039	29.49764552
05/02/2015 14:57	30.52979166	30.06984448	29.74393767	30.52766752	29.11539473	27.88646275	29.45331856	29.86336701	28.77748457	29.90157001	29.19055075	29.00219223	29.78883526	28.25499641	29.99776896	29.48672266
05/02/2015 15:12	30.52585251	30.06722167	29.7382474	30.53335863	29.11144886	27.89345624	29.45987699	29.87954148	28.77573179	29.89893871	29.19055075	28.99386174	29.77447064	28.27116554	30.00431657	29.51643284
05/02/2015 15:27	30.52147567	30.06984448	29.73956054	30.53992529	29.11539473	27.89739007	29.44632291	29.88741014	28.75163106	29.87306429	29.17698375	28.9859697	29.77272947	28.2790316	30.02046735	29.51905432
05/02/2015 15:42	30.49740308	30.05367048	29.73299483	30.52898085	29.11671002	27.87597253	29.42752208	29.89134447	28.79632695	29.90025436	29.18092256	28.95483997	29.76228248	28.28427564	30.02177688	29.51643284
05/02/2015 15:57	30.48646099	30.0427421	29.71679944	30.52898085	29.09522696	27.86504521	29.42096365	29.87254711	28.77310262	29.89060627	29.17304494	28.99123106	29.76881185	28.30044477	30.02177688	29.5242973
05/02/2015 16:12	30.47858268	30.03618507	29.68834807	30.50358977	29.11144886	27.87334998	29.42621039	29.84325821	28.71526087	29.88665933	29.1677932	28.96317046	29.75836485	28.28427564	30.02439592	29.53259867
05/02/2015 16:27	30.44750715	29.99728005	29.66558697	30.49001868	29.09259638	27.84493895	29.41527968	29.86336701	28.73541784	29.88402803	29.17698375	28.93204073	29.76489422	28.29257871	30.03399909	29.52997718
05/02/2015 16:42	30.41249246	30.02001107	29.66427383	30.4510565	29.07330547	27.83270036	29.41003294	29.84150962	28.76258593	29.86648605	29.17041907	28.91976421	29.77838826	28.30044477	30.03007052	29.53784164
05/02/2015 16:57	30.4273737	30.03880788	29.68309551	30.44711651	29.05182241	27.82745525	29.38729705	29.82577229	28.71920463	29.85025972	29.15291326	28.89959565	29.80232929	28.30175578	30.03007052	29.53390941
05/02/2015 17:12	30.43131286	30.05104767	29.66952639	30.46156316	29.0237629	27.82876652	29.383362	29.81746649	28.73147409	29.83534904	29.13146864	28.91187217	29.77969414	28.30175578	30.00693562	29.51381135
05/02/2015 17:27	30.43131286	30.04449064	29.67390353	30.46856759	29.03165463	27.70769186	29.39647885	29.84019817	28.71657546	29.81649141	29.12709219	28.91055683	29.75531781	28.29257871	30.00169753	29.50550998
05/02/2015 17:42	30.45844924	30.07115588	29.7089206	30.47382092	29.0356005	27.81652793	29.40872125	29.84719254	28.7218338	29.81386011	29.13672038	28.91187217	29.74617669	28.28034261	29.97899914	29.48934414
05/02/2015 17:57	30.49740308	30.1074381	29.6927252	30.46725426	29.0531377	27.87990637	29.41965197	29.86730134	28.7126317	29.82877079	29.12840512	28.91976421	29.76358835	28.24931536	29.97507057	29.48147968
05/02/2015 18:12	30.50396833	30.11836647	29.74919023	30.52766752	29.05576828	27.89083368	29.43714111	29.87123567	28.73410326	29.84762842	29.15028739	28.93467141	29.76881185	28.27772059	30.00169753	29.4910918
05/02/2015 18:27	30.5420468	30.14896593	29.7776416	30.55874971	29.08689679	27.90525774	29.45463025	29.89571595	28.74111438	29.84894407	29.15553913	28.95352463	29.77969414	28.27772059	30.01784831	29.51250061
05/02/2015 18:42	30.57531076	30.1909309	29.80565526	30.60165188	29.10837986	27.93891387	29.48523625	29.92369341	28.73804701	29.8625391	29.16472968	28.97939299	29.79841167	28.28864568	30.03399909	29.54046313
05/02/2015 18:57	30.60901239	30.22459031	29.82316379	30.6397385	29.14082366	27.96601362	29.51365611	29.94511366	28.76258593	29.88008108	29.17567081	28.99693087	29.80102342	28.31268087	30.05931653	29.54745376
05/02/2015 19:12	30.62783279	30.24863274	29.83410663	30.66512958	29.15836086	27.9970472	29.54076428	29.97090538	28.77879915	29.90025436	29.19186369	29.01841477	29.8223527	28.35681823	30.08376095	29.59158212
05/02/2015 19:27	30.55649036	30.24600993	29.83410663	30.66381625	29.18159764	28.01321962	29.5565045	29.98270837	28.78274291	29.9042013	29.19842837	29.03200663	29.84237611	28.39352652	30.12784821	29.62915676
05/02/2015 19:42	30.62258058	30.24994414	29.83935919	30.65418515	29.18291293	28.01321962	29.56350016	29.98707985	28.80815822	29.93665396	29.21068243	29.04822916	29.86283481	28.43766388	30.16276882	29.66017768
05/02/2015 19:57	30.62914584	30.24994414	29.84898888	30.65549848	29.17589805	28.00753742	29.55388113	29.9883913	28.81516934	29.93665396	29.21462124	29.05612121	29.89896401	28.46738012	30.19245133	29.69382009
05/02/2015 20:12	30.62389363	30.24338712	29.85030202	30.65024516	29.18159764	28.01015998	29.55519282	29.99101418	28.81254017	29.93665396	29.21330831	29.05480587	29.89635226	28.46038806	30.19114181	29.69513083
05/02/2015 20:27	30.63089657	30.24338712	29.85161516	30.65287182	29.17589805	28.01321962	29.55519282	29.99101418	28.81516934	29.93665396	29.21330831	29.05743655	29.88808172	28.4778682	30.2020545	29.70474295
05/02/2015 20:42	30.62651973	30.24600993	29.85686772	30.65024516	29.17721334	28.01321962	29.55256945	29.99363707	28.81516934	29.93796961	29.21199537	29.05743655	29.90157576	28.48617127	30.21253068	29.71129666
05/02/2015 20:57	30.62258058	30.24469852	29.85686772	30.64499183	29.17458276	28.00491486	29.5473227	29.98576841	28.81254017	29.93928526	29.21199537	29.05085984	29.89896401	28.4901043	30.20991163	29.71129666
05/02/2015 21:12	30.62520668	30.24994414	29.85818086	30.64236516	29.17852863	28.01015998	29.55125776	29.9975714	28.81779851	29.93796961	29.21068243	29.05875189	29.89765813	28.49272632	30.20030847	29.71391815
05/02/2015 21:27	30.62783279	30.25387836	29.86343342	30.64236516	29.17458276	28.01015998	29.42096365	29.99888284	28.80684363	29.94060091	29.21330831	29.05480587	29.89765813	28.49665935	30.20030847	29.71653964
05/02/2015 21:42	30.62783279	30.25256695	29.86474656	30.63798739	29.17195218	28.01321962	29.54601102	29.99888284	28.81648392	29.94191656	29.21068243	29.06006723	29.89069347	28.49971838	30.18983228	29.71260741
05/02/2015 21:57	30.62651973	30.2232789	29.86474656	30.6397385	29.17458276	28.01015998	29.55388113	30.00019429	28.81254017	29.93928526	29.2093695	29.05349052	29.89199934	28.49665935	30.19376085	29.70605369
05/02/2015 22:12	30.62914584	30.25693831	29.87174998	30.63798739	29.16669102	28.00622614	29.48392456	30.00194288	28.81911309	29.94191656	29.21068243	29.06138257	29.88285822	28.49971838	30.19245133	29.72221953
05/02/2015 22:27	30.62651973	30.25256695	29.87437626	30.63536073	29.17326747	28.01584218	29.5473227	30.00587721	28.80158529	29.92437458	29.18661194	29.05743655	29.88285822	28.49534834	30.19245133	29.70998592
05/02/2015 22:42	30.62520668	30.2556269	29.87700254	30.63798739	29.17063689	28.01321962	29.47736614	30.00718865	28.80158529	29.92569023	29.19842837	29.04252935	29.87197593	28.49534834	30.18153864	29.71129666
05/02/2015 22:57	30.62783279	30.25693831	29.87962882	30.63798739	29.17063689	28.01584218	29.5473227	30.0085001	28.81648392	29.94060091	29.20805656	29.06006723	29.87328181	28.49971838	30.1789196	29.71260741
05/02/2015 23:12	30.62783279	30.25125555	29.88400595	30.63273406	29.16274516	28.01015998	29.54601102	30.00194288	28.81516934	29.94323221	29.2093695	29.06269791	29.8789406	28.5023404	30.18284816	29.71959804
05/02/2015 23:27	30.62651973	30.2381415	29.8822551	30.63536073	29.17063689	28.01584218	29.53639199	30.01243443	28.81254017	29.94191656	29.20805656	29.05743655	29.87328181	28.50365141	30.18721324	29.72353027
05/02/2015 23:42	30.62783279	30.25956112	29.8822551	30.63142073	29.17326747	28.01715346	29.40872125	30.0085001	28.80421446	29.93533832	29.19711543	29.06401325	29.86805831	28.50627343	30.18459419	29.72221953
05/02/2015 23:57	30.61032544	30.23114733	29.8822551	30.60865632	29.17326747	28.01715346	29.54338765	30.0085001	28.81516934	29.950249	29.21068243	29.06401325	29.87458768	28.51020646	30.18459419	29.72615175
05/03/2015 00:12	30.62126753	30.24338712	29.87306312	30.61916297	29.17721334	28.02939205	29.53114525	29.99101418	28.81911309	29.94717915	29.20543069	29.06138257	29.87458768	28.50758444	30.18459419	29.72615175
05/03/2015 00:27	30.61995448	30.25824971	29.8822551	30.62879407	29.16800631	28.01715346	29.54207596	29.9975714	28.81516934	29.9458635	29.20805656	29.06269791	29.87197593	28.51020646	30.18022912	29.72615175
05/03/2015 00:42	30.62258058	30.25256695	29.88400595	30.62616741	29.16274516	28.0145309	29.53639199	30.00019429	28.81516934	29.94191656	29.20280482	29.05612121	29.86936418	28.51020646	30.18022912	29.7274625
05/03/2015 00:57	30.61864143	30.2556269	29.88400595	30.62616741	29.16537573	28.01846474	29.54994608	30.01505731	28.81648392	29.9458635	29.20674363	29.05875189	29.86544656	28.51282848	30.18022912	29.72615175
05/03/2015 01:12	30.61864143	30.24207571	29.88663223	30.62616741	29.17063689	28.0145309	29.54469933	30.00587721	28.78537208	29.93095282	29.1997413	29.04647537	29.86544656	28.50758444	30.17499103	29.72090878
05/03/2015 01:27	30.62520668	30.25125555	29.89451107	30.63536073	29.16274516	28.01584218	29.53901536	30.00587721	28.81911309	29.94191656	29.20543069	29.05875189	29.86414069	28.50758444	30.1789196	29.72353027
05/03/2015 01:42	30.62126753	30.23639296	29.89057165	30.62616741	29.16537573	28.01321962	29.53901536	30.0085001	28.81648392	29.94323221	29.20411776	29.05875189	29.8584819	28.50627343	30.17630055	29.72221953
05/03/2015 01:57	30.62783279	30.25824971	29.89582421	30.62354074	29.16274516	28.0145309	29.53901536	30.00718865	28.81911309	29.94323221	29.20411776	29.06138257	29.85064665	28.50627343	30.18022912	29.72353027
05/03/2015 02:12	30.62520668	30.25256695	29.90151449	30.62748074	29.16537573	28.01584218	29.53901536	30.01112298	28.81385475	29.9458635	29.20280482	29.05349052	29.86152894	28.50889545	30.17630055	29.72484101
05/03/2015 02:27	30.62783279	30.22590171	29.90414077	30.62616741	29.16537573	28.01715346	29.54207596	30.01374587	28.82042768	29.950249	29.20411776	29.06138257	29.8584819	28.50758444	30.17630055	29.72877324
05/03/2015 02:42	30.62783279	30.26480674	29.90414077	30.62354074	29.16800631	28.01715346	29.53901536	30.01374587	28.82042768	29.95156465	29.20543069	29.06138257	29.86152894	28.51020646	30.17630055	29.73008398
05/03/2015 02:57	30.62520668	30.26480674	29.90808019	30.62616741	29.16800631	28.01846474	29.54207596	30.01505731	28.82042768	29.95156465	29.20674363	29.06401325	29.85978777	28.51282848	30.17499103	29.73270547
05/03/2015 03:12	30.62914584	30.26480674	29.91070647	30.62748074	29.16537573	28.01846474	29.53901536	30.01374587	28.82174226	29.9528803	29.20543069	29.06138257	29.86152894	28.51413949	30.17630055	29.73270547
05/03/2015 03:27	30.63089657	30.24732133	29.91464589	30.62748074	29.16800631	28.02108729	29.54207596	30.0176802	28.82174226	29.95419594	29.20543069	29.06576704	29.8584819	28.51719852	30.17499103	29.73401621
05/03/2015 03:42	30.63352267	30.26480674	29.91595903	30.62748074	29.1693216	27.99442464	29.54207596	30.02074024	28.82174226	29.95551159	29.20674363	29.06576704	29.85587015	28.51850953	30.17499103	29.61998155
05/03/2015 03:57	30.63614877	30.27573512	29.92033616	30.62879407	29.1693216	28.01190835	29.54338765	30.01942879	28.82305685	29.95682724	29.20674363	29.06576704	29.85587015	28.51850953	30.17499103	29.73008398
05/03/2015 04:12	30.63614877	30.26480674	29.92296244	30.62748074	29.17195218	28.02502113	29.54338765	30.02205168	28.82437143	29.95814289	29.20674363	29.06708238	29.85456427	28.52113155	30.17499103	29.73401621
05/03/2015 04:27	30.63352267	30.2731123	29.92296244	30.62616741	29.17589805	28.0263324	29.54601102	30.02467457	28.82568602	29.95814289	29.20674363	29.06576704	29.85195252	28.52506458	30.17630055	29.73838536
05/03/2015 04:42	30.63614877	30.2731123	29.92690186	30.62485407	29.17326747	28.0263324	29.54338765	30.02336312	28.82568602	29.95814289	29.20805656	29.06839772	29.85195252	28.52637559	30.17499103	29.74100684
05/03/2015 04:57	30.63352267	30.2731123	29.928215	30.62485407	29.17195218	28.0263324	29.54601102	30.02467457	28.82568602	29.95682724	29.20674363	29.06839772	29.85195252	28.52899761	30.17499103	29.74100684
05/03/2015 05:12	30.63352267	30.27704652	29.93084129	30.62222741	29.1693216	28.02939205	29.54338765	30.02467457	28.82568602	29.95945854	29.20674363	29.06839772	29.85195252	28.53030862	30.17237198	29.74493907
05/03/2015 05:27	30.63614877	30.27573512	29.928215	30.6204763	29.17195218	28.0263324	29.54207596	30.02467457	28.82568602	29.96340548	29.20543069	29.06971306	29.84934078	28.52899761	30.17237198	29.74756056
05/03/2015 05:42	30.63352267	30.27136376	29.93084129	30.62222741	29.17589805	28.0263324	29.53901536	30.02205168	28.82437143	29.96340548	29.20543069	29.06839772	29.84934078	28.53030862	30.17106246	29.74624982
05/03/2015 05:57	30.63089657	30.27136376	29.92690186	30.61653631	29.17721334	28.02939205	29.53639199	30.02467457	28.82568602	29.96340548	29.20543069	29.06839772	29.85064665	28.53030862	30.17106246	29.74756056
05/03/2015 06:12	30.62783279	30.27442371	29.92952814	30.60165188	29.1868588	28.03070333	29.54076428	30.02467457	28.82568602	29.95419594	29.20543069	29.06839772	29.84934078	28.53293064	30.17106246	29.7488713
05/03/2015 06:27	30.62520668	30.26087252	29.92690186	30.61259631	29.17326747	28.03070333	29.53901536	30.02336312	28.82568602	29.96208983	29.20543069	29.06839772	29.85064665	28.53467866	30.17106246	29.7488713
05/03/2015 06:42	30.62126753	30.26611814	29.92427558	30.60602965	29.17589805	28.0263324	29.53639199	30.02205168	28.82568602	29.96208983	29.20543069	29.06839772	29.84934078	28.53467866	30.16844341	29.74493907
05/03/2015 06:57	30.60901239	30.25256695	29.91333275	30.58720523	29.18028235	28.0263324	29.5350803	30.02205168	28.82305685	29.96208983	29.20280482	29.06576704	29.84672903	28.53161963	30.16582437	29.74493907
05/03/2015 07:12	30.59150505	30.22983593	29.89319793	30.55874971	29.17195218	28.0145309	29.52458682	30.01942879	28.82437143	29.95945854	29.1997413	29.06576704	29.84237611	28.53030862	30.16407834	29.74231759
05/03/2015 07:27	30.54335985	30.19617652	29.86649742	30.51716087	29.15573028	27.98611988	29.49879033	30.01505731	28.81911309	29.95156465	29.19842837	29.05480587	29.83845849	28.53030862	30.16014977	29.74100684
05/03/2015 07:42	30.50834517	30.17082269	29.83279349	30.46988092	29.10574928	27.96863617	29.47998951	30.00981154	28.81078739	29.94060091	29.18792488	29.03858333	29.83062324	28.52244256	30.15360216	29.73401621
05/03/2015 07:57	30.47989573	30.13016912	29.79471242	30.42522764	29.14652325	27.95770886	29.45331856	29.9975714	28.791945	29.92042763	29.18092256	29.01973011	29.8171292	28.50758444	30.13221329	29.70998592
05/03/2015 08:12	30.45976229	29.96624346	29.76407249	30.39020546	29.11407944	27.92842365	29.42096365	29.98008549	28.77178803	29.89893871	29.17435788	29.00087689	29.77577651	28.46738012	30.08768952	29.66847905
05/03/2015 08:27	30.443568	30.07246729	29.75050337	30.37006771	29.09084266	27.90962867	29.3925438	29.9573538	28.74900189	29.87043299	29.15553913	28.97369318	29.7609766	28.42542778	30.058007	29.63745813
05/03/2015 08:42	30.44225495	30.04580205	29.73430798	30.36744105	29.06541373	27.90394646	29.38992042	29.94380221	28.7301595	29.85289102	29.14197213	28.95878599	29.74878844	28.37735739	30.05145939	29.6212923
05/03/2015 08:57	30.43962884	30.04449064	29.74262453	30.37838548	29.06541373	27.89476752	29.37374297	29.9171362	28.70868795	29.84631277	29.13540745	28.94694792	29.73964732	28.34633014	30.03399909	29.59988349
05/03/2015 09:12	30.4409419	30.04143069	29.73956054	30.37707215	29.06804431	27.88646275	29.38729705	29.90489606	28.70299141	29.84499713	29.12315338	28.93993277	29.7300709	28.32753899	30.0113007	29.5850284
05/03/2015 09:27	30.45013325	30.0427421	29.74262453	30.39983656	29.08952737	27.88515148	29.39953945	29.89396736	28.704306	29.84894407	29.11396283	28.93467141	29.59338937	28.32622798	29.99645944	29.56493034
05/03/2015 09:42	30.44488105	30.04842486	29.7382474	30.40508989	29.10574928	27.89083368	29.40740957	29.89965028	28.70868795	29.85025972	29.12052751	28.93072539	29.6843653	28.33016101	29.97768961	29.55400748
05/03/2015 09:57	30.44750715	30.03880788	29.72905541	30.40377656	29.10837986	27.89476752	29.41702859	29.89571595	28.71131712	29.8678017	29.13672038	28.93204073	29.72223566	28.33409404	29.98030866	29.54745376
05/03/2015 10:12	30.4488202	30.03225086	29.73168169	30.39983656	29.11539473	27.90525774	29.43276882	29.89265592	28.704306	29.86911735	29.144598	28.9430019	29.7352944	28.34370812	29.99122135	29.55662896
05/03/2015 10:27	30.43525201	30.02962805	29.71286002	30.39458324	29.12591705	27.89870135	29.43145714	29.89265592	28.71131712	29.87174864	29.14897445	28.94694792	29.74487082	28.36118826	30.00693562	29.56056119
05/03/2015 10:42	30.4221215	30.02001107	29.70585661	30.39852323	29.10706457	27.89083368	29.41265631	29.87517	28.71526087	29.85815361	29.15553913	28.94431724	29.73137678	28.36249927	30.01391974	29.55793971
05/03/2015 10:57	30.41511856	30.02962805	29.69535148	30.40114989	29.09391167	27.88515148	29.39953945	29.85768409	28.71657546	29.85289102	29.14328506	28.9280947	29.75705898	28.37429837	30.02046735	29.55531822
05/03/2015 11:12	30.39892427	29.99990286	29.68572179	30.39852323	29.09654225	27.87990637	29.39779054	29.84456965	28.70299141	29.83534904	29.13803332	28.91976421	29.75270606	28.36774331	30.01784831	29.5487645
05/03/2015 11:27	30.4247476	30.02132248	29.70191718	30.41866099	29.08821208	27.88515148	29.39779054	29.84719254	28.69247473	29.83798033	29.13540745	28.90792615	29.72876503	28.34501913	30.01391974	29.5242973
05/03/2015 11:42	30.4409419	30.02263388	29.71679944	30.43354541	29.09084266	27.89214496	29.40740957	29.84850398	28.68414903	29.83140209	29.13409451	28.90924149	29.74748256	28.33802707	30.00300705	29.51381135
05/03/2015 11:57	30.4461941	30.03618507	29.71942572	30.43879874	29.11539473	27.89345624	29.41527968	29.86336701	28.68546361	29.83798033	29.14197213	28.91844887	29.73398853	28.32753899	30.00868165	29.500267
05/03/2015 12:12	30.45582314	30.03356226	29.73168169	30.44405207	29.10837986	27.89607879	29.41003294	29.85768409	28.71000253	29.84762842	29.14897445	28.9280947	29.73790615	28.33540505	29.99776896	29.49764552
05/03/2015 12:27	30.44488105	30.02132248	29.72774227	30.43354541	29.13030135	27.89083368	29.41834028	29.86336701	28.71657546	29.84762842	29.15685207	28.93072539	29.75967073	28.34895216	30.01522926	29.51381135
05/03/2015 12:42	30.45275935	30.0427421	29.73693426	30.4549965	29.13030135	27.89607879	29.41965197	29.86467845	28.72753033	29.85289102	29.16341675	28.93072539	29.75401194	28.35550722	30.03007052	29.52560804
05/03/2015 12:57	30.45976229	30.05104767	29.73562112	30.44842984	29.13293193	27.89870135	29.43276882	29.86205557	28.7218338	29.85289102	29.16079087	28.9280947	29.76358835	28.35987725	30.028761	29.53522016
05/03/2015 13:12	30.46632754	30.04973626	29.73299483	30.45630983	29.13687779	27.90263518	29.43451774	29.86730134	28.72753033	29.85025972	29.15685207	28.93335607	29.76881185	28.36249927	30.028761	29.53915239
05/03/2015 13:27	30.46238839	30.03880788	29.73562112	30.45762316	29.13687779	27.90700611	29.43976448	29.87517	28.72753033	29.84762842	29.15422619	28.93467141	29.76489422	28.35157418	30.03530861	29.53390941
05/03/2015 13:42	30.46238839	30.04449064	29.72642913	30.45368317	29.15178441	27.90132391	29.43276882	29.86992423	28.72490116	29.85157537	29.158165	28.93467141	29.77969414	28.37604638	30.03792766	29.53390941
05/03/2015 13:57	30.46632754	30.04973626	29.73036855	30.46331427	29.14915383	27.90962867	29.43276882	29.87123567	28.7126317	29.85289102	29.15291326	28.93467141	29.79318817	28.37429837	30.04884034	29.53915239
05/03/2015 14:12	30.47595658	30.04842486	29.72642913	30.46156316	29.15046912	27.91487378	29.42489871	29.86992423	28.7218338	29.84894407	29.158165	28.9430019	29.79318817	28.3786684	30.04185622	29.54745376
05/03/2015 14:27	30.47201743	30.05760469	29.71679944	30.46725426	29.11013357	27.90962867	29.43714111	29.86730134	28.7218338	29.85552231	29.15553913	28.94124811	29.79971754	28.3904675	30.05407844	29.56361959
05/03/2015 14:42	30.48120878	30.06591026	29.72642913	30.47119426	29.1530997	27.92711237	29.44369954	29.86467845	28.72490116	29.85289102	29.15685207	28.95089394	29.7971058	28.3904675	30.06106256	29.55007525
05/03/2015 14:57	30.49083782	30.06722167	29.72511599	30.46988092	29.15967615	27.91093994	29.43845279	29.87385856	28.70605878	29.821754	29.14197213	28.93335607	29.7971058	28.3904675	30.07153874	29.54308462
05/03/2015 15:12	30.49740308	30.08470707	29.73299483	30.48082536	29.15836086	27.90962867	29.43582942	29.87254711	28.72490116	29.84631277	29.15685207	28.94694792	29.7662001	28.38391244	30.06891969	29.54046313
05/03/2015 15:27	30.50134223	30.07946145	29.74393767	30.49133201	29.16406044	27.91487378	29.44107617	29.87385856	28.72358658	29.84894407	29.15553913	28.95352463	29.76750597	28.4027036	30.09161808	29.5365309
05/03/2015 15:42	30.49871613	30.07946145	29.74787709	30.49001868	29.17326747	27.92011889	29.44107617	29.87517	28.72753033	29.85157537	29.15553913	28.95615531	29.80755279	28.40532562	30.09030856	29.55925045
05/03/2015 15:57	30.49740308	30.04449064	29.73562112	30.49658534	29.16099144	27.91880761	29.44763459	29.79866913	28.72621575	29.85420666	29.15947794	28.96711648	29.80494104	28.40794764	30.08637999	29.56755182
05/03/2015 16:12	30.48952477	30.06591026	29.74262453	30.48607868	29.16800631	27.92580109	29.45856531	29.87823004	28.71920463	29.85025972	29.16648026	28.96580114	29.80929396	28.41100666	30.09991173	29.57803777
05/03/2015 16:27	30.47726963	30.08864129	29.73299483	30.48607868	29.16669102	27.92842365	29.45200688	29.88085292	28.7218338	29.85420666	29.15947794	28.96711648	29.81451746	28.40925865	30.11475299	29.58371766
05/03/2015 16:42	30.47989573	30.08339567	29.73956054	30.48345202	29.13950837	27.92580109	29.42489871	29.84019817	28.71000253	29.85025972	29.15553913	28.95483997	29.82670562	28.4162507	30.12653869	29.59551435
05/03/2015 16:57	30.47726963	30.0750901	29.74262453	30.48739201	29.13687779	27.91880761	29.41265631	29.8148436	28.71000253	29.83929598	29.14766152	28.94431724	29.8223527	28.41756171	30.13352281	29.59289286
05/03/2015 17:12	30.47333048	30.08208426	29.75838221	30.48739201	29.13687779	27.90700611	29.4047862	29.78249466	28.70036224	29.83403339	29.14065919	28.93335607	29.81059983	28.40401461	30.11475299	29.57148405
05/03/2015 17:27	30.47858268	30.09388691	29.75181651	30.50227644	29.13687779	27.9135625	29.38598537	29.8148436	28.70737336	29.84061163	29.14766152	28.93993277	29.7918823	28.38653447	30.11606251	29.53259867
05/03/2015 17:42	30.49609003	30.10088107	29.76275935	30.49527201	29.11276415	27.89214496	29.3711196	29.8039149	28.71000253	29.83929598	29.14766152	28.93598675	29.76881185	28.3786684	30.11344346	29.5242973
05/03/2015 17:57	30.50965822	30.11006091	29.77195133	30.51146976	29.11407944	27.87334998	29.35363045	29.82008937	28.70167683	29.84192728	29.15028739	28.92414868	29.73398853	28.38129042	30.11999108	29.55269673
05/03/2015 18:12	30.52716556	30.13454047	29.78814672	30.53861195	29.14783854	27.90962867	29.38598537	29.84325821	28.71131712	29.84894407	29.15291326	28.93467141	29.74617669	28.38129042	30.14399899	29.55269673
05/03/2015 18:27	30.55649036	30.16951128	29.81659809	30.57494747	29.16406044	27.93498004	29.41265631	29.86467845	28.71131712	29.86911735	29.16210381	28.95089394	29.74748256	28.38391244	30.14268947	29.55662896
05/03/2015 18:42	30.60638629	30.2071049	29.84198547	30.63142073	29.18554351	27.98349732	29.45463025	29.89265592	28.7393616	29.88139673	29.17435788	28.98070834	29.75967073	28.40532562	30.17106246	29.5850284
05/03/2015 18:57	30.62126753	30.24076431	29.86343342	30.64630516	29.2030807	27.99267627	29.49485528	29.92500486	28.74505813	29.90025436	29.18529901	28.98860038	29.77838826	28.44159691	30.18459419	29.60643721
05/03/2015 19:12	30.60376019	30.23245874	29.87174998	30.65724959	29.22061789	28.01190835	29.51496779	29.9464251	28.77879915	29.92700588	29.1997413	29.02104545	29.79841167	28.4778682	30.2138402	29.61998155
05/03/2015 19:27	30.63746182	30.24732133	29.87962882	30.65987625	29.23114021	28.02502113	29.52852188	29.95604235	28.79063042	29.94060091	29.21068243	29.04822916	29.82670562	28.51850953	30.25007033	29.66542065
05/03/2015 19:42	30.5608672	30.25956112	29.88925851	30.64630516	29.23114021	27.91225122	29.52983356	29.96522246	28.80421446	29.91648069	29.22424944	29.05743655	29.87197593	28.55478082	30.28368141	29.71391815
05/03/2015 19:57	30.62258058	30.25125555	29.87831568	30.64761849	29.23114021	28.02108729	29.51496779	29.95866524	28.80289988	29.94060091	29.21593418	29.06839772	29.89069347	28.577505	30.30812583	29.7396961
05/03/2015 20:12	30.61864143	30.24600993	29.88094196	30.64236516	29.23114021	27.98087477	29.52458682	29.96522246	28.80289988	29.94191656	29.21330831	29.05217518	29.90549338	28.58406005	30.32122106	29.75979416
05/03/2015 20:27	30.62783279	30.25387836	29.88925851	30.64499183	29.22587905	28.02502113	29.5258985	29.9573538	28.79764154	29.94323221	29.21724711	29.05480587	29.89199934	28.58537106	30.31467344	29.75586194
05/03/2015 20:42	30.63614877	30.2556269	29.89451107	30.64499183	29.2324555	28.02502113	29.5258985	29.97090538	28.81078739	29.950249	29.22162357	29.05875189	29.88546997	28.59236312	30.31336392	29.75149279
05/03/2015 20:57	30.63352267	30.24994414	29.89582421	30.64236516	29.22982492	27.91487378	29.52458682	29.96828249	28.81254017	29.89323757	29.21724711	29.06138257	29.89069347	28.58274904	30.31074488	29.75848342
05/03/2015 21:12	30.63352267	30.25956112	29.89582421	30.64105183	29.22587905	27.98611988	29.51365611	29.97090538	28.8094728	29.94717915	29.21068243	29.05743655	29.81582333	28.59760716	30.30943535	29.75717268
05/03/2015 21:27	30.63220962	30.25256695	29.89713735	30.63798739	29.22193318	28.01846474	29.52152622	29.97221683	28.80552905	29.94717915	29.21330831	29.05743655	29.84411728	28.59760716	30.30943535	29.75848342
05/03/2015 21:42	30.63220962	30.24732133	29.90282763	30.63798739	29.22587905	28.00753742	29.52152622	29.96959394	28.80684363	29.95156465	29.21330831	29.05480587	29.88938759	28.59891817	30.30681631	29.75979416
05/03/2015 21:57	30.63483572	30.12623491	29.90676705	30.6397385	29.21491831	28.02108729	29.51759116	29.96697105	28.80815822	29.92700588	29.21462124	29.05743655	29.82801149	28.59498514	30.30245123	29.76110491
05/03/2015 22:12	30.63746182	30.2556269	29.90808019	30.6397385	29.21491831	28.02502113	29.52152622	29.97352827	28.78142832	29.89762306	29.21330831	29.05349052	29.88024647	28.59891817	30.30245123	29.75586194
05/03/2015 22:27	30.63746182	30.26087252	29.91201961	30.6397385	29.2193026	28.02764368	29.52458682	29.97352827	28.80815822	29.95419594	29.21593418	29.05743655	29.88024647	28.59760716	30.30114171	29.75848342
05/03/2015 22:42	30.63746182	30.24994414	29.91333275	30.63667406	29.22061789	28.02764368	29.52327513	29.97615116	28.81254017	29.96077419	29.21593418	29.06269791	29.87197593	28.59760716	30.30114171	29.75848342
05/03/2015 22:57	30.55780341	30.26218393	29.91727217	30.6397385	29.22061789	28.02939205	29.52458682	29.97877404	28.81254017	29.96208983	29.21593418	29.06401325	29.87328181	28.59891817	30.30376076	29.75848342
05/03/2015 23:12	30.61207618	30.21103912	29.92033616	30.6397385	29.22324847	28.03201461	29.52458682	29.97877404	28.81516934	29.96208983	29.2189977	29.06401325	29.87589356	28.60285121	30.30245123	29.76503714
05/03/2015 23:27	30.64271403	30.26742955	29.92427558	30.63667406	29.22324847	28.03332589	29.52458682	29.98139693	28.81516934	29.96472113	29.2189977	29.06708238	29.87589356	28.60722124	30.30114171	29.76503714
05/03/2015 23:42	30.64534013	30.26611814	29.92690186	30.6397385	29.22456376	28.03332589	29.52458682	29.98139693	28.81648392	29.96472113	29.21724711	29.06576704	29.87719943	28.60853225	30.30114171	29.77028011
05/03/2015 23:57	30.64665318	30.26480674	29.93084129	30.64105183	29.22456376	28.03594844	29.52458682	29.98445697	28.81648392	29.96603678	29.2189977	29.06708238	29.87328181	28.60984326	30.30114171	29.76896937
05/04/2015 00:12	30.64534013	30.27136376	29.93478071	30.64105183	29.22719434	28.03594844	29.52721019	29.98576841	28.81911309	29.96603678	29.2189977	29.06708238	29.87458768	28.61246528	30.30114171	29.77333851
05/04/2015 00:27	30.64665318	30.2731123	29.93653156	30.64105183	29.23114021	28.03988228	29.52721019	29.98970274	28.81779851	29.96910663	29.2189977	29.06839772	29.87328181	28.61639831	30.29983219	29.77464925
05/04/2015 00:42	30.64402708	30.27573512	29.93653156	30.63536073	29.23114021	28.04119355	29.5258985	29.98970274	28.82042768	29.96910663	29.2189977	29.06269791	29.87328181	28.61770932	30.30114171	29.77596
05/04/2015 00:57	30.64534013	30.27005236	29.93915784	30.63536073	29.23114021	28.04119355	29.5258985	29.98970274	28.82042768	29.97173792	29.2189977	28.99561553	29.87328181	28.61902034	30.30114171	29.77858148
05/04/2015 01:12	30.64534013	30.26874095	29.93915784	30.6340474	29.22456376	28.04381611	29.5258985	29.99232563	28.82042768	29.97173792	29.2189977	29.06269791	29.87328181	28.62207936	30.29983219	29.77989223
05/04/2015 01:27	30.64840391	30.28360355	29.94309726	30.6340474	29.22587905	28.04381611	29.5258985	29.99232563	28.82042768	29.97436922	29.2189977	29.05085984	29.86936418	28.62339037	30.29852266	29.77596
05/04/2015 01:42	30.65103002	30.2731123	29.94703668	30.6340474	29.22456376	28.04381611	29.5258985	29.99494851	28.82042768	29.97305357	29.2189977	28.93467141	29.87067006	28.62339037	30.29721314	29.77858148
05/04/2015 01:57	30.65103002	30.27573512	29.94966296	30.63536073	29.22850963	28.04512739	29.52458682	29.99625996	28.82174226	29.97436922	29.2189977	29.07365908	29.86936418	28.62339037	30.29852266	29.77858148
05/04/2015 02:12	30.65103002	30.28098074	29.9509761	30.63536073	29.22719434	28.04818704	29.5258985	29.99625996	28.82174226	29.97568487	29.22162357	29.07365908	29.86936418	28.62601239	30.29721314	29.78120297
05/04/2015 02:27	30.65103002	30.28229214	29.95404009	30.63273406	29.22850963	28.04818704	29.5258985	29.99888284	28.82305685	29.97700052	29.22162357	29.07628976	29.86675244	28.6273234	30.29721314	29.78251371
05/04/2015 02:42	30.65103002	30.27966933	29.95404009	30.63273406	29.22850963	28.04949831	29.52852188	30.00325432	28.82305685	29.97831616	29.22031063	29.07760511	29.86675244	28.62994542	30.29721314	29.78251371
05/04/2015 02:57	30.65365612	30.28753776	29.95797952	30.63273406	29.23114021	28.04949831	29.52852188	30.00325432	28.82305685	29.97831616	29.22162357	29.07760511	29.86675244	28.63256744	30.29721314	29.78382446
05/04/2015 03:12	30.65103002	30.28491495	29.95929266	30.63273406	29.2324555	28.05212087	29.52852188	30.00325432	28.82568602	29.98094746	29.22162357	29.07760511	29.86675244	28.63387845	30.2945941	29.7851352
05/04/2015 03:27	30.64402708	30.28622636	29.95929266	30.6301074	29.23552451	28.05343215	29.52852188	30.00456577	28.82305685	29.98094746	29.22162357	29.07628976	29.86544656	28.63387845	30.2945941	29.78644594
05/04/2015 03:42	30.64840391	30.28622636	29.95929266	30.62879407	29.23947038	28.05474343	29.52721019	30.00456577	28.82568602	29.98094746	29.22162357	29.07760511	29.86414069	28.63518947	30.29328457	29.78906743
05/04/2015 03:57	30.64534013	30.29059771	29.95797952	30.62879407	29.24078567	28.05474343	29.52721019	30.00194288	28.82568602	29.98226311	29.22162357	29.07760511	29.86544656	28.63650048	30.2945941	29.79081509
05/04/2015 04:12	30.64402708	30.28098074	29.92296244	30.62616741	29.24078567	28.05474343	29.5258985	30.00194288	28.82568602	29.98094746	29.22162357	29.07760511	29.86152894	28.63650048	30.29066553	29.78644594
05/04/2015 04:27	30.58231369	30.27966933	29.94703668	30.62222741	29.23815509	28.05474343	29.5258985	30.00194288	28.82305685	29.97963181	29.22162357	29.07760511	29.86675244	28.6395595	30.29066553	29.78775669
05/04/2015 04:42	30.59982104	30.27966933	29.95404009	30.62485407	29.24078567	28.05212087	29.52721019	29.99888284	28.82305685	29.97963181	29.22162357	29.07628976	29.86675244	28.63650048	30.29066553	29.78775669
05/04/2015 04:57	30.64008793	30.27835793	29.95228924	30.62222741	29.24078567	28.05080959	29.52721019	30.00019429	28.82305685	29.97963181	29.22162357	29.07628976	29.86675244	28.63518947	30.29066553	29.78644594
05/04/2015 05:12	30.63746182	30.27835793	29.9509761	30.62222741	29.24078567	28.05080959	29.52327513	30.00019429	28.82305685	29.97963181	29.22162357	29.07628976	29.86675244	28.63518947	30.28630045	29.78644594
05/04/2015 05:27	30.63746182	30.27704652	29.9509761	30.6204763	29.24078567	28.05080959	29.52327513	29.9975714	28.82174226	29.98226311	29.2189977	29.07497442	29.86544656	28.63518947	30.28760998	29.78644594
05/04/2015 05:42	30.63746182	30.27136376	29.95228924	30.62485407	29.2324555	28.04949831	29.52152622	29.99888284	28.82174226	29.97963181	29.22031063	29.07365908	29.86544656	28.63256744	30.28630045	29.7851352
05/04/2015 05:57	30.64008793	30.27442371	29.95228924	30.62222741	29.22719434	28.04949831	29.52152622	30.00019429	28.82174226	29.97963181	29.2189977	29.06708238	29.86675244	28.63256744	30.28630045	29.78382446
05/04/2015 06:12	30.63877488	30.27835793	29.95228924	30.61916297	29.23114021	28.05080959	29.52152622	30.00019429	28.81911309	29.97963181	29.2189977	29.06971306	29.86544656	28.62994542	30.28630045	29.78251371
05/04/2015 06:27	30.63746182	30.27704652	29.9509761	30.61784964	29.2368398	28.04949831	29.52152622	30.00019429	28.82042768	29.97963181	29.22162357	29.00350758	29.86544656	28.63125643	30.28630045	29.78120297
05/04/2015 06:42	30.63614877	30.27136376	29.9509761	30.61522297	29.23552451	28.04949831	29.51890285	30.00019429	28.82174226	29.97963181	29.22162357	29.06708238	29.86414069	28.63125643	30.28760998	29.7851352
05/04/2015 06:57	30.63220962	30.26611814	29.94834982	30.60996965	29.2368398	28.04949831	29.51627948	29.9975714	28.82042768	29.97963181	29.22031063	29.06971306	29.86414069	28.63125643	30.28499093	29.7851352
05/04/2015 07:12	30.61864143	30.2556269	29.9378447	30.57363413	29.24078567	28.04687576	29.51496779	29.99625996	28.81911309	29.97963181	29.22162357	29.06971306	29.86414069	28.62994542	30.28368141	29.7851352
05/04/2015 07:27	30.58231369	30.24076431	29.90414077	30.53992529	29.2324555	28.03463716	29.50447431	29.99232563	28.81911309	29.97963181	29.22162357	29.06708238	29.86414069	28.62863441	30.28106236	29.7851352
05/04/2015 07:42	30.5687455	30.21366193	29.89057165	30.51409643	29.22587905	28.01584218	29.47867782	29.98008549	28.81516934	29.97700052	29.21199537	29.05612121	29.86414069	28.62601239	30.27975284	29.77858148
05/04/2015 07:57	30.57531076	30.20972771	29.89976363	30.53861195	29.21798731	28.00491486	29.46512374	29.97352827	28.80027071	29.96208983	29.20149188	29.03595265	29.8584819	28.62470138	30.26098302	29.77596
05/04/2015 08:12	30.57968759	30.20317069	29.90676705	30.54255195	29.22324847	28.01321962	29.47736614	29.97877404	28.7744172	29.94191656	29.18661194	29.01841477	29.82931737	28.60285121	30.25268937	29.75280353
05/04/2015 08:27	30.57268465	30.19748793	29.89713735	30.53160752	29.22061789	28.01846474	29.47998951	29.97615116	28.78668666	29.9484948	29.19711543	29.0289375	29.81974095	28.57619399	30.19899894	29.72484101
05/04/2015 08:42	30.58362674	30.20142215	29.90151449	30.54517861	29.21228773	28.01321962	29.47343108	29.97221683	28.78537208	29.95156465	29.20149188	29.03726799	29.80363517	28.56133587	30.21253068	29.70605369
05/04/2015 08:57	30.57531076	30.19355371	29.89713735	30.53467196	29.20834186	27.99966975	29.48523625	29.97352827	28.7744172	29.93796961	29.19711543	29.03726799	29.8223527	28.57094995	30.22606241	29.71653964
05/04/2015 09:12	30.52716556	30.12754631	29.84461175	30.46856759	29.21360302	28.01321962	29.47867782	29.96959394	28.77879915	29.94323221	29.20280482	29.04252935	29.83062324	28.57488298	30.23261002	29.71653964
05/04/2015 09:27	30.48252184	30.0925755	29.79908956	30.39458324	29.18554351	27.97956349	29.42621039	29.94380221	28.7744172	29.94191656	29.20149188	29.04384469	29.82931737	28.56264688	30.22868146	29.71391815
05/04/2015 09:42	30.45844924	30.05104767	29.78945986	30.37838548	29.16406044	27.9432848	29.3925438	29.92107053	28.63594757	29.92437458	29.18661194	29.02499147	29.84107024	28.577505	30.24090367	29.72090878
05/04/2015 09:57	30.4461941	30.03618507	29.77457761	30.38232547	29.13556251	27.93104621	29.3711196	29.90358461	28.72358658	29.88139673	29.15553913	28.98728504	29.83454086	28.57357197	30.22999098	29.70343221
05/04/2015 10:12	30.46238839	30.05498188	29.79208614	30.40902989	29.14520796	27.91880761	29.37243128	29.89134447	28.70299141	29.8678017	29.14065919	28.95747065	29.78361176	28.51850953	30.18852276	29.6427011
05/04/2015 10:27	30.47464353	30.06853307	29.79208614	30.42128765	29.14915383	27.93366876	29.39385548	29.8860987	28.68853098	29.85683796	29.1301557	28.94694792	29.75140019	28.47000214	30.15491168	29.60643721
05/04/2015 10:42	30.46764059	30.07115588	29.6401996	30.41472099	29.16099144	27.94197352	29.41134462	29.89134447	28.68546361	29.86911735	29.14065919	28.95089394	29.74617669	28.452522	30.14007042	29.58896063
05/04/2015 10:57	30.46895364	30.0589161	29.76407249	30.40902989	29.17589805	27.94022515	29.41396799	29.8860987	28.69641849	29.87306429	29.15422619	28.96185512	29.74748256	28.44858896	30.13352281	29.58109617
05/04/2015 11:12	30.47726963	30.06328745	29.78552044	30.40640322	29.17458276	27.9376026	29.39123211	29.83364096	28.70299141	29.87569559	29.16079087	28.9710625	29.75836485	28.47131315	30.14399899	29.59551435
05/04/2015 11:27	30.49477698	30.09388691	29.80565526	30.44011207	29.16537573	27.93366876	29.39385548	29.87823004	28.70737336	29.87174864	29.16210381	28.96580114	29.77708239	28.48617127	30.15753073	29.61299092
05/04/2015 11:42	30.51359737	30.10481529	29.81659809	30.46156316	29.17589805	27.95945723	29.42227534	29.88741014	28.71131712	29.88008108	29.16210381	28.9710625	29.77708239	28.48617127	30.15491168	29.61036944
05/04/2015 11:57	30.50002918	30.09519831	29.81222096	30.41997432	29.18422822	27.9673249	29.43582942	29.89833884	28.72621575	29.88534368	29.17567081	28.9925464	29.77577651	28.47524618	30.15098311	29.60512646
05/04/2015 12:12	30.46895364	30.06197604	29.79646328	30.41472099	29.19080466	27.9550863	29.41834028	29.88216437	28.7218338	29.89586886	29.17829668	28.98465436	29.75009431	28.47524618	30.14399899	29.59857275
05/04/2015 12:27	30.47464353	30.05629329	29.79646328	30.42522764	29.16406044	27.93498004	29.40609788	29.87123567	28.7301595	29.89455322	29.16910613	28.98202368	29.78361176	28.48617127	30.1736815	29.62784601
05/04/2015 12:42	30.48120878	30.06197604	29.79471242	30.43354541	29.16099144	27.93366876	29.39779054	29.86467845	28.71789004	29.89323757	29.15553913	28.9710625	29.79579992	28.49534834	30.17237198	29.63876887
05/04/2015 12:57	30.46895364	30.05104767	29.75444279	30.42128765	29.18159764	27.9376026	29.41396799	29.87254711	28.704306	29.88271238	29.14766152	28.95352463	29.77577651	28.48486026	30.15360216	29.61604932
05/04/2015 13:12	30.45713619	30.05104767	29.77895474	30.42391431	29.17721334	27.93498004	29.39779054	29.85768409	28.71394629	29.87832689	29.16210381	28.95747065	29.76228248	28.46169907	30.13090376	29.57978543
05/04/2015 13:27	30.45451009	30.04580205	29.78026788	30.43879874	29.18554351	27.94022515	29.40085114	29.85637264	28.704306	29.87174864	29.15160032	28.94431724	29.75531781	28.46475809	30.14399899	29.58764989
05/04/2015 13:42	30.4702667	30.04973626	29.77895474	30.4549965	29.15441499	27.93235748	29.40740957	29.85768409	28.6951039	29.87043299	29.14591093	28.95220929	29.77447064	28.4778682	30.14836407	29.5942036
05/04/2015 13:57	30.48252184	30.06328745	29.78945986	30.4646276	29.17589805	27.94197352	29.41003294	29.86205557	28.704306	29.88139673	29.14897445	28.94694792	29.75270606	28.452522	30.13352281	29.57148405
05/04/2015 14:12	30.47201743	30.0589161	29.79339928	30.46024982	29.19343524	27.96076851	29.41527968	29.88347581	28.70605878	29.88271238	29.15028739	28.93730209	29.76881185	28.44989997	30.13483233	29.56755182
05/04/2015 14:27	30.45275935	30.05367048	29.69535148	30.4510565	29.19781954	27.95639758	29.41702859	29.88347581	28.71657546	29.88797497	29.15947794	28.96317046	29.7609766	28.45383301	30.15229263	29.5727948
05/04/2015 14:42	30.43700274	30.0589161	29.78683358	30.46024982	29.17458276	27.95246375	29.41965197	29.87254711	28.70299141	29.87437994	29.15160032	28.95615531	29.78100001	28.47000214	30.15491168	29.58764989
05/04/2015 14:57	30.38710681	30.0589161	29.75050337	30.43091875	29.16274516	27.93104621	29.42358702	29.87254711	28.71131712	29.88534368	29.15291326	28.94431724	29.78100001	28.48223823	30.17237198	29.60119423
05/04/2015 15:12	30.38579376	30.06984448	29.74919023	30.3932699	29.20439599	27.95115247	29.41702859	29.85637264	28.71131712	29.89192192	29.15291326	28.92107955	29.7714236	28.47262416	30.16407834	29.59027137
05/04/2015 15:27	30.38710681	30.07246729	29.72336514	30.41078099	29.19475053	27.94459608	29.41003294	29.84719254	28.70868795	29.88797497	29.15553913	28.90661081	29.77708239	28.47524618	30.15360216	29.59289286
05/04/2015 15:42	30.40330111	30.06722167	29.73562112	30.43091875	29.18554351	27.93629132	29.38205031	29.84019817	28.704306	29.86078491	29.13540745	28.88468846	29.80494104	28.48223823	30.16145929	29.61299092
05/04/2015 15:57	30.39498512	30.04711345	29.72336514	30.43485874	29.20045012	27.95246375	29.38598537	29.84850398	28.60483573	29.85946926	29.12184044	28.86846592	29.7714236	28.47131315	30.06499112	29.60774795
05/04/2015 16:12	30.41643161	30.04580205	29.75444279	30.45762316	29.19913483	27.95770886	29.33089457	29.83101807	28.67100317	29.85552231	29.15291326	28.86320456	29.75531781	28.45645503	30.06761017	29.56624108
05/04/2015 16:27	30.43393896	30.06197604	29.76801191	30.46988092	29.1868588	27.94590736	29.33614131	29.8550612	28.66267747	29.85815361	29.14065919	28.89564963	29.80102342	28.46344708	30.08899904	29.57672703
05/04/2015 16:42	30.45275935	30.0764015	29.78814672	30.50227644	29.2030807	27.95115247	29.35363045	29.86861278	28.67626151	29.85946926	29.11921457	28.91844887	29.77272947	28.4660691	30.12261012	29.56056119
05/04/2015 16:57	30.4702667	30.0912641	29.80565526	30.50621644	29.20965715	27.93891387	29.36980791	29.86074412	28.67363234	29.85552231	29.12446632	28.900911	29.73660028	28.41100666	30.1038403	29.54308462
05/04/2015 17:12	30.49740308	30.13191766	29.83541977	30.53467196	29.21360302	27.96470234	29.4047862	29.89396736	28.68546361	29.86911735	29.14591093	28.9280947	29.74878844	28.4162507	30.13483233	29.4910918
05/04/2015 17:27	30.52016262	30.14634312	29.859494	30.56531637	29.22193318	27.99835847	29.42358702	29.89702739	28.70167683	29.88271238	29.14897445	28.94826326	29.7609766	28.45907705	30.15491168	29.57672703
05/04/2015 17:42	30.52453946	30.15596009	29.859494	30.56137637	29.24473153	28.01015998	29.45463025	29.93331067	28.7301595	29.90288566	29.15553913	28.97237784	29.73137678	28.41887273	30.13745138	29.57148405
05/04/2015 17:57	30.52847861	30.17082269	29.87174998	30.57494747	29.2530617	28.01321962	29.44369954	29.90358461	28.7476873	29.92174328	29.16910613	28.98991572	29.8171292	28.49141531	30.18852276	29.62522453
05/04/2015 18:12	30.53635692	30.18131393	29.86649742	30.58282746	29.26358402	28.00622614	29.48829685	29.9171362	28.7393616	29.91911199	29.15291326	28.95615531	29.84542315	28.51982054	30.22213384	29.66017768
05/04/2015 18:27	30.55649036	30.2057935	29.90808019	30.61390964	29.24999269	28.03725972	29.47998951	29.95604235	28.75426023	29.93270702	29.17304494	29.00876894	29.86936418	28.55478082	30.25007033	29.69382009
05/04/2015 18:42	30.5687455	30.2219675	29.91333275	30.60734298	29.27322947	28.04250483	29.50272539	29.96828249	28.74637272	29.93095282	29.18923782	28.99561553	29.86283481	28.55871385	30.2544354	29.70343221
05/04/2015 18:57	30.57268465	30.22590171	29.91902302	30.62354074	29.2662146	28.04512739	29.49354359	29.98008549	28.77178803	29.95156465	29.18923782	29.01709943	29.86152894	28.56963894	30.26098302	29.69906306
05/04/2015 19:12	30.5713716	30.2219675	29.91595903	30.50358977	29.26752989	28.05343215	29.50141371	29.98270837	28.77310262	29.95156465	29.18223549	29.02367613	29.87719943	28.59760716	30.24745128	29.72353027
05/04/2015 19:27	30.57268465	30.2219675	29.92296244	30.62222741	29.27717534	28.05343215	29.51103273	29.99101418	28.77047345	29.95419594	29.1958025	29.01973011	29.86283481	28.60722124	30.2945941	29.74100684
05/04/2015 19:42	30.57268465	30.22983593	29.92558872	30.61653631	29.26928361	28.04512739	29.49747865	29.98445697	28.77879915	29.96472113	29.19842837	29.0289375	29.90157576	28.61377629	30.2945941	29.75848342
05/04/2015 19:57	30.5739977	30.22590171	29.92952814	30.61653631	29.26928361	28.04687576	29.50141371	29.98970274	28.77879915	29.96603678	29.19711543	29.02762216	29.90810513	28.61902034	30.29721314	29.76634788
05/04/2015 20:12	30.5739977	30.23245874	29.93346757	30.61522297	29.26358402	28.04949831	29.50578599	29.99363707	28.77573179	29.96472113	29.19711543	29.02499147	29.8171292	28.61377629	30.27320523	29.71391815
05/04/2015 20:27	30.590192	30.24732133	29.9509761	30.6397385	29.26358402	28.0560547	29.50972105	29.9975714	28.77879915	29.97042227	29.19448956	29.02630682	29.89461109	28.62207936	30.29983219	29.76241565
05/04/2015 20:42	30.65496917	30.29977755	30.01838396	30.71897618	29.27191418	28.07091585	29.52458682	30.01243443	28.78537208	29.96910663	29.19711543	29.0289375	29.88808172	28.62207936	30.2945941	29.76503714
05/04/2015 20:57	30.66022137	30.30371176	30.01838396	30.72028952	29.33110221	28.14871835	29.60766024	30.09068389	28.79325959	29.97963181	29.20149188	29.03989867	29.88677584	28.62207936	30.29852266	29.76634788
05/04/2015 21:12	30.84054701	30.475943	30.20572529	30.94924702	29.33767866	28.15833439	29.61596759	30.09461822	28.85811245	30.04848408	29.26582574	29.11268086	29.88677584	28.6273234	30.29721314	29.76896937
05/04/2015 21:27	30.96178536	30.60227505	30.31471592	31.08014242	29.54944027	28.38824512	29.85119655	30.30313775	28.86074162	30.05243103	29.274141	29.11662688	29.92421091	28.66097267	30.33344327	29.80654401
05/04/2015 21:42	30.93377361	30.59965223	30.30815022	31.07839131	29.68710724	28.52112129	29.99242137	30.4360307	29.0386488	30.22785082	29.44219678	29.28542895	29.96730477	28.701177	30.37796704	29.85504151
05/04/2015 21:57	30.94865485	30.6079578	30.32259476	31.0959024	29.68842253	28.51849873	29.99242137	30.43996503	29.15871424	30.34801337	29.56736333	29.39065621	29.96425773	28.71210208	30.38189561	29.86203214
05/04/2015 22:12	31.00117688	30.65735407	30.37380723	31.14449568	29.70727501	28.53073733	30.0020404	30.46313386	29.16397258	30.34801337	29.56079865	29.38934087	30.11835092	28.89608056	30.55649863	30.03941939
05/04/2015 22:27	30.99286089	30.65079704	30.36855467	31.13398903	29.76821676	28.59105611	30.06237794	30.51821449	29.16265799	30.34932902	29.55817278	29.38934087	30.21890326	29.0249966	30.6761017	30.1399097
05/04/2015 22:42	30.99023479	30.64555142	30.36724153	31.12698459	29.7585713	28.585811	30.04882386	30.51296872	29.22619627	30.41291869	29.62250664	29.45817704	30.21237389	29.0249966	30.6704271	30.13466673
05/04/2015 22:57	30.98366954	30.64555142	30.36461525	31.1191046	29.7585713	28.58318845	30.0448888	30.51296872	29.21962335	30.4059019	29.61200315	29.4485312	30.2576442	29.08180706	30.70927627	30.18709646
05/04/2015 23:12	31.05369891	30.70981028	30.43990195	31.19571562	29.74936428	28.57925461	30.04095374	30.50859724	29.21830876	30.4059019	29.61200315	29.44326984	30.26722062	29.09491716	30.72018896	30.19801932
05/04/2015 23:27	31.05632501	30.71287023	30.44384137	31.19571562	29.81688247	28.65836838	30.11615705	30.58815815	29.21261223	30.39932366	29.60106202	29.43932382	30.25633833	29.08967312	30.71495087	30.19670858
05/04/2015 23:42	31.05632501	30.71418163	30.45215793	31.19571562	29.82082834	28.65967966	30.11878042	30.58946959	29.27877968	30.47475417	29.66977233	29.51605203	30.2524207	29.08967312	30.71233182	30.19102869
05/04/2015 23:57	31.06420332	30.71811585	30.45478421	31.19965562	29.8260895	28.6692957	30.12052934	30.60039829	29.27746509	30.47080722	29.66583352	29.51210601	30.29116165	29.11545633	30.74157783	30.22860333
05/05/2015 00:12	31.06026417	30.72073866	30.45215793	31.19571562	29.76953205	28.67585209	30.12708777	30.60433262	29.28973455	30.48177096	29.67677465	29.5270132	30.31510268	29.14473556	30.76034765	30.25962425
05/05/2015 00:27	31.06157722	30.71942726	30.45215793	31.19046229	29.82477421	28.67191825	30.12315271	30.60302118	29.29499289	30.4883492	29.68465227	29.53095922	30.3194556	29.15172762	30.76340321	30.26355648
05/05/2015 00:42	31.06289027	30.71680445	30.45478421	31.19046229	29.82214363	28.67191825	30.12315271	30.60302118	29.29104914	30.48703355	29.67808759	29.52964388	30.32729084	29.1622157	30.77126034	30.2731686
05/05/2015 00:57	31.06289027	30.71811585	30.45478421	31.19046229	29.82214363	28.67191825	30.12315271	30.60433262	29.29236372	30.48703355	29.67677465	29.5270132	30.32598497	29.16352672	30.76733177	30.27710083
05/05/2015 01:12	31.06289027	30.71942726	30.46003677	31.19046229	29.82477421	28.67191825	30.12315271	30.60433262	29.29104914	30.48703355	29.67677465	29.52438252	30.32337322	29.1622157	30.76471273	30.27185786
05/05/2015 01:27	31.06289027	30.71549304	30.45609735	31.18783563	29.82477421	28.67322953	30.12184102	30.60433262	29.29104914	30.48703355	29.67677465	29.52438252	30.32076147	29.1622157	30.76034765	30.27185786
05/05/2015 01:42	31.06551637	30.72205007	30.45872363	31.18783563	29.82345892	28.67322953	30.1244644	30.60433262	29.28973455	30.4883492	29.67677465	29.52438252	30.31814972	29.1622157	30.76340321	30.2731686
05/05/2015 01:57	31.06157722	30.71549304	30.45872363	31.1865223	29.82872008	28.67585209	30.1244644	30.60695551	29.29104914	30.48966485	29.67677465	29.52438252	30.31814972	29.16352672	30.76165718	30.27447934
05/05/2015 02:12	31.06551637	30.70849888	30.45872363	31.18477119	29.82872008	28.67585209	30.12184102	30.60433262	29.29104914	30.48966485	29.67808759	29.52438252	30.32076147	29.16352672	30.76034765	30.2731686
05/05/2015 02:27	31.06551637	30.71549304	30.46266305	31.18477119	29.8260895	28.67585209	30.1244644	30.60695551	29.28973455	30.48966485	29.67677465	29.52262873	30.31684385	29.16483773	30.76034765	30.27447934
05/05/2015 02:42	31.06551637	30.71942726	30.46266305	31.18477119	29.82345892	28.67716337	30.1244644	30.6095784	29.28841997	30.48966485	29.67677465	29.52438252	30.31379681	29.16483773	30.76034765	30.27447934
05/05/2015 02:57	31.06682942	30.71680445	30.46397619	31.18477119	29.82345892	28.67716337	30.1244644	30.6095784	29.28841997	30.4909805	29.67677465	29.52438252	30.31379681	29.16352672	30.75772861	30.27447934
05/05/2015 03:12	31.06682942	30.72205007	30.46134991	31.1865223	29.8260895	28.67716337	30.1244644	30.60826695	29.28841997	30.4909805	29.67808759	29.52438252	30.31379681	29.16483773	30.75772861	30.27447934
05/05/2015 03:27	31.06945552	30.72467288	30.46835332	31.1865223	29.8260895	28.68022301	30.12577608	30.61088984	29.28841997	30.4936118	29.67808759	29.52438252	30.31379681	29.16789675	30.75772861	30.27447934
05/05/2015 03:42	31.07251931	30.72205007	30.4709796	31.18914896	29.82740479	28.68153429	30.13364619	30.61351273	29.28841997	30.4936118	29.67808759	29.5270132	30.31379681	29.16789675	30.75772861	30.27447934
05/05/2015 03:57	31.07514541	30.72598428	30.47360588	31.18914896	29.83003537	28.68284557	30.13495788	30.61482417	29.29104914	30.4936118	29.67808759	29.5270132	30.31510268	29.16789675	30.75772861	30.27710083
05/05/2015 04:12	31.07645846	30.72729569	30.47491902	31.19046229	29.83003537	28.68415685	30.13626957	30.61613561	29.29104914	30.49624309	29.68071346	29.52964388	30.31510268	29.16920776	30.75510956	30.28103306
05/05/2015 04:27	31.07777151	30.73297844	30.4775453	31.19046229	29.79802999	28.6867794	30.13933017	30.61919565	29.29236372	30.49799729	29.68333933	29.52964388	30.31379681	29.16920776	30.75772861	30.27841157
05/05/2015 04:42	31.08171066	30.73035563	30.48017158	31.19177562	29.73577295	28.6867794	30.13933017	30.62050709	29.29499289	30.49799729	29.68071346	29.53095922	30.31510268	29.17314079	30.75772861	30.28278072
05/05/2015 04:57	31.08302371	30.73428985	30.48323558	31.19440229	29.83573495	28.68940196	30.14064185	30.62312998	29.29367831	30.50062859	29.68333933	29.53095922	30.31510268	29.17314079	30.75903813	30.28278072
05/05/2015 05:12	31.08433676	30.73297844	30.48586186	31.19440229	29.83705024	28.69071324	30.14326522	30.62312998	29.29630748	30.50325988	29.68202639	29.53095922	30.31814972	29.17576281	30.76034765	30.2854022
05/05/2015 05:27	31.08302371	30.73691266	30.487175	31.19571562	29.83705024	28.69202452	30.14457691	30.62575287	29.29893665	30.50325988	29.6859652	29.53358991	30.31684385	29.17707382	30.76165718	30.28409146
05/05/2015 05:42	31.08696286	30.73560126	30.48980128	31.19440229	29.83968082	28.62602353	30.14457691	30.62706431	29.30025123	30.50589118	29.6859652	29.53490525	30.3194556	29.17707382	30.76165718	30.28409146
05/05/2015 05:57	31.0887136	30.73953547	30.49111442	31.19571562	29.83836553	28.69595835	30.14720028	30.6296872	29.30025123	30.50589118	29.68859107	29.53753593	30.32076147	29.18100686	30.76471273	30.2854022
05/05/2015 06:12	31.08696286	30.73297844	30.49111442	31.19702895	29.84494198	28.70032928	30.14851197	30.6296872	29.3028804	30.50983813	29.68859107	29.53885127	30.32076147	29.18100686	30.76471273	30.28409146
05/05/2015 06:27	31.08564981	30.73691266	30.49111442	31.19440229	29.85195686	28.70032928	30.14851197	30.63362153	29.30419499	30.50983813	29.68859107	29.53885127	30.32337322	29.18362888	30.76471273	30.28409146
05/05/2015 06:42	31.07908456	30.73428985	30.48454872	31.19046229	29.85590273	28.70164055	30.14851197	30.63537012	29.30419499	30.50983813	29.69121695	29.53885127	30.32467909	29.18537689	30.76602225	30.28409146
05/05/2015 06:57	31.06814247	30.72729569	30.47360588	31.1768912	29.85853331	28.70295183	30.14982365	30.63537012	29.30419499	30.50589118	29.68990401	29.53490525	30.32337322	29.1866879	30.76602225	30.28671295
05/05/2015 07:12	31.04800903	30.70456466	30.45741049	31.15806678	29.85590273	28.70032928	30.14851197	30.63362153	29.30726235	30.51115377	29.69252988	29.53490525	30.32337322	29.18537689	30.76602225	30.28409146
05/05/2015 07:27	31.03619157	30.69538482	30.43990195	31.13398903	29.85590273	28.67454081	30.13758125	30.62706431	29.29893665	30.50852248	29.68727814	29.52438252	30.32337322	29.18537689	30.76602225	30.28409146
05/05/2015 07:42	31.01168129	30.68052223	30.418454	31.10816017	29.85327215	28.69464707	30.12315271	30.62312998	29.29367831	30.50325988	29.68202639	29.51342135	30.31249093	29.18100686	30.75641909	30.28409146
05/05/2015 07:57	30.995487	30.67090526	30.40094546	31.08276909	29.84099611	28.68284557	30.10129128	30.60302118	29.28009426	30.49624309	29.67502407	29.49588347	30.30465568	29.17182978	30.74856195	30.27185786
05/05/2015 08:12	30.86899644	30.64686283	30.38212379	31.05694023	29.83135066	28.67191825	30.0785554	30.58684671	29.26651021	30.48045531	29.66583352	29.48229162	30.2937734	29.15828267	30.73372069	30.25175979
05/05/2015 08:27	30.95390706	30.62369467	30.35498556	31.02060472	29.81249817	28.65050071	29.91721806	30.55712065	29.25336436	30.46817593	29.65489239	29.46738442	30.28463228	29.14342455	30.72542705	30.23297247
05/05/2015 08:42	30.94296497	30.61058061	30.3401033	30.99083586	29.80197586	28.62340097	30.01690617	30.5273946	29.24240949	30.45458089	29.64176303	29.45423101	30.26983236	29.12856643	30.7110223	30.21811738
05/05/2015 08:57	30.92414457	30.58216683	30.3173422	30.96675811	29.78312337	28.58974484	29.99110969	30.50466291	29.22882544	30.43967021	29.62950896	29.43932382	30.26156183	29.11676734	30.70010961	30.20195155
05/05/2015 09:12	30.90795028	30.56337002	30.30508623	30.9400537	29.75067957	28.5560887	29.96575043	30.47668545	29.2152414	30.42212823	29.60806434	29.4270473	30.2524207	29.09360615	30.68657788	30.1884072
05/05/2015 09:27	30.88650378	30.53932759	30.28626455	30.90765818	29.73577295	28.53335988	29.943889	30.46313386	29.20078096	30.4102874	29.5931844	29.40424806	30.24023254	29.07918504	30.67435567	30.16437691
05/05/2015 09:42	30.86505729	30.5096024	30.2582509	30.87000934	29.71955105	28.50931979	29.91852975	30.43340781	29.19114067	30.39932366	29.57699153	29.38407951	30.23762079	29.05340183	30.65995092	30.14952182
05/05/2015 09:57	30.84054701	30.48424856	30.2420555	30.84024049	29.70332914	28.49314736	29.89579386	30.4159219	29.17624204	30.39406107	29.55554691	29.36917231	30.22978555	29.04247674	30.64510966	30.12942376
05/05/2015 10:12	30.82041356	30.45845759	30.22323383	30.81747607	29.68184608	28.44725263	29.86606232	30.39843598	29.16572536	30.37520344	29.54066697	29.35558046	30.21237389	29.02237458	30.63288745	30.11719015
05/05/2015 10:27	30.80728305	30.44097219	30.19478246	30.79558721	29.6792155	28.43807368	29.85250823	30.37570429	29.12760239	30.34538207	29.5284129	29.33146587	30.21237389	29.00358343	30.62066524	30.11194718
05/05/2015 10:42	30.78539888	30.43310376	30.17596078	30.78770721	29.66430889	28.42452381	29.83633078	30.34073247	29.12234405	30.33047139	29.51090709	29.31918936	30.19757398	28.98479228	30.60757001	30.082237
05/05/2015 10:57	30.78014667	30.42086397	30.16239167	30.76888279	29.66562418	28.41796742	29.82583729	30.31625219	29.10613084	30.31292941	29.50434241	29.313928	30.17885644	28.96337911	30.58705416	30.04990534
05/05/2015 11:12	30.76789153	30.40731278	30.14619627	30.77676278	29.65773244	28.39086768	29.80004081	30.29614338	29.10481625	30.18881991	29.48946247	29.313928	30.14403312	28.92710781	30.56566529	30.0367979
05/05/2015 11:27	30.77752057	30.40206716	30.14356999	30.77807611	29.63581095	28.36945014	29.78954732	30.29220905	29.06055855	30.29275614	29.48946247	29.2990208	30.13968021	28.90307262	30.55082403	30.02325356
05/05/2015 11:42	30.77883362	30.38589316	29.98205375	30.77150946	29.62791921	28.35590027	29.78692395	30.28565184	29.08203011	30.28880919	29.4828978	29.28148292	30.12226855	28.88559248	30.52812564	29.99747561
05/05/2015 11:57	30.77095532	30.3937616	30.15582597	30.77807611	29.62090433	28.35852282	29.79741744	30.28128036	29.08597386	30.24670844	29.47852134	29.27446777	30.08918639	28.84495115	30.49844312	29.9638332
05/05/2015 12:12	30.78539888	30.38982738	30.15451283	30.80127831	29.59284483	28.36114538	29.78823564	30.25068001	29.07940094	30.2817924	29.46801786	29.26789107	30.10485689	28.84495115	30.49189551	29.9760668
05/05/2015 12:27	30.77358142	30.37933614	30.14926026	30.80784497	29.62791921	28.3655163	29.81621826	30.28128036	29.07501899	30.26030348	29.47589547	29.27052175	30.07003357	28.83009303	30.47443521	29.95990097
05/05/2015 12:42	30.77358142	30.36316214	30.13700429	30.78508055	29.62265805	28.31568774	29.80266418	30.27996891	29.10087249	30.29275614	29.47589547	29.27885224	30.09963339	28.83446307	30.47443521	29.96820234
05/05/2015 12:57	30.78539888	30.37933614	30.14356999	30.79296054	29.61695847	28.35590027	29.79085901	30.2734117	29.08203011	30.29012484	29.47064373	29.26789107	30.09310402	28.83009303	30.46526855	29.97868829
05/05/2015 13:12	30.76920458	30.36840776	30.13569115	30.77413612	29.61038202	28.35458899	29.80004081	30.27210025	29.07940094	30.27389851	29.4597026	29.25429922	29.98036352	28.81130188	30.46919712	29.95859022
05/05/2015 13:27	30.76001323	30.34961095	30.12868774	30.76231613	29.61695847	28.34672132	29.78823564	30.25854867	29.08597386	30.27784546	29.45838966	29.25429922	30.10224514	28.82353798	30.47443521	29.96121171
05/05/2015 13:42	30.74907114	30.33474836	30.11555633	30.75268503	29.59810598	28.33448273	29.77730492	30.24805712	29.08071552	30.29012484	29.46101553	29.24377649	30.0835276	28.82878202	30.48098282	29.95465799
05/05/2015 13:57	30.74907114	30.34305392	30.11555633	30.75793836	29.54944027	28.30344915	29.77730492	30.21964251	29.03733422	30.25767218	29.43694504	29.20037024	30.09440989	28.82878202	30.48796694	29.97213457
05/05/2015 14:12	30.73594063	30.33868257	30.10330036	30.74743171	29.60073656	28.32617796	29.77861661	30.23057121	29.0561766	30.26995156	29.44788617	29.22316948	30.07308061	28.81130188	30.47181616	29.95465799
05/05/2015 14:27	30.71843329	30.32819133	30.07222271	30.72554284	29.60205185	28.31306519	29.77336987	30.21570818	29.04171617	30.25898783	29.44219678	29.20037024	30.0582807	28.79119972	30.45697491	29.9275693
05/05/2015 14:42	30.71405645	30.31726295	30.07616213	30.74042727	29.58319937	28.30213787	29.75719241	30.20871381	29.03996339	30.25109394	29.43825798	29.19116286	30.03695141	28.78726669	30.45304634	29.9183941
05/05/2015 14:57	30.7074912	30.32250857	30.07791298	30.73780061	29.58451466	28.29252183	29.75588072	30.1912279	29.04697451	30.25109394	29.42862978	29.18677839	30.03825729	28.78595568	30.44606222	29.93455993
05/05/2015 15:12	30.69392301	30.31332874	30.06040445	30.74042727	29.54154853	28.27809777	29.75194567	30.19559938	29.02944671	30.23881455	29.4084981	29.17055585	29.99255168	28.7763416	30.43820508	29.90616049
05/05/2015 15:27	30.71974634	30.32819133	30.06959643	30.75005837	29.49419811	28.28465416	29.75456904	30.19953371	29.0386488	30.23179776	29.40193342	29.16134847	30.04348078	28.78333366	30.45566538	29.91970484
05/05/2015 15:42	30.7153695	30.31726295	30.06828329	30.74611837	29.47666092	28.28465416	29.75981578	30.20740237	29.02813212	30.23179776	29.39230522	29.16397915	30.04217491	28.77765261	30.44475269	29.91315112
05/05/2015 15:57	30.68035482	30.30808311	30.04114506	30.72992062	29.48236051	28.28072033	29.7370799	30.21308529	29.04565992	30.23881455	29.40193342	29.17230964	29.98863406	28.76847554	30.44475269	29.90353901
05/05/2015 16:12	30.67247651	30.32250857	30.06565701	30.74480504	29.4617543	28.27110429	29.72614918	30.18860501	29.04565992	30.23355196	29.39536874	29.16792517	30.00038693	28.62033135	30.44475269	29.91577261
05/05/2015 16:27	30.67904176	30.32119717	30.07353585	30.74042727	29.47797621	28.24575292	29.70734835	30.20084515	29.03470505	30.17785618	29.36954767	29.15301798	30.01518684	28.74007031	30.462213	29.92232633
05/05/2015 16:42	30.68166787	30.32381998	30.07922612	30.74874504	29.46745389	28.24837547	29.69379427	30.19253934	29.03207588	30.22521952	29.37348648	29.16266381	30.01779859	28.73089324	30.47312569	29.92494781
05/05/2015 16:57	30.67772871	30.32556852	30.07090957	30.75005837	29.48499109	28.23875943	29.6911709	30.15887896	29.04303075	30.21732563	29.38311467	29.16134847	30.01126921	28.71341309	30.44780825	29.90353901
05/05/2015 17:12	30.70617815	30.35223376	30.09673466	30.76362947	29.46876918	28.24968675	29.69379427	30.12128424	29.0386488	30.21732563	29.38180174	29.16134847	30.00212809	28.7269602	30.45566538	29.90222826
05/05/2015 17:27	30.71143035	30.36185073	30.10986606	30.78639388	29.39730512	28.22564665	29.68723584	30.13221294	29.03601963	30.21864128	29.37786293	29.1560871	30.0221515	28.7509954	30.47705425	29.91140347
05/05/2015 17:42	30.73025074	30.37627619	30.13569115	30.80653164	29.49288282	28.28203161	29.72877255	30.16718477	29.04697451	30.22916646	29.38442761	29.16924051	30.00473984	28.74400334	30.46526855	29.88737317
05/05/2015 17:57	30.73156379	30.3775876	30.13963057	30.8130983	29.51042002	28.29820403	29.74495001	30.18073635	29.05486202	30.24539279	29.39668168	29.18414771	30.0221515	28.75230641	30.47574473	29.91140347
05/05/2015 18:12	30.73987978	30.38982738	30.1505734	30.82535606	29.51436588	28.29558148	29.76243915	30.19253934	29.06976065	30.26425042	29.40324636	29.1990549	30.04478666	28.77240857	30.4971336	29.93324919
05/05/2015 18:27	30.74644504	30.39813295	30.16107853	30.83892715	29.52269605	28.30869426	29.77730492	30.20609093	29.08465928	30.27521416	29.40981103	29.20431627	30.05131603	28.78464467	30.50542724	29.93849216
05/05/2015 18:42	30.76526543	30.41430695	30.1799002	30.85775158	29.53058779	28.31568774	29.78692395	30.21701962	29.08465928	30.27652981	29.41287455	29.21001608	30.06481007	28.80212481	30.51764946	29.96820234
05/05/2015 18:57	30.77883362	30.44097219	30.18821676	30.876576	29.54023324	28.32923761	29.80441309	30.23450554	29.09429957	30.2817924	29.41550042	29.21922346	30.06481007	28.80736885	30.5202685	29.98436817
05/05/2015 19:12	30.78539888	30.44097219	30.19478246	30.89014709	29.55119399	28.3480326	29.82015332	30.24805712	29.06844606	30.29801873	29.33059724	29.22623861	30.0582807	28.79950279	30.53903833	29.99223263
05/05/2015 19:27	30.78671193	30.44228359	30.1960956	30.88752043	29.55513986	28.35196643	29.82714898	30.25592578	29.09561415	30.30371987	29.34416424	29.21790812	30.0835276	28.8383961	30.54296689	30.01495218
05/05/2015 19:42	30.78846266	30.43966078	30.19872188	30.8862071	29.55513986	28.35458899	29.82714898	30.25723723	29.11314196	30.31161376	29.43694504	29.25035319	30.10659805	28.86811234	30.56566529	30.0337395
05/05/2015 19:57	30.78846266	30.443595	30.20178587	30.88051599	29.55382457	28.35196643	29.82714898	30.25854867	29.11314196	30.31292941	29.43694504	29.24903785	30.11573917	28.88122244	30.59272875	30.04990534
05/05/2015 20:12	30.79108876	30.44621781	30.20835157	30.876576	29.54944027	28.34934388	29.82452561	30.25986011	29.11445654	30.31161376	29.43694504	29.25035319	30.11835092	28.88559248	30.57526845	30.05121608
05/05/2015 20:27	30.78977571	30.44228359	30.20835157	30.876576	29.55382457	28.35065515	29.82452561	30.26117156	29.11445654	30.31029812	29.43563211	29.25166853	30.11573917	28.8882145	30.57919702	30.05820671
05/05/2015 20:42	30.78846266	30.45190057	30.20572529	30.87394933	29.55513986	28.35196643	29.82452561	30.26554303	29.11577113	30.31292941	29.43563211	29.25166853	30.11312742	28.89083652	30.57526845	30.05951745
05/05/2015 20:57	30.78671193	30.45058916	30.20572529	30.872636	29.55382457	28.34934388	29.82190224	30.26554303	29.11182737	30.30766682	29.42862978	29.24903785	30.1092098	28.8882145	30.5778875	30.0608282
05/05/2015 21:12	30.78671193	30.44621781	30.20572529	30.8669449	29.54286382	28.33448273	29.80572478	30.25330289	29.11007459	30.31292941	29.43431917	29.25166853	30.11312742	28.89214753	30.5778875	30.0700034
05/05/2015 21:27	30.78539888	30.44752922	30.20966471	30.8669449	29.53190308	28.33448273	29.81359489	30.26554303	29.11182737	30.30635117	29.41287455	29.24903785	30.11182155	28.89476955	30.57526845	30.06213894
05/05/2015 21:42	30.78539888	30.4449064	30.20966471	30.8669449	29.53760267	28.34934388	29.81752995	30.26117156	29.11182737	30.30503552	29.36560886	29.25035319	30.10659805	28.89608056	30.57264941	30.05820671
05/05/2015 21:57	30.78539888	30.44621781	30.21491727	30.86563157	29.5336568	28.34497295	29.81752995	30.262483	29.10350167	30.29801873	29.41681336	29.235446	30.09440989	28.89870259	30.56828433	30.05427448
05/05/2015 22:12	30.78539888	30.44621781	30.21623041	30.86563157	29.5336568	28.34497295	29.81228321	30.262483	29.10744542	30.31029812	29.28070568	29.25035319	30.09049227	28.88952551	30.56566529	30.05252682
05/05/2015 22:27	30.78846266	30.4449064	30.21623041	30.85381158	29.53058779	28.34934388	29.81621826	30.26379444	29.10876001	30.31161376	29.39799461	29.25035319	30.09049227	28.89083652	30.56697481	30.05951745
05/05/2015 22:42	30.78846266	30.443595	30.21929441	30.86431823	29.53058779	28.3480326	29.81359489	30.26685448	29.10744542	30.31029812	29.41112397	29.24772251	30.08918639	28.8882145	30.56435576	30.0608282
05/05/2015 22:57	30.78846266	30.44621781	30.22060755	30.8630049	29.5336568	28.3480326	29.81359489	30.26685448	29.11007459	30.30898247	29.42600391	29.25035319	30.0835276	28.89214753	30.56304624	30.05951745
05/05/2015 23:12	30.79371486	30.45321197	30.22323383	30.8630049	29.53058779	28.34934388	29.81621826	30.26816592	29.11182737	30.30898247	29.41812629	29.25035319	30.08613935	28.89345854	30.56304624	30.0700034
05/05/2015 23:27	30.79108876	30.45321197	30.22586011	30.8630049	29.5292725	28.35065515	29.81359489	30.26816592	29.10876001	30.31029812	29.41418749	29.25035319	30.0835276	28.89476955	30.56304624	30.0700034
05/05/2015 23:42	30.79371486	30.45452338	30.22848639	30.86169157	29.5292725	28.34934388	29.81621826	30.27078881	29.10876001	30.31292941	29.42600391	29.25035319	30.07960998	28.89739157	30.56173672	30.0608282
05/05/2015 23:57	30.79371486	30.45452338	30.23111267	30.86169157	29.53058779	28.35065515	29.81621826	30.27078881	29.11182737	30.31292941	29.40324636	29.25298387	30.07569236	28.89476955	30.55911767	30.07175106
05/06/2015 00:12	30.79634097	30.46501462	30.23373895	30.86169157	29.5292725	28.35196643	29.81621826	30.2734117	29.11182737	30.31292941	29.38705348	29.25298387	30.07960998	28.89870259	30.55911767	30.0730618
05/06/2015 00:27	30.79634097	30.45583478	30.23242581	30.85775158	29.53058779	28.35065515	29.81621826	30.27472314	29.11182737	30.31424506	29.42600391	29.25298387	30.07960998	28.89870259	30.55911767	30.07175106
05/06/2015 00:42	30.79240181	30.45714619	30.23680294	30.85906491	29.53190308	28.35458899	29.81621826	30.27472314	29.11314196	30.31687636	29.42600391	29.2569299	30.07699823	28.90132461	30.5604272	30.0245643
05/06/2015 00:57	30.79371486	30.45845759	30.23680294	30.85643824	29.53058779	28.35721154	29.81752995	30.27210025	29.11314196	30.31819201	29.31703024	29.25429922	30.07438648	28.90438363	30.55911767	30.07699403
05/06/2015 01:12	30.79240181	30.45845759	30.23942922	30.85512491	29.5336568	28.35327771	29.81359489	30.27472314	29.10876001	30.31556071	29.41812629	29.25298387	30.07308061	28.90438363	30.55780815	30.07699403
05/06/2015 01:27	30.79240181	30.4610804	30.23942922	30.85512491	29.52269605	28.35327771	29.81359489	30.27472314	29.11314196	30.31424506	29.41812629	29.25429922	30.07308061	28.90831666	30.55649863	30.07830477
05/06/2015 01:42	30.79502791	30.4610804	30.2420555	30.85249825	29.52532663	28.35196643	29.81359489	30.27472314	29.10613084	30.31292941	29.41812629	29.25035319	30.07438648	28.90700565	30.5551891	30.07699403
05/06/2015 01:57	30.79634097	30.46501462	30.24336864	30.85512491	29.52269605	28.35065515	29.81359489	30.27734603	29.11007459	30.31556071	29.41812629	29.25298387	30.06872769	28.90700565	30.55387958	30.07699403
05/06/2015 02:12	30.79634097	30.4610804	30.24730806	30.85381158	29.52532663	28.35196643	29.81359489	30.27865747	29.11007459	30.31556071	29.41812629	29.25561456	30.06611594	28.90700565	30.55257006	30.07699403
05/06/2015 02:27	30.79896707	30.47069738	30.24730806	30.85249825	29.52664192	28.35196643	29.81359489	30.28128036	29.11314196	30.31556071	29.41812629	29.25561456	30.06611594	28.90700565	30.55257006	30.07961552
05/06/2015 02:42	30.79765402	30.47200878	30.25124748	30.85381158	29.52269605	28.35196643	29.81359489	30.28128036	29.11182737	30.31687636	29.41812629	29.25429922	30.06742182	28.90831666	30.55257006	30.07961552
05/06/2015 02:57	30.79765402	30.46501462	30.25256062	30.85249825	29.52269605	28.35590027	29.81359489	30.28128036	29.11182737	30.31950766	29.41812629	29.2569299	30.06611594	28.90962767	30.55257006	30.07961552
05/06/2015 03:12	30.79896707	30.47200878	30.25562462	30.85249825	29.52269605	28.35590027	29.81490658	30.28302895	29.11182737	30.31687636	29.41812629	29.25824524	30.06742182	28.91224969	30.55257006	30.08092626
05/06/2015 03:27	30.79765402	30.47069738	30.25256062	30.84943381	29.53058779	28.35590027	29.81490658	30.28434039	29.11182737	30.31687636	29.41812629	29.25824524	30.06611594	28.91224969	30.54951451	30.082237
05/06/2015 03:42	30.79765402	30.46676316	30.25562462	30.85118492	29.53058779	28.35852282	29.81490658	30.28565184	29.11314196	30.31950766	29.41550042	29.25999903	30.06350419	28.9135607	30.54951451	30.08092626
05/06/2015 03:57	30.80159317	30.47069738	30.25256062	30.84812048	29.52795721	28.35327771	29.81621826	30.28302895	29.11182737	30.31950766	29.41550042	29.25824524	30.06089244	28.9135607	30.54558594	30.08092626
05/06/2015 04:12	30.79240181	30.46807457	30.25256062	30.84418048	29.53190308	28.35590027	29.81228321	30.28565184	29.11182737	30.31950766	29.41550042	29.25824524	30.06350419	28.91618273	30.54820498	30.08092626
05/06/2015 04:27	30.79371486	30.46676316	30.25256062	30.84418048	29.52401134	28.35590027	29.81097152	30.28302895	29.11182737	30.31819201	29.41550042	29.25561456	30.06089244	28.91618273	30.54820498	30.08092626
05/06/2015 04:42	30.79502791	30.46676316	30.25256062	30.84286715	29.52664192	28.35327771	29.81097152	30.28302895	29.11182737	30.31687636	29.41418749	29.25561456	30.05958657	28.91618273	30.54558594	30.08092626
05/06/2015 04:57	30.79240181	30.46807457	30.25431148	30.84418048	29.52401134	28.35590027	29.81097152	30.28434039	29.10876001	30.31556071	29.41418749	29.25298387	30.05958657	28.91749374	30.54296689	30.07961552
05/06/2015 05:12	30.79240181	30.47069738	30.25431148	30.84418048	29.52006547	28.35327771	29.81097152	30.28302895	29.10876001	30.31687636	29.41418749	29.25561456	30.05697482	28.91618273	30.54296689	30.07830477
05/06/2015 05:27	30.79240181	30.46938597	30.25562462	30.84418048	29.52006547	28.35327771	29.80834815	30.28302895	29.10876001	30.31819201	29.41418749	29.25561456	30.05697482	28.91487172	30.54296689	30.07830477
05/06/2015 05:42	30.79371486	30.47069738	30.2582509	30.84155382	29.51875018	28.35327771	29.80834815	30.28302895	29.10876001	30.31819201	29.41112397	29.25298387	30.05958657	28.91618273	30.54165737	30.07830477
05/06/2015 05:57	30.79502791	30.46938597	30.25693776	30.84155382	29.52006547	28.35327771	29.80834815	30.28302895	29.10876001	30.31819201	29.41418749	29.25298387	30.05436307	28.9135607	30.54165737	30.07830477
05/06/2015 06:12	30.79240181	30.46938597	30.26087718	30.84155382	29.52401134	28.35590027	29.80834815	30.28434039	29.10876001	30.31819201	29.41112397	29.25298387	30.05436307	28.91618273	30.54165737	30.07830477
05/06/2015 06:27	30.78846266	30.46370321	30.25431148	30.83192272	29.52795721	28.35590027	29.80834815	30.28565184	29.10876001	30.31819201	29.41418749	29.25429922	30.05436307	28.91618273	30.53903833	30.07961552
05/06/2015 06:42	30.78145972	30.45714619	30.24599492	30.83192272	29.5336568	28.35458899	29.80441309	30.28302895	29.10876001	30.31819201	29.41112397	29.25561456	30.05262191	28.91618273	30.53903833	30.08092626
05/06/2015 06:57	30.76657848	30.45452338	30.23811608	30.82010273	29.5292725	28.35327771	29.80135249	30.27865747	29.10876001	30.31687636	29.41112397	29.25298387	30.05436307	28.91749374	30.5377288	30.07830477
05/06/2015 07:12	30.75476102	30.44621781	30.22717325	30.81441163	29.52401134	28.34934388	29.79741744	30.27210025	29.10613084	30.31424506	29.40981103	29.25035319	30.05262191	28.91749374	30.53641928	30.07830477
05/06/2015 07:27	30.74119283	30.43703797	30.20441215	30.79690054	29.52138076	28.34366167	29.78954732	30.26816592	29.10218708	30.30898247	29.40718516	29.235446	30.05001016	28.91618273	30.53510976	30.0730618
05/06/2015 07:42	30.73156379	30.41692976	30.19346932	30.77807611	29.52138076	28.34366167	29.77599324	30.25986011	29.09561415	30.30065003	29.39930755	29.23149998	30.04348078	28.90831666	30.52812564	30.05558522
05/06/2015 07:57	30.7127434	30.38458176	30.15976539	30.75005837	29.52006547	28.33448273	29.7676859	30.25330289	29.0912322	30.29670308	29.39361816	29.22185414	30.03695141	28.89870259	30.52288755	30.04335162
05/06/2015 08:12	30.69523606	30.35485657	30.13569115	30.72422951	29.51436588	28.31699902	29.73839158	30.23188265	29.08465928	30.28880919	29.38442761	29.20870074	30.03521025	28.89345854	30.51895898	30.03810865
05/06/2015 08:27	30.69129691	30.35354517	30.13306487	30.72554284	29.49025224	28.29121055	29.7125951	30.21833107	29.06844606	30.27126721	29.37479941	29.18677839	30.027375	28.88122244	30.50411772	30.02849653
05/06/2015 08:42	30.67772871	30.33605976	30.12212203	30.6975251	29.45780844	28.29121055	29.71128341	30.22095395	29.04303075	30.25504088	29.36298299	29.16397915	30.00604572	28.86505331	30.48927646	30.0123307
05/06/2015 08:57	30.65759527	30.30502317	30.08053926	30.66118959	29.49025224	28.27110429	29.69641764	30.20740237	29.0386488	30.24539279	29.35860654	29.1560871	29.98602231	28.83315206	30.47443521	29.99092189
05/06/2015 09:12	30.62389363	30.26874095	30.04814847	30.62485407	29.47271505	28.24968675	29.67499344	30.16718477	29.02243559	30.23486761	29.35072892	29.13854923	29.97383414	28.80867986	30.46090347	29.97213457
05/06/2015 09:27	30.590192	30.22852452	29.99956229	30.58020079	29.45386257	28.23220304	29.6575043	30.14707597	28.99964944	30.22390387	29.34153837	29.11838067	29.97644589	28.81130188	30.46090347	29.97475606
05/06/2015 09:42	30.58493979	30.22852452	30.00087543	30.61128298	29.45649315	28.21734189	29.64701081	30.12259569	28.94838063	30.19715235	29.3253455	29.10873484	29.97775177	28.79382174	30.46090347	29.95727948
05/06/2015 09:57	30.5661194	30.21759615	29.99168345	30.61259631	29.44421711	28.20554039	29.6360801	30.12128424	28.94575146	30.17522488	29.3021503	29.09382764	29.95250486	28.75623944	30.43689556	29.92494781
05/06/2015 10:12	30.54729901	30.21103912	29.97417491	30.62222741	29.45386257	28.20116947	29.63214504	30.11079269	28.93786395	30.15242031	29.29295975	29.08462026	29.9455402	28.7269602	30.41114161	29.90747124
05/06/2015 10:27	30.54335985	30.21103912	29.97154863	30.62748074	29.42974893	28.16489078	29.62252602	30.10510977	28.93917853	30.15373595	29.28595742	29.0925123	29.94162257	28.71079107	30.39935591	29.88868392
05/06/2015 10:42	30.53766997	30.20317069	29.9671715	30.63142073	29.41484231	28.19592435	29.6238377	30.09592967	28.93654936	30.1550516	29.28727036	29.07234374	29.94423432	28.69986599	30.39237179	29.87645031
05/06/2015 10:57	30.52278873	30.19355371	29.95797952	30.63798739	29.41221173	28.19592435	29.59454339	30.09199534	28.91332502	30.13487833	29.28070568	29.06401325	29.9403167	28.69331093	30.39237179	29.87382883
05/06/2015 11:12	30.52979166	30.1909309	29.95666637	30.64893182	29.39598983	28.10457199	29.60766024	30.05702351	28.93786395	30.14978901	29.28902094	29.06401325	29.92812854	28.67583079	30.37665752	29.86203214
05/06/2015 11:27	30.53635692	30.18000253	29.96191894	30.65987625	29.41484231	28.1810632	29.61727927	30.08368953	28.93786395	30.15110466	29.28595742	29.05480587	29.92290504	28.6771418	30.37665752	29.85110928
05/06/2015 11:42	30.53241776	30.16645134	29.9509761	30.66118959	29.42667992	28.18630832	29.62514939	30.0797552	28.92822365	30.14277222	29.28333155	29.05612121	29.909411	28.67014975	30.37229244	29.84018642
05/06/2015 11:57	30.52453946	30.18262534	29.93478071	30.65856292	29.40519685	28.16620205	29.62252602	30.09199534	28.91463961	30.12698444	29.28070568	29.03595265	29.93074029	28.65529163	30.36836387	29.84455556
05/06/2015 12:12	30.52147567	30.16951128	29.93346757	30.66381625	29.42667992	28.1810632	29.61990264	30.07844375	28.91332502	30.12698444	29.26976455	29.03463731	29.9403167	28.6513586	30.36836387	29.84018642
05/06/2015 12:27	30.50528138	30.15989431	29.93084129	30.66512958	29.42141876	28.17844065	29.60372519	30.07188654	28.93786395	30.10242567	29.27545394	29.05612121	29.93378733	28.64349253	30.37491149	29.83625419
05/06/2015 12:42	30.51491042	30.16120572	29.94047098	30.67607401	29.42974893	28.17712937	29.61990264	30.07188654	28.93523478	30.13093138	29.27545394	29.03726799	29.92943441	28.6395595	30.36705435	29.82970047
05/06/2015 12:57	30.51359737	30.15858291	29.93084129	30.67870068	29.40388157	28.16751333	29.61072084	30.05134059	28.94312229	30.13487833	29.27939274	29.04647537	29.909411	28.62994542	30.37491149	29.82970047
05/06/2015 13:12	30.51097127	30.15989431	29.93215443	30.687894	29.41747289	28.1635795	29.60110182	30.05134059	28.9593355	30.13619398	29.27807981	29.04516003	29.93248145	28.6395595	30.37360196	29.83756493
05/06/2015 13:27	30.51359737	30.15989431	29.94047098	30.687894	29.41089644	28.16095694	29.60766024	30.05571207	28.94838063	30.13224703	29.27545394	29.03726799	29.94292845	28.64480354	30.37665752	29.84717705
05/06/2015 13:42	30.51097127	30.15202588	29.94178412	30.68658067	29.3999357	28.16226822	29.60766024	30.05571207	28.92690907	30.1160207	29.25663519	29.01841477	29.92290504	28.64087051	30.37229244	29.84149716
05/06/2015 13:57	30.50002918	30.15333728	29.91902302	30.68132734	29.4161576	28.16620205	29.60372519	30.06095784	28.94969521	30.13224703	29.27151513	29.04121401	29.89765813	28.62207936	30.35614166	29.81222389
05/06/2015 14:12	30.49740308	30.13847469	29.92690186	30.67607401	29.39467454	28.15440055	29.59148279	30.04740626	28.94706604	30.12259894	29.26188693	29.03463731	29.94162257	28.64873657	30.38451465	29.83756493
05/06/2015 14:27	30.49215087	30.13016912	29.90939333	30.69227177	29.40125099	28.15833439	29.60503687	30.05002914	28.93085282	30.1133894	29.260574	29.03069128	29.88546997	28.63781149	30.33999088	29.80960241
05/06/2015 14:42	30.47858268	30.13585188	29.91201961	30.683954	29.41089644	28.15833439	29.59979013	29.91320187	28.94838063	30.11207375	29.26188693	29.03069128	29.92029329	28.62207936	30.35221309	29.81877761
05/06/2015 14:57	30.48120878	30.1236121	29.91201961	30.69621177	29.37713735	28.13691685	29.60503687	30.02992034	28.93216741	30.11207375	29.25532225	29.01709943	29.95119899	28.64218152	30.3871337	29.85110928
05/06/2015 15:12	30.48120878	30.12885772	29.92558872	30.70015176	29.35696957	28.12467825	29.60634856	30.02992034	28.84189923	30.04848408	29.24438112	28.9925464	29.93378733	28.65398062	30.3871337	29.84717705
05/06/2015 15:27	30.45844924	30.11705507	29.89582421	30.69227177	29.39204396	28.14347324	29.5932317	30.04084904	28.88089859	30.08619934	29.22424944	28.98202368	29.91506979	28.64349253	30.35614166	29.82402058
05/06/2015 15:42	30.48120878	30.11967788	29.92558872	30.70409176	29.39730512	28.14740707	29.58492436	30.03691471	28.87695484	30.07962109	29.1958025	28.97369318	29.90288163	28.6649057	30.39237179	29.82970047
05/06/2015 15:57	30.47858268	30.12754631	29.91727217	30.70015176	29.37582206	28.12992336	29.57705425	30.0286089	28.88659513	30.05506232	29.1997413	28.96974716	29.88808172	28.64873657	30.38582417	29.7366377
05/06/2015 16:12	30.48383489	30.14503172	29.90545391	30.68920733	29.36223073	28.09888978	29.56350016	30.0487177	28.8541687	30.04716843	29.20149188	28.95747065	29.95903423	28.64611455	30.40721304	29.79605806
05/06/2015 16:27	30.49215087	30.14372031	29.92296244	30.69052066	29.37976792	28.13691685	29.5687469	30.04216048	28.87432567	30.03752034	29.20674363	28.97632387	29.93248145	28.62033135	30.37491149	29.78251371
05/06/2015 16:42	30.48383489	30.15989431	29.92427558	30.65856292	29.38502908	28.12598953	29.52983356	30.02598601	28.89711181	30.05506232	29.2093695	28.9859697	29.89461109	28.62601239	30.37491149	29.74493907
05/06/2015 16:57	30.49609003	30.16645134	29.94047098	30.65987625	29.37976792	28.12467825	29.54994608	30.03691471	28.9067521	30.06339476	29.21330831	28.9925464	29.9455402	28.6649057	30.41419717	29.78251371
05/06/2015 17:12	30.50134223	30.18830809	29.95666637	30.67169624	29.37143776	28.1098171	29.5473227	30.03691471	28.90017917	30.06471041	29.21593418	28.98860038	29.91506979	28.64742556	30.36181626	29.78775669
05/06/2015 17:27	30.50396833	30.19617652	29.96191894	30.68132734	29.39335925	28.12467825	29.56612353	30.03822615	28.90280834	30.07567415	29.21593418	28.99693087	29.93074029	28.63650048	30.34304643	29.78775669
05/06/2015 17:42	30.52278873	30.20317069	29.97680119	30.70146509	29.39204396	28.11943314	29.57574256	30.03385467	28.93216741	30.0726043	29.22424944	29.03463731	29.86283481	28.61246528	30.30943535	29.78906743
05/06/2015 17:57	30.52453946	30.21497333	29.98336689	30.71634952	29.39335925	28.14609579	29.58361267	29.9774626	28.89711181	30.07567415	29.21330831	29.02367613	29.87719943	28.63518947	30.35352262	29.80392252
05/06/2015 18:12	30.54598596	30.22721312	29.99693601	30.72729395	29.39598983	28.14871835	29.58885942	30.05002914	28.87301108	30.09321613	29.22687531	29.01578409	29.92029329	28.66097267	30.36050674	29.83232196
05/06/2015 18:27	30.54861206	30.24600993	30.01181826	30.73911394	29.39730512	28.17057298	29.6024135	30.07844375	28.93216741	30.10242567	29.23912938	29.03858333	29.89896401	28.67976382	30.37098292	29.8458663
05/06/2015 18:42	30.55780341	30.25256695	30.03195308	30.75925169	29.41089644	28.18368576	29.62514939	30.09855255	28.94443687	30.08225239	29.23475292	29.05612121	29.90157576	28.69462194	30.3871337	29.86465362
05/06/2015 18:57	30.5634933	30.25125555	30.03063994	30.75793836	29.42667992	28.18237448	29.6360801	30.10816981	28.96196467	30.12698444	29.2509458	29.05349052	29.91071688	28.69593295	30.39368131	29.88606243
05/06/2015 19:12	30.57268465	30.26611814	30.05340103	30.77676278	29.42667992	28.19854691	29.64701081	30.12259569	28.97423413	30.13882527	29.26319987	28.94431724	29.94292845	28.73089324	30.41681621	29.90616049
05/06/2015 19:27	30.57268465	30.26480674	30.05734045	30.77544945	29.43106422	28.19985819	29.64569913	30.12696717	28.95232438	30.12523024	29.26188693	29.05743655	29.95642248	28.74575135	30.42467335	29.93019079
05/06/2015 19:42	30.57268465	30.11574366	30.06303073	30.77150946	29.4323795	28.20379202	29.64569913	30.13352438	28.98475081	30.14715771	29.26976455	29.08023579	29.96556361	28.7632315	30.43165747	29.93849216
05/06/2015 19:57	30.5661194	30.24994414	30.06303073	30.77019612	29.4323795	28.20116947	29.64569913	30.13614727	28.98475081	30.14847336	29.26976455	29.08155113	29.97383414	28.77109756	30.44780825	29.95203651
05/06/2015 20:12	30.5739977	30.18393674	30.06697015	30.77019612	29.42843364	28.20116947	29.64569913	30.1309015	28.98475081	30.14715771	29.26976455	29.08330492	29.96425773	28.77240857	30.44344317	29.95203651
05/06/2015 20:27	30.5739977	30.27005236	30.06959643	30.76888279	29.4323795	28.11812186	29.6483225	30.13877016	28.98343623	30.14715771	29.2645128	29.06971306	29.97383414	28.78071164	30.44606222	29.95990097
05/06/2015 20:42	30.57268465	30.26874095	30.07353585	30.76625613	29.42667992	28.20116947	29.64395021	30.14445308	28.98475081	30.14978901	29.26845161	29.08330492	29.96991652	28.78071164	30.44344317	29.95727948
05/06/2015 20:57	30.57268465	30.14503172	30.07353585	30.76362947	29.42404934	28.12598953	29.64132684	30.13483583	28.98080706	30.15373595	29.26582574	29.08155113	29.96034011	28.77896362	30.34566548	29.95465799
05/06/2015 21:12	30.57531076	30.27136376	30.07353585	30.76231613	29.43369479	28.17319554	29.64132684	30.1400816	28.98475081	30.15110466	29.26582574	29.08155113	29.96034011	28.78333366	30.4395146	29.95859022
05/06/2015 21:27	30.57005855	30.27005236	30.06959643	30.74874504	29.42974893	28.19985819	29.64132684	30.14139304	28.98343623	30.14978901	29.2645128	29.08462026	29.95511661	28.78464467	30.40328448	29.96121171
05/06/2015 21:42	30.57268465	30.27442371	30.07922612	30.75662503	29.42141876	28.21209678	29.64569913	30.14445308	28.9768633	30.14145657	29.26188693	29.07497442	29.95250486	28.77896362	30.43296699	29.95465799
05/06/2015 21:57	30.5739977	30.2394529	30.07616213	30.75268503	29.42536463	28.1933018	29.64001516	30.1400816	28.98343623	30.14978901	29.26188693	29.08330492	29.95381074	28.78464467	30.43558604	29.95859022
05/06/2015 22:12	30.5713716	30.27704652	30.08316554	30.7553117	29.42273405	28.13560557	29.63870347	30.14139304	28.98343623	30.14978901	29.26188693	29.08330492	29.9455402	28.78595568	30.43034795	29.96121171
05/06/2015 22:27	30.57005855	30.26218393	30.08316554	30.75268503	29.42273405	28.17975193	29.62514939	30.13221294	28.97423413	30.14715771	29.25926106	29.07497442	29.94684607	28.78726669	30.43165747	29.95859022
05/06/2015 22:42	30.54335985	30.25693831	30.06959643	30.73123395	29.43106422	28.20116947	29.63870347	30.14314164	28.97817789	30.14715771	29.17304494	29.05612121	29.94989311	28.78988871	30.43165747	29.95990097
05/06/2015 22:57	30.57005855	30.26874095	30.08447868	30.74874504	29.42273405	28.19985819	29.63739179	30.14139304	28.9768633	30.14584206	29.25794812	29.08023579	29.93639908	28.7885777	30.42467335	29.95727948
05/06/2015 23:12	30.5687455	30.26480674	30.08316554	30.73911394	29.4161576	28.19723563	29.63345673	30.14445308	28.97554872	30.14584206	29.2509458	29.07628976	29.87589356	28.68238584	30.40328448	29.92363707
05/06/2015 23:27	30.55386426	30.2057935	30.06040445	30.72028952	29.41484231	28.19461308	29.63345673	30.13614727	28.96327926	30.12961573	29.24569406	29.06971306	29.93639908	28.78988871	30.42336382	29.95465799
05/06/2015 23:42	30.55649036	30.25256695	30.07922612	30.73911394	29.43106422	28.18499704	29.63345673	30.14314164	28.97160496	30.13750962	29.25225874	29.07365908	29.92551679	28.78333366	30.40721304	29.95072576
05/06/2015 23:57	30.5634933	30.24469852	30.07222271	30.73517394	29.4161576	28.18630832	29.61859096	30.12959005	28.94706604	30.12259894	29.24700699	29.0710284	29.92812854	28.78071164	30.41550669	29.95334725
05/07/2015 00:12	30.55517731	30.2556269	30.06959643	30.72860728	29.41089644	28.07747224	29.62514939	30.12259569	28.96327926	30.13882527	29.24569406	29.06708238	29.92943441	28.7885777	30.41681621	29.95334725
05/07/2015 00:27	30.55123816	30.26218393	30.05734045	30.71897618	29.42273405	28.19067924	29.62514939	30.12959005	28.97160496	30.14145657	29.24963286	29.06971306	29.90679925	28.77371958	30.40066543	29.94242439
05/07/2015 00:42	30.54029607	30.25256695	30.06565701	30.71503619	29.42536463	28.18805669	29.61203253	30.11603847	28.96985218	30.12961573	29.24438112	29.06971306	29.92812854	28.78726669	30.41550669	29.94941502
05/07/2015 00:57	30.53635692	30.24600993	30.05471417	30.72291618	29.42667992	28.17844065	29.61727927	30.10510977	28.96590843	30.12391459	29.24044231	29.06576704	29.92551679	28.78071164	30.404594	29.93193844
05/07/2015 01:12	30.54992511	30.2556269	30.05208789	30.72028952	29.40651214	28.17319554	29.61072084	30.11341558	28.95232438	30.118652	29.24044231	29.05875189	29.9350932	28.78726669	30.41288764	29.94635662
05/07/2015 01:27	30.51753652	30.20317069	30.05077475	30.71897618	29.40388157	28.17188426	29.60766024	30.11079269	28.96196467	30.11996764	29.23650351	29.05875189	29.92943441	28.78464467	30.404594	29.94504588
05/07/2015 01:42	30.55255121	30.25125555	30.06959643	30.72554284	29.3999357	28.17188426	29.61334422	30.11603847	28.94706604	30.11075811	29.23212705	29.0495445	29.9041875	28.77240857	30.39368131	29.93455993
05/07/2015 01:57	30.5420468	30.22459031	30.05734045	30.72860728	29.40651214	28.17581809	29.6146559	30.12128424	28.96327926	30.118652	29.23650351	29.06006723	29.91768154	28.7763416	30.41812573	29.94504588
05/07/2015 02:12	30.55255121	30.24863274	30.07353585	30.72028952	29.39598983	28.16751333	29.60766024	30.11734991	28.96327926	30.11996764	29.23912938	29.05743655	29.91332863	28.77371958	30.404594	29.94373513
05/07/2015 02:27	30.55517731	30.25693831	30.07616213	30.72291618	29.3999357	28.16882461	29.61203253	30.11472703	28.96065009	30.11470505	29.23212705	29.05612121	29.91071688	28.77371958	30.404594	29.94504588
05/07/2015 02:42	30.55955415	30.16645134	30.07922612	30.72160285	29.38897495	28.17450681	29.6146559	30.11734991	28.94838063	30.1160207	29.22950118	29.05085984	29.90288163	28.77240857	30.39804639	29.93718142
05/07/2015 02:57	30.55955415	30.15333728	30.08053926	30.72291618	29.39730512	28.17319554	29.61203253	30.1199728	28.96065009	30.12128329	29.23212705	29.05349052	29.90157576	28.76978655	30.40328448	29.94504588
05/07/2015 03:12	30.55780341	30.24732133	30.08053926	30.72554284	29.38634437	28.17450681	29.61334422	30.1199728	28.94443687	30.118652	29.23081412	29.05085984	29.90288163	28.77371958	30.39935591	29.94242439
05/07/2015 03:27	30.5608672	30.17213409	30.08447868	30.72028952	29.38108321	28.16882461	29.61072084	30.12128424	28.96327926	30.12391459	29.23475292	29.05743655	29.89635226	28.77371958	30.39673686	29.94242439
05/07/2015 03:42	30.55955415	30.25956112	30.08447868	30.71766285	29.38502908	28.16620205	29.61072084	30.1199728	28.96196467	30.12391459	29.23212705	29.05612121	29.89635226	28.77371958	30.39673686	29.94504588
05/07/2015 03:57	30.56218025	30.25693831	30.0884181	30.71897618	29.3823985	28.17319554	29.61203253	30.12128424	28.96459384	30.12523024	29.23212705	29.05743655	29.89461109	28.77503059	30.39673686	29.94766736
05/07/2015 04:12	30.5608672	30.26087252	30.08973124	30.71766285	29.3823985	28.17188426	29.6146559	30.12434428	28.96459384	30.12698444	29.23212705	29.05743655	29.88155235	28.65835065	30.38844322	29.93193844
05/07/2015 04:27	30.55780341	30.26480674	30.09104438	30.71503619	29.3823985	28.17319554	29.6146559	30.1199728	28.96459384	30.12523024	29.23081412	29.05349052	29.89330522	28.77765261	30.39673686	29.94635662
05/07/2015 04:42	30.56218025	30.26218393	30.09542152	30.71766285	29.37845263	28.17319554	29.61203253	30.12434428	28.96327926	30.12391459	29.23081412	29.05743655	29.89199934	28.77765261	30.39542734	29.94941502
05/07/2015 04:57	30.56480635	30.27005236	30.0980478	30.71634952	29.37582206	28.17319554	29.61203253	30.12128424	28.96459384	30.12523024	29.23081412	29.05743655	29.88677584	28.77896362	30.39542734	29.94941502
05/07/2015 05:12	30.56480635	30.26874095	30.10067408	30.71634952	29.37450677	28.17450681	29.6146559	30.12434428	28.96590843	30.12698444	29.22818825	29.05743655	29.88938759	28.77896362	30.39237179	29.95203651
05/07/2015 05:27	30.5661194	30.27442371	30.10592664	30.71634952	29.37582206	28.17319554	29.6146559	30.12827861	28.96590843	30.12961573	29.22818825	29.05875189	29.88677584	28.77896362	30.39542734	29.95072576
05/07/2015 05:42	30.5687455	30.27704652	30.10986606	30.71634952	29.37450677	28.17450681	29.6146559	30.12696717	28.96590843	30.12698444	29.22950118	29.06006723	29.81843508	28.78202265	30.38975274	29.95072576
05/07/2015 05:57	30.57005855	30.27835793	30.10855292	30.71634952	29.37582206	28.17712937	29.61596759	30.12827861	28.96459384	30.12961573	29.22818825	29.06006723	29.88285822	28.78202265	30.39106227	29.95334725
05/07/2015 06:12	30.56743245	30.27966933	30.10855292	30.71240953	29.37845263	28.17712937	29.61596759	30.1309015	28.96722301	30.13093138	29.22687531	29.06269791	29.88285822	28.78595568	30.39106227	29.95465799
05/07/2015 06:27	30.5634933	30.27966933	30.10855292	30.71109619	29.38634437	28.17712937	29.61727927	30.12959005	28.96722301	30.12830008	29.22687531	29.06269791	29.88024647	28.78595568	30.38975274	29.95727948
05/07/2015 06:42	30.55517731	30.27136376	30.10330036	30.70146509	29.3823985	28.17712937	29.61596759	30.12827861	28.96722301	30.13093138	29.22687531	29.06401325	29.87719943	28.78988871	30.38975274	29.95727948
05/07/2015 06:57	30.54598596	30.26480674	30.09542152	30.69489844	29.37450677	28.17188426	29.60634856	30.11734991	28.96722301	30.13093138	29.22687531	29.06006723	29.87719943	28.79119972	30.3871337	29.95727948
05/07/2015 07:12	30.53241776	30.24994414	30.0818524	30.68658067	29.37845263	28.17319554	29.61203253	30.12434428	28.96459384	30.12830008	29.22424944	29.05743655	29.88024647	28.79251073	30.38582417	29.95596874
05/07/2015 07:27	30.52016262	30.24469852	30.06828329	30.67169624	29.37976792	28.16882461	29.60766024	30.1199728	28.96327926	30.12523024	29.2229365	29.05349052	29.87458768	28.78726669	30.38320513	29.95203651
05/07/2015 07:42	30.50834517	30.2219675	30.03983192	30.65287182	29.37582206	28.1635795	29.60110182	30.11341558	28.9510098	30.11733635	29.21724711	29.04516003	29.86936418	28.78595568	30.38058608	29.94766736
05/07/2015 07:57	30.49215087	30.20142215	29.99824915	30.63667406	29.36749189	28.15308927	29.58492436	30.10379833	28.94312229	30.11207375	29.21330831	29.03463731	29.86152894	28.77896362	30.37491149	29.93587067
05/07/2015 08:12	30.47464353	30.17082269	29.97942747	30.61522297	29.36091544	28.15002963	29.56743522	30.09199534	28.92953824	30.09716307	29.20543069	29.01841477	29.85717602	28.76716453	30.36574483	29.92625856
05/07/2015 08:27	30.46764059	30.14765453	29.95797952	30.59771188	29.3499547	28.13123464	29.52852188	30.0596464	28.92559448	30.08225239	29.19186369	29.00613826	29.84107024	28.7509954	30.35090357	29.91140347
05/07/2015 08:42	30.4409419	30.1249235	29.92690186	30.56531637	29.34074767	28.10850582	29.52852188	30.05002914	28.90280834	30.06602606	29.17567081	28.99123106	29.82931737	28.72259017	30.34304643	29.8913054
05/07/2015 08:57	30.43262591	30.11006091	29.90939333	30.55480971	29.33110221	28.08971084	29.51496779	30.03516612	28.88659513	30.05374667	29.16648026	28.97500853	29.81190571	28.69724396	30.3295147	29.87513957
05/07/2015 09:12	30.40461416	30.03880788	29.89582421	30.53861195	29.31488031	28.07616097	29.49616696	30.00587721	28.87564025	30.04453714	29.15553913	28.95747065	29.7609766	28.67583079	30.31860201	29.85766299
05/07/2015 09:27	30.40855331	30.06984448	29.89057165	30.53598529	29.29734312	28.05736598	29.48523625	29.99888284	28.86512357	30.01076883	29.11527577	28.93730209	29.76489422	28.65835065	30.30114171	29.84455556
05/07/2015 09:42	30.38579376	30.05760469	29.88400595	30.53160752	29.28945138	28.04687576	29.46774711	29.99494851	28.85153953	30.00945318	29.1301557	28.93598675	29.73964732	28.64480354	30.2945941	29.81877761
05/07/2015 09:57	30.38141693	30.0602275	29.89057165	30.54255195	29.27191418	28.02239857	29.46118868	29.98139693	28.83006797	29.99980509	29.12709219	28.92941005	29.75009431	28.62994542	30.28630045	29.80523326
05/07/2015 10:12	30.38316766	30.05760469	29.89319793	30.5626897	29.2868208	28.03725972	29.47867782	29.99101418	28.82568602	29.98796425	29.12315338	28.93072539	29.74748256	28.60984326	30.28106236	29.79867955
05/07/2015 10:28	30.38316766	30.07946145	29.89845049	30.58983189	29.29471254	28.04818704	29.48698516	29.99888284	28.83269714	29.99980509	29.12184044	28.92414868	29.74878844	28.60022918	30.27975284	29.78644594
05/07/2015 10:43	30.38141693	30.09956966	29.90414077	30.60865632	29.29602783	28.05867726	29.68461247	30.00194288	28.84189923	30.01208447	29.14897445	28.94826326	29.75531781	28.59891817	30.27844332	29.77727074
05/07/2015 10:58	30.38973292	30.1087495	29.91333275	30.61916297	29.32321048	28.07091585	29.52152622	29.99625996	28.85811245	30.01734707	29.15160032	28.95352463	31.97182213	28.62033135	30.29852266	29.79474732
05/07/2015 11:13	30.39104597	30.11443226	29.9216493	30.64105183	29.31093444	28.08140608	29.5258985	29.98970274	28.87301108	30.03225775	29.16079087	28.96317046	29.80929396	28.6273234	30.31860201	29.81222389
05/07/2015 11:28	30.39629817	30.11268372	29.92296244	30.64630516	29.32321048	19.71894942	29.53114525	29.98970274	28.88265137	30.03927454	29.17304494	28.95878599	29.82104683	28.63518947	30.33213375	29.81746687
05/07/2015 11:43	30.37222557	30.09825826	29.91595903	30.60602965	29.31356502	19.71632687	29.53639199	29.98445697	28.88790971	30.18750426	13.90622721	28.95352463	29.83715261	28.64611455	30.33999088	29.82838973
05/07/2015 11:58	30.37353862	30.06328745	29.89319793	30.58851856	29.29208196	19.69359805	29.52458682	29.96697105	28.88089859	30.03225775	29.17304494	28.9495786	29.79318817	28.64218152	30.34828453	29.82008835
05/07/2015 12:13	30.35997043	30.04143069	29.88794537	30.57757413	29.2705989	19.65600808	29.51365611	29.95473091	28.81254017	30.01866272	29.16079087	28.80532957	29.84107024	28.64480354	30.35221309	29.82576824
05/07/2015 12:28	30.34640224	30.0252567	29.87437626	30.57888746	29.27717534	19.66125319	29.49485528	29.9464251	28.8445284	29.99980509	29.15160032	28.91713353	29.8532584	15.0649193	16.83619327	20.20709743
05/07/2015 12:43	30.35340518	30.03880788	29.87831568	30.58983189	29.26928361	19.6546968	29.48261288	29.93986788	28.84759577	29.99980509	29.14197213	28.92107955	29.8480349	28.62470138	30.33737184	29.79474732
05/07/2015 12:58	30.33852394	30.02263388	29.8756894	30.59245856	29.26752989	19.62890834	29.46774711	29.92762774	28.83795548	29.99059555	29.14328506	28.91581819	29.81582333	28.58274904	30.30114171	29.77333851
05/07/2015 13:13	30.32101659	30.00514848	29.83804605	30.57757413	29.29076667	19.65731936	29.43714111	29.92238197	28.85548328	30.00287494	29.13672038	28.92677936	29.79014113	28.59629615	30.31074488	29.73401621
05/07/2015 13:28	30.31576439	30.00514848	29.84723803	30.57757413	29.27980592	19.61841811	29.46381205	29.92893919	28.84058465	29.9866486	29.13146864	28.90661081	29.75967073	28.57881601	30.30507028	29.7003738
05/07/2015 13:43	30.31576439	30.01083124	29.84198547	30.58020079	29.26095344	19.59787476	29.45725362	29.91975908	28.83006797	29.96779098	29.12577925	28.90485702	29.75401194	28.55740284	30.30681631	29.70867518
05/07/2015 13:58	30.30350925	29.98766308	29.83673291	30.57888746	29.25437699	19.60880207	29.45331856	29.90883039	28.80815822	29.96208983	29.11790164	28.87679641	29.75401194	28.56002486	30.31598297	29.72877324
05/07/2015 14:13	30.3074484	29.97454902	29.82185065	30.57494747	29.26489931	19.61142463	29.45725362	29.92500486	28.80684363	29.9484948	29.1165887	28.87416573	29.73964732	28.54647775	30.29983219	29.71785038
05/07/2015 14:28	30.3074484	29.97717183	29.83410663	30.57888746	29.26226873	19.61273591	29.45331856	29.92238197	28.82042768	29.96340548	29.11527577	28.89170361	29.73964732	28.53467866	30.26884015	29.71129666
05/07/2015 14:43	30.32101659	29.98897448	29.84198547	30.58414079	29.2705989	19.61142463	29.46381205	29.91320187	28.81254017	29.95814289	29.10958638	28.87548107	29.73790615	28.53598967	30.1213006	29.7003738
05/07/2015 14:58	30.30088315	29.98241745	29.82447693	30.57757413	29.27322947	19.61972939	29.46381205	29.91975908	28.81254017	29.95682724	29.11527577	28.8860038	29.7714236	28.53730068	30.28368141	29.70343221
05/07/2015 15:13	30.31445134	29.99859145	29.82579007	30.59245856	29.25437699	19.6074908	29.46118868	29.90751894	28.82042768	29.96472113	29.12052751	28.86057388	29.74617669	28.53861169	30.25705445	29.7003738
05/07/2015 15:28	30.296944	29.96099783	29.79339928	30.57757413	29.27849063	19.62628578	29.46774711	29.92107053	28.82305685	29.96208983	29.11527577	28.88907293	29.73268265	28.56264688	30.28499093	29.72353027
05/07/2015 15:43	30.19846519	29.99028589	29.79339928	30.5762608	29.25832286	19.62235195	29.45856531	29.91451331	28.81078739	29.95551159	29.10827344	28.78910703	29.76750597	28.55346981	30.28106236	29.7396961
05/07/2015 15:58	30.27374677	29.99203443	29.80171584	30.59245856	29.26489931	19.61666974	29.46774711	29.91320187	28.81516934	29.9528803	29.10564757	28.89038827	29.77708239	28.5652689	30.28760998	29.74231759
05/07/2015 16:13	30.24310892	29.99465724	29.79908956	30.58545412	29.24210096	19.60224568	29.42883377	29.86861278	28.79632695	29.96340548	29.10039583	28.8860038	29.75531781	28.56133587	30.28935601	29.72615175
05/07/2015 16:28	30.23347988	30.00951983	29.8069684	30.56531637	29.17195218	19.58607326	29.41396799	29.86074412	28.81911309	29.96340548	29.10039583	28.89301895	29.75401194	28.5521588	30.26753063	29.72484101
05/07/2015 16:43	30.23610598	30.02263388	29.81397181	30.59245856	29.17852863	19.5777685	29.41527968	29.86336701	28.80289988	29.96603678	29.10827344	28.89564963	29.76358835	28.56264688	30.29721314	29.73838536
05/07/2015 16:58	30.26455541	30.04580205	29.85030202	30.60602965	29.19343524	19.59000709	29.43845279	29.87123567	28.79764154	29.97436922	29.1069605	28.90222634	29.77708239	28.5521588	30.29328457	29.74100684
05/07/2015 17:13	30.27112066	30.05760469	29.8691237	30.61916297	29.19781954	19.61011335	29.44763459	29.88872159	28.80552905	29.97173792	29.11921457	28.90661081	29.77838826	28.5652689	30.29328457	29.74231759
05/07/2015 17:28	30.1634505	30.05629329	29.88531909	30.61784964	29.20702657	19.61404719	29.45856531	29.90227317	28.82042768	29.9892799	29.12709219	28.90792615	29.78100001	28.56395789	30.29721314	29.75586194
05/07/2015 17:43	30.28731496	30.07377869	29.90282763	30.6397385	29.20571128	19.5952522	29.44238785	29.8659899	28.80552905	29.98796425	29.13278158	28.90485702	29.81059983	28.55609183	30.30681631	29.78120297
05/07/2015 17:58	30.28994106	30.06984448	29.90939333	30.64761849	29.21097244	19.63153089	29.47080771	29.91320187	28.82042768	29.99059555	29.13146864	28.91713353	29.81843508	28.56002486	30.31860201	29.81091315
05/07/2015 18:13	30.2995701	30.08339567	29.91201961	30.65856292	29.23420922	19.64639204	29.48829685	29.93331067	28.81911309	30.00112074	29.13803332	28.92107955	29.80363517	28.56133587	30.29983219	29.80392252
05/07/2015 18:28	30.296944	29.98766308	29.92296244	30.66118959	29.23552451	19.64376949	29.48130119	29.93593355	28.83006797	29.99717379	29.13672038	28.92239489	29.80755279	28.58843009	30.33213375	29.8213991
05/07/2015 18:43	30.31839049	30.11006091	29.94047098	30.67476068	29.24736211	19.65863064	29.49616696	29.94511366	28.84058465	30.01208447	29.14766152	28.94431724	29.81582333	28.60722124	30.34566548	29.83756493
05/07/2015 18:58	30.33721089	30.11836647	29.9509761	30.69052066	29.25963815	19.66649831	29.51365611	29.95341947	28.85548328	30.01997836	29.15422619	28.95089394	29.81190571	28.60459922	30.33999088	29.84717705
05/07/2015 19:13	30.33458478	30.11836647	29.95228924	30.68658067	29.26928361	19.67480307	29.51890285	29.96959394	28.85811245	30.0283108	29.16341675	28.96317046	29.83976436	28.6395595	30.35745118	29.86858585
05/07/2015 19:28	30.33721089	30.11268372	29.96191894	30.68526734	29.26928361	19.6787369	29.52152622	29.96697105	28.86906733	30.03488905	29.16472968	28.96843182	29.84107024	28.65966166	30.37098292	29.86334288
05/07/2015 19:43	30.33983699	30.11967788	29.96848464	30.68526734	29.26928361	19.67742562	29.52327513	29.97483971	28.8716965	30.0362047	29.1677932	28.97807765	29.86152894	28.66883874	30.37927656	29.89829603
05/07/2015 19:58	30.33195868	30.11574366	29.95929266	30.67607401	29.27191418	19.68135946	29.52327513	29.97877404	28.8716965	30.03927454	29.16648026	28.96974716	29.86283481	28.6771418	30.38451465	29.89261615
05/07/2015 20:13	30.33983699	30.11705507	29.9671715	30.67870068	29.26489931	19.6787369	29.52152622	29.97221683	28.8716965	30.03927454	29.16648026	28.97369318	29.85064665	28.67583079	30.37927656	29.89567455
05/07/2015 20:28	30.33983699	30.13016912	29.96979778	30.68264067	29.26358402	19.67742562	29.52152622	29.98008549	28.86906733	30.03225775	29.16341675	28.9710625	29.82931737	28.67014975	30.37229244	29.88868392
05/07/2015 20:43	30.33852394	30.11967788	29.97286177	30.67738735	29.26752989	19.67480307	29.51890285	29.9774626	28.86512357	30.03927454	29.16648026	28.97237784	29.85064665	28.68500787	30.38058608	29.90484975
05/07/2015 20:58	30.36390958	30.11967788	29.96848464	30.67169624	29.26358402	19.6787369	29.52152622	29.98445697	28.86205621	30.0362047	29.16210381	28.97369318	29.85064665	28.68500787	30.38189561	29.89567455
05/07/2015 21:13	30.33983699	30.11967788	29.97680119	30.67607401	29.26489931	19.67742562	29.51365611	29.98445697	28.87301108	30.04190584	29.16648026	28.97500853	29.84672903	28.6889409	30.38189561	29.89392689
05/07/2015 21:28	30.33327173	30.11967788	29.97548805	30.66906958	29.26095344	19.67742562	29.52152622	29.98576841	28.86775274	30.04322149	29.16472968	28.96974716	29.84107024	28.69025191	30.37796704	29.8913054
05/07/2015 21:43	30.34115004	30.12754631	29.98205375	30.67738735	29.26358402	19.6787369	29.51759116	29.98445697	28.8716965	30.04453714	29.16472968	28.97237784	29.84107024	28.6889409	30.37927656	29.89829603
05/07/2015 21:58	30.33983699	30.12885772	29.98074061	30.66906958	29.25700757	19.68135946	29.51496779	29.98445697	28.87301108	30.04322149	29.16472968	28.97500853	29.8480349	28.69025191	30.37665752	29.90484975
05/07/2015 22:13	30.34246309	30.12885772	29.98336689	30.66906958	29.25700757	19.68267073	29.51627948	29.98707985	28.86074162	30.04190584	29.16341675	28.9710625	29.83976436	28.69199992	30.37665752	29.90222826
05/07/2015 22:28	30.33983699	30.13322907	29.98599317	30.67038291	29.25174641	19.65863064	29.50447431	29.97483971	28.86337079	30.03927454	29.158165	28.96974716	29.83976436	28.69199992	30.37360196	29.90747124
05/07/2015 22:43	30.34246309	30.13016912	29.98730631	30.66906958	29.25832286	19.6787369	29.51759116	29.98707985	28.86205621	30.03752034	29.15422619	28.97500853	29.83584674	28.69331093	30.37360196	29.90747124
05/07/2015 22:58	30.34246309	30.12754631	29.98599317	30.66381625	29.26095344	19.6787369	29.52021453	29.98970274	28.87038191	30.03752034	29.16210381	28.97500853	29.82670562	28.68762989	30.3644353	29.90222826
05/07/2015 23:13	30.34246309	30.13322907	29.99037031	30.66775625	29.25700757	19.67742562	29.51759116	29.98707985	28.87038191	30.04190584	29.16079087	28.97500853	29.81059983	28.67277177	30.34828453	29.89261615
05/07/2015 23:28	30.34246309	30.13016912	29.99299659	30.66775625	29.2530617	19.67480307	29.51496779	29.98445697	28.87038191	30.03927454	29.16079087	28.97500853	29.82365858	28.69331093	30.36705435	29.90222826
05/07/2015 23:43	30.34508919	30.13716328	29.99037031	30.66644291	29.25569228	19.67611434	29.51496779	29.98970274	28.87432567	30.04322149	29.158165	28.97237784	29.83062324	28.69593295	30.3696734	29.90878198
05/07/2015 23:58	30.33852394	30.12885772	29.99430973	30.65549848	29.2530617	19.67611434	29.51496779	29.98970274	28.8716965	30.04453714	29.16079087	28.97500853	29.82801149	28.69593295	30.36836387	29.90878198
05/08/2015 00:13	30.34508919	30.13322907	29.99562287	30.66118959	29.24999269	19.66780958	29.51627948	29.98707985	28.86775274	30.04322149	29.15685207	28.96843182	29.82670562	28.69199992	30.37796704	29.90091752
05/08/2015 00:28	30.33983699	30.13454047	29.99430973	30.65987625	29.2530617	19.67480307	29.51496779	29.98707985	28.86074162	30.04059019	29.158165	28.9644858	29.82496445	28.69986599	30.36574483	29.89698529
05/08/2015 00:43	30.34508919	30.13191766	29.99956229	30.66118959	29.25174641	19.67611434	29.51890285	29.9883913	28.8716965	30.04585278	29.15685207	28.97237784	29.8223527	28.69593295	30.36574483	29.9183941
05/08/2015 00:58	30.3262688	30.13191766	29.99430973	30.65856292	29.2530617	19.67480307	29.51496779	29.98970274	28.8716965	30.04585278	29.158165	28.96974716	29.8223527	28.68762989	30.3644353	29.8913054
05/08/2015 01:13	30.33983699	30.1249235	30.00087543	30.65287182	29.2486774	19.67611434	29.51234442	29.9883913	28.86775274	30.04453714	29.15422619	28.96843182	29.82496445	28.69986599	30.3644353	29.89698529
05/08/2015 01:28	30.34640224	30.1410975	30.00087543	30.65418515	29.2530617	19.67611434	29.51234442	29.99101418	28.86643816	30.04585278	29.15422619	28.97237784	29.82670562	28.69986599	30.3644353	29.89960678
05/08/2015 01:43	30.34640224	30.13016912	30.00087543	30.65418515	29.2486774	19.67349179	29.50972105	29.99101418	28.86337079	30.0283108	29.14591093	28.96317046	29.81974095	28.69199992	30.34304643	29.90091752
05/08/2015 01:58	30.34815298	30.13847469	30.00481485	30.65155849	29.24078567	19.67218051	29.50972105	29.98970274	28.86906733	30.04453714	29.15422619	28.96843182	29.80929396	28.69724396	30.346975	29.88344094
05/08/2015 02:13	30.34946603	30.13191766	30.00350171	30.65549848	29.24473153	19.67480307	29.51234442	29.9883913	28.86906733	30.04322149	29.15291326	28.96843182	29.81974095	28.70379902	30.36050674	29.8821302
05/08/2015 02:28	30.35209213	30.13716328	30.01181826	30.65418515	29.24736211	19.67349179	29.51234442	29.99101418	28.86906733	30.04453714	29.15291326	28.96843182	29.81582333	28.70248801	30.36050674	29.88475169
05/08/2015 02:43	30.35340518	30.14503172	30.0131314	30.65549848	29.25174641	19.67611434	29.51496779	29.99101418	28.87038191	30.04453714	29.15291326	28.97237784	29.8171292	28.70248801	30.36181626	29.8821302
05/08/2015 02:58	30.35340518	30.1410975	30.0131314	30.65287182	29.2486774	19.67611434	29.51234442	29.99363707	28.87038191	30.04716843	29.15291326	28.9710625	29.82104683	28.701177	30.35745118	29.88868392
05/08/2015 03:13	30.35865738	30.15464869	30.0196971	30.65287182	29.25174641	19.68004818	29.51627948	29.99363707	28.87038191	30.04716843	29.15291326	28.96974716	29.83062324	28.70379902	30.35745118	29.89960678
05/08/2015 03:28	30.35340518	30.15333728	30.02101024	30.65287182	29.24999269	19.68135946	29.51627948	29.99494851	28.8716965	30.04848408	29.15291326	28.97369318	29.82104683	28.70642104	30.35919721	29.89960678
05/08/2015 03:43	30.35865738	30.15464869	30.02363652	30.65418515	29.2486774	19.68004818	29.51365611	29.99494851	28.87301108	30.04979973	29.15160032	28.9710625	29.8223527	28.70948006	30.36050674	29.90222826
05/08/2015 03:58	30.35865738	30.15596009	30.02363652	30.65287182	29.24341625	19.68135946	29.51627948	29.99494851	28.87432567	30.04979973	29.15291326	28.97500853	29.81843508	28.71210208	30.35919721	29.90353901
05/08/2015 04:13	30.35865738	30.14372031	30.02363652	30.65155849	29.24473153	19.6787369	29.51627948	29.99494851	28.8716965	30.04979973	29.15160032	28.97369318	29.81582333	28.71341309	30.35614166	29.90222826
05/08/2015 04:28	30.35997043	30.15464869	30.02538738	30.65024516	29.23947038	19.68135946	29.51627948	29.9975714	28.87432567	30.05243103	29.14897445	28.97369318	29.81582333	28.71603512	30.35614166	29.90222826
05/08/2015 04:43	30.36259653	30.1572715	30.03326622	30.64761849	29.24210096	19.68135946	29.51627948	29.9975714	28.87301108	30.05111538	29.15028739	28.97237784	29.81190571	28.71341309	30.35614166	29.90222826
05/08/2015 04:58	30.36697337	30.15989431	30.03063994	30.65418515	29.24604682	19.68135946	29.51759116	30.00019429	28.8716965	30.04979973	29.14897445	28.97369318	29.81190571	28.71472411	30.35614166	29.90222826
05/08/2015 05:13	30.36259653	30.16645134	30.03195308	30.64893182	29.24604682	19.68267073	29.51759116	29.99888284	28.87038191	30.05243103	29.14897445	28.97369318	29.81059983	28.71603512	30.35483214	29.89392689
05/08/2015 05:28	30.35997043	30.16645134	30.03195308	30.64761849	29.2486774	19.68267073	29.51627948	30.00194288	28.87301108	30.05243103	29.15028739	28.97500853	29.80755279	28.71734613	30.34959405	29.90878198
05/08/2015 05:43	30.35603128	30.16382853	30.03326622	30.6436785	29.24604682	19.68267073	29.51759116	30.00194288	28.87301108	30.05374667	29.14591093	28.97369318	29.80624692	28.71865714	30.35221309	29.90616049
05/08/2015 05:58	30.35734433	30.16645134	30.03063994	30.6436785	29.24604682	19.68529329	29.51759116	30.00456577	28.87301108	30.05506232	29.14897445	28.97500853	29.80494104	28.72127916	30.35352262	29.90222826
05/08/2015 06:13	30.35603128	30.15989431	30.03063994	30.64105183	29.24341625	19.68267073	29.51627948	29.9975714	28.87301108	30.05374667	29.14897445	28.97369318	29.80494104	28.72259017	30.35221309	29.89829603
05/08/2015 06:28	30.35340518	30.15596009	30.0293268	30.6397385	29.24473153	19.68267073	29.51627948	30.00019429	28.8716965	30.05374667	29.14591093	28.97369318	29.80232929	28.72127916	30.34959405	29.89567455
05/08/2015 06:43	30.34640224	30.1572715	30.02538738	30.63536073	29.24604682	19.68267073	29.51627948	30.00019429	28.8716965	30.05243103	29.14897445	28.97369318	29.80102342	28.71996815	30.34959405	29.88344094
05/08/2015 06:58	30.33721089	30.14503172	30.01575768	30.62879407	29.24341625	19.68135946	29.51627948	29.9975714	28.86906733	30.05111538	29.14591093	28.96974716	29.79971754	28.71865714	30.34959405	29.88868392
05/08/2015 07:13	30.32364269	30.13716328	30.00481485	30.61916297	29.24341625	19.67611434	29.50972105	29.99494851	28.86775274	30.04979973	29.14591093	28.96711648	29.7971058	28.71603512	30.34959405	29.8821302
05/08/2015 07:28	30.30613535	30.12230069	29.99037031	30.61259631	29.23552451	19.66518703	29.50141371	29.99232563	28.86512357	30.04453714	29.14065919	28.96053978	29.79579992	28.71603512	30.34566548	29.87645031
05/08/2015 07:43	30.28994106	30.11268372	29.97548805	30.59508522	29.23815509	19.67218051	29.50272539	29.98970274	28.86074162	30.03927454	29.13540745	28.95220929	29.78100001	28.70642104	30.34173691	29.86858585
05/08/2015 07:58	30.28206275	30.09825826	29.9509761	30.57363413	29.23114021	19.64770332	29.49223191	29.98139693	28.85022494	30.02962645	29.12709219	28.9430019	29.7714236	28.69855498	30.33868136	29.85635225
05/08/2015 08:13	30.27112066	30.06984448	29.91201961	30.57100747	29.22456376	19.66125319	29.48130119	29.97221683	28.84584299	30.02304821	29.12184044	28.93204073	29.76358835	28.68369686	30.32820518	29.84149716
05/08/2015 08:28	30.26586846	30.06459886	29.89319793	30.55349638	29.22061789	19.65338553	29.46774711	29.95604235	28.83664089	30.00813753	29.11396283	28.92546402	29.75401194	28.6771418	30.32820518	29.8336327
05/08/2015 08:43	30.24004513	30.02132248	29.87437626	30.53335863	29.21097244	19.63153089	29.44238785	29.94380221	28.82437143	29.9945425	29.10564757	28.91187217	29.74356494	28.6513586	30.31336392	29.82270984
05/08/2015 08:58	30.23216683	30.00514848	29.86474656	30.5184742	29.19343524	19.61535846	29.42358702	29.92238197	28.81516934	29.99059555	29.09514408	28.89828031	29.74748256	28.64349253	30.30507028	29.80261178
05/08/2015 09:13	30.21597253	29.99596864	29.84898888	30.48345202	29.19606582	19.61142463	29.41265631	29.91844764	28.80552905	29.97700052	29.08420295	28.88205778	29.74225907	28.6273234	30.29852266	29.79212583
05/08/2015 09:28	30.21072033	29.99028589	29.84592489	30.48607868	29.18817409	19.60224568	29.40740957	29.90096173	28.7744172	29.95945854	29.06669714	28.84566668	29.72484741	28.60853225	30.28760998	29.78251371
05/08/2015 09:43	30.1660766	29.94744665	29.80171584	30.41866099	29.17721334	19.54673492	29.39516717	29.82708374	28.75426023	29.89060627	29.0614454	28.83908998	29.704824	28.59498514	30.27451475	29.77464925
05/08/2015 09:58	30.1875231	29.95968643	29.81791123	30.47644758	29.17458276	19.56028479	29.3803014	29.88347581	28.74900189	29.94323221	29.07063595	28.83908998	29.71135337	28.58012702	30.26491158	29.76110491
05/08/2015 10:13	30.16870271	29.94088962	29.8069684	30.46024982	29.16537573	19.56727827	29.38598537	29.86992423	28.73147409	29.92832152	29.06801008	28.82286744	29.6482361	28.5521588	30.2487608	29.72090878
05/08/2015 10:28	30.15951135	29.89499043	29.76932505	30.45236983	29.16274516	19.55241712	29.38860874	29.86205557	28.75820398	29.92305893	29.06275833	28.82944415	29.69916521	28.55041078	30.24352271	29.71260741
05/08/2015 10:43	30.16738966	29.94088962	29.80434212	30.47382092	29.08032035	19.54411236	29.27973883	29.84456965	28.74505813	29.92042763	29.06013246	28.8215521	29.69263584	28.54123371	30.25268937	29.71391815
05/08/2015 10:58	30.1608244	29.94220102	29.8004027	30.48213869	29.16274516	19.55110584	29.37505465	29.84981543	28.72490116	29.9094639	29.06407127	28.83908998	29.69394171	28.52637559	30.26360206	29.71260741
05/08/2015 11:13	30.14200401	29.92864984	29.78814672	30.48739201	29.16537573	19.53493342	29.37243128	29.84981543	28.7301595	29.90025436	29.04919133	28.81892142	29.704824	28.51850953	30.25007033	29.71391815
05/08/2015 11:28	30.1581983	29.90985303	29.77063819	30.47513425	29.15178441	19.52269482	29.37636634	29.8148436	28.75163106	29.91209519	29.05313014	28.82286744	29.69394171	28.50496242	30.24090367	29.70605369
05/08/2015 11:43	30.15119536	29.78745519	29.79471242	30.49001868	29.15836086	19.51876099	29.36281225	29.8349524	28.75294564	29.89893871	29.04262665	28.81716763	29.71265924	28.50889545	30.25268937	29.69906306
05/08/2015 11:58	30.12843582	29.91116443	29.78814672	30.49001868	29.14652325	19.49603217	29.33089457	29.82271226	28.74374355	29.90288566	29.04787839	28.80138354	29.70047108	28.47917921	30.24090367	29.68464489
05/08/2015 12:13	30.14856926	29.88275065	29.7776416	30.47907425	29.15704557	19.5240061	29.37898971	29.8240237	28.61535241	29.9042013	29.0518172	28.82418278	29.72745916	28.4901043	30.2369751	29.68726637
05/08/2015 12:28	30.14725621	29.90154746	29.8004027	30.50490311	29.15178441	19.46368731	29.35625383	29.82140082	28.74111438	29.87701124	29.04262665	28.78779169	29.69394171	28.49141531	30.2313005	29.68857712
05/08/2015 12:43	30.13368802	29.90854162	29.74787709	30.48739201	29.16099144	19.5240061	29.38205031	29.82708374	28.68984556	29.84061163	29.03956313	28.80401423	29.62821269	28.45907705	30.18721324	29.66279917
05/08/2015 12:58	30.13937791	29.89761324	29.78683358	30.49264534	29.17458276	19.53231086	29.37767802	29.8349524	28.73804701	29.89586886	29.05050426	28.79831442	29.64954198	28.4660691	30.18284816	29.6697898
05/08/2015 13:13	30.13368802	29.903296	29.8069684	30.50752977	29.16800631	19.49297252	29.34838371	29.83626384	28.7476873	29.84192728	29.01943145	28.79305305	29.67783592	28.49141531	30.22999098	29.68857712
05/08/2015 13:28	30.12187056	29.903296	29.80302898	30.49395867	29.15704557	19.51482715	29.35494214	29.81746649	28.74242896	29.89893871	29.05313014	28.80664491	29.65911839	28.46869113	30.22213384	29.66148842
05/08/2015 13:43	30.12318361	29.8884334	29.67652981	30.51146976	29.17063689	19.51482715	29.36150057	29.83101807	28.7301595	29.88665933	29.02337026	28.81059093	29.65258902	28.48879329	30.2195148	29.65624545
05/08/2015 13:58	30.12843582	29.91116443	29.8004027	30.51716087	29.21228773	19.54673492	29.3496954	29.80828638	28.76390052	29.88665933	29.05313014	28.81716763	29.68044767	28.47655719	30.22868146	29.70212146
05/08/2015 14:13	30.12712277	29.9046074	29.79777642	30.49527201	29.16537573	19.51876099	29.38467368	29.82708374	28.69773307	29.90288566	29.04087607	28.79305305	29.64040086	28.51151747	30.23391955	29.63745813
05/08/2015 14:28	30.09998638	29.903296	29.78026788	30.49264534	29.16406044	19.51045623	29.35494214	29.82140082	28.73410326	29.87569559	29.03562433	28.79962976	29.68610646	28.49141531	30.24090367	29.69250935
05/08/2015 14:43	30.08554282	29.91509865	29.81090782	30.50752977	29.01806331	19.45144872	29.33614131	29.69506509	28.71657546	29.89060627	29.01286677	28.78647635	29.72223566	28.50102939	30.21514972	29.68726637
05/08/2015 14:58	30.09867333	29.87881643	29.79339928	30.47382092	29.14915383	19.51176751	29.38598537	29.80129201	28.73804701	29.8678017	29.01811851	28.79042237	29.61471866	28.41887273	30.18022912	29.66542065
05/08/2015 15:13	30.11092847	29.88974481	29.80302898	30.45236983	29.17721334	19.51176751	29.38467368	29.82140082	28.7301595	29.88402803	29.0382502	28.7794612	29.67130655	28.48486026	30.22475289	29.68289723
05/08/2015 15:28	30.11224152	29.88012784	29.8004027	30.45893649	29.17458276	19.49603217	29.39516717	29.79998057	28.72051921	29.87832689	29.02905965	28.76762313	29.69394171	28.5023404	30.24614176	29.70474295
05/08/2015 15:43	30.12055751	29.89105622	29.78289416	30.46024982	29.17589805	19.51176751	29.38467368	29.80653779	28.70737336	29.85552231	28.97785515	28.74438544	29.67783592	28.49141531	30.22868146	29.70343221
05/08/2015 15:58	30.12318361	29.90154746	29.7842073	30.46856759	29.1868588	19.51045623	29.38467368	29.81877793	28.71131712	29.8678017	29.00892796	28.76893847	29.69394171	28.49403733	30.22999098	29.68857712
05/08/2015 16:13	30.11355457	29.903296	29.74656395	30.45893649	29.03428521	19.47985974	29.36281225	29.80828638	28.6951039	29.85946926	29.0102409	28.75140059	29.62037745	28.47262416	30.18590372	29.66279917
05/08/2015 16:28	30.12712277	29.91641005	29.80434212	30.47644758	29.17458276	19.51045623	29.38467368	29.8148436	28.68151986	29.8651704	29.00192564	28.7579773	29.57989534	28.49534834	30.22475289	29.65886694
05/08/2015 16:43	30.12318361	29.91903286	29.81222096	30.48607868	29.17852863	19.52007227	29.38992042	29.80828638	28.7126317	29.86911735	29.00892796	28.77025381	29.58947175	28.51850953	30.24352271	29.63614739
05/08/2015 16:58	30.14200401	29.92340421	29.81528495	30.49833645	29.18159764	19.51482715	29.37636634	29.81090927	28.67494693	29.86385475	29.00586445	28.74876991	29.6229892	28.50496242	30.15884025	29.63221516
05/08/2015 17:13	30.14331706	29.92602702	29.82579007	30.51146976	29.18159764	19.51876099	29.32389891	29.80828638	28.70036224	29.87174864	29.01549264	28.78077654	29.59904816	28.49971838	30.14661804	29.60381572
05/08/2015 17:28	30.14725621	29.88012784	29.83935919	30.51978753	29.17852863	19.52531738	29.33220626	29.81353215	28.64909342	29.87043299	29.01417971	28.76630779	29.63387148	28.47655719	30.15884025	29.63876887
05/08/2015 17:43	30.13106192	29.93957821	29.83673291	30.53467196	29.17458276	19.52662866	29.337453	29.81222071	28.72621575	29.87701124	29.01417971	28.78779169	29.65258902	28.50365141	30.16844341	29.64401185
05/08/2015 17:58	30.15951135	29.95006946	29.86343342	30.52635419	29.20176541	19.52925121	29.35231877	29.82577229	28.7218338	29.89192192	29.03168552	28.80138354	29.67783592	28.54385573	30.18852276	29.66279917
05/08/2015 18:13	30.1608244	29.95269227	29.86212028	30.56006304	29.20439599	19.51176751	29.33351794	29.81746649	28.72753033	29.89455322	29.04087607	28.80927559	29.64954198	28.53030862	30.19507037	29.67634351
05/08/2015 18:28	30.1822709	29.96624346	29.87831568	30.55349638	29.20702657	19.51351588	29.34138805	29.86730134	28.73410326	29.89893871	29.04525252	28.80796025	29.67130655	28.54778876	30.20467354	29.69644157
05/08/2015 18:43	30.18095785	29.95968643	29.89057165	30.55874971	29.19913483	19.53493342	29.37767802	29.84150962	28.73147409	29.88929062	29.04393959	28.79042237	29.6791418	28.56133587	30.22737193	29.72090878
05/08/2015 18:58	30.19189994	29.97848324	29.89582421	30.55480971	29.20702657	19.55110584	29.38467368	29.85768409	28.7301595	29.90025436	29.05050426	28.81190627	29.64431848	28.58711908	30.20336402	29.72090878
05/08/2015 19:13	30.11749373	29.98110605	29.89582421	30.54911861	29.21360302	19.54673492	29.35625383	29.8659899	28.7476873	29.88929062	29.04525252	28.79568373	29.68175355	28.57619399	30.24221319	29.73139473
05/08/2015 19:28	30.19058689	29.97717183	29.89976363	30.54255195	29.2030807	19.55897351	29.38992042	29.86336701	28.74111438	29.91779634	29.0518172	28.81892142	29.65781252	28.57619399	30.22606241	29.74493907
05/08/2015 19:43	30.19715214	29.98635167	29.90414077	30.54255195	29.20702657	19.54673492	29.3803014	29.87123567	28.7218338	29.87437994	29.03431139	28.80796025	29.66564776	28.58406005	30.23261002	29.74493907
05/08/2015 19:58	30.19452604	29.98241745	29.90282763	30.53467196	29.2030807	19.53493342	29.36980791	29.87385856	28.71131712	29.88797497	29.02643377	28.79962976	29.61645982	28.577505	30.21514972	29.70998592
05/08/2015 20:13	30.19715214	29.97717183	29.91333275	30.54386528	29.21228773	19.55503968	29.38598537	29.87385856	28.73278867	29.89455322	29.02337026	28.8215521	29.67130655	28.54516674	30.2313005	29.75018205
05/08/2015 20:28	30.19977824	29.98241745	29.91727217	30.53861195	29.20702657	19.55635096	29.38729705	29.87823004	28.75426023	29.91077955	29.04393959	28.82812881	29.67522418	28.60285121	30.23959414	29.76110491
05/08/2015 20:43	30.19846519	29.98897448	29.92952814	30.54255195	29.20571128	19.55635096	29.39385548	29.88216437	28.75163106	29.9094639	29.04393959	28.82681347	29.67653005	28.62994542	30.24352271	29.75411428
05/08/2015 20:58	30.20371739	29.97979464	29.92033616	30.53992529	29.20571128	19.55503968	29.38992042	29.87954148	28.75820398	29.91209519	29.03562433	28.83075949	29.66434189	28.60722124	30.23261002	29.76241565
05/08/2015 21:13	30.20240434	29.98110605	29.9216493	30.53598529	29.1868588	19.55241712	29.37898971	29.87823004	28.74900189	29.91516504	29.03168552	28.82418278	29.66434189	28.60853225	30.23261002	29.76241565
05/08/2015 21:28	30.19583909	29.99028589	29.92558872	30.53598529	29.2030807	19.56290735	29.36587285	29.87385856	28.66399205	29.9068326	29.03299845	28.82549812	29.65520077	28.60984326	30.22868146	29.76241565
05/08/2015 21:43	30.20503044	29.98897448	29.92558872	30.53861195	29.19781954	19.5537284	29.38992042	29.88478725	28.74900189	29.9068326	29.03168552	28.82549812	29.65128314	28.60853225	30.23261002	29.74362833
05/08/2015 21:58	30.20109129	29.98241745	29.91727217	30.53160752	29.20176541	19.54673492	29.38467368	29.88478725	28.70167683	29.92042763	29.03299845	28.82944415	29.66173014	28.60722124	30.23261002	29.76765862
05/08/2015 22:13	30.20503044	29.99728005	29.92952814	30.53335863	29.19913483	19.55635096	29.39516717	29.89265592	28.75995676	29.91911199	29.03562433	28.82944415	29.66303601	28.6150873	30.2313005	29.76634788
05/08/2015 22:28	30.20503044	29.99465724	29.93346757	30.53598529	29.19080466	19.55241712	29.38729705	29.88085292	28.75820398	29.89762306	29.02512084	28.84829736	29.6482361	28.61115427	30.22868146	29.75018205
05/08/2015 22:43	30.20371739	29.99859145	29.93215443	30.53160752	29.19211995	19.55241712	29.39123211	29.88872159	28.75031647	29.9094639	29.02205732	28.82549812	29.65258902	28.6150873	30.22868146	29.76503714
05/08/2015 22:58	30.20809423	29.99859145	29.93346757	30.53335863	29.1868588	19.54848329	29.36150057	29.86992423	28.73410326	29.91341084	29.02905965	28.80796025	29.63082444	28.60459922	30.2020545	29.7488713
05/08/2015 23:13	30.20809423	29.99465724	29.93346757	30.53335863	29.19211995	19.55635096	29.38729705	29.88741014	28.74242896	29.91779634	29.02905965	28.82549812	29.61907157	28.60722124	30.2195148	29.71653964
05/08/2015 23:28	30.20809423	30.00252567	29.9378447	30.53335863	29.19211995	19.55635096	29.38729705	29.8860987	28.75557481	29.92042763	29.03299845	28.82944415	29.65128314	28.62207936	30.22475289	29.76896937
05/08/2015 23:43	30.20940728	30.00645989	29.93915784	30.52766752	29.19211995	19.55635096	29.39385548	29.88872159	28.75426023	29.91779634	29.03037258	28.83207483	29.65128314	28.61639831	30.22213384	29.76634788
05/08/2015 23:58	30.21072033	30.00121426	29.94047098	30.53029419	29.19211995	19.55635096	29.39123211	29.89003303	28.75557481	29.91648069	29.02905965	28.83075949	29.6482361	28.62033135	30.22868146	29.77159085
05/09/2015 00:13	30.21072033	30.00252567	29.94047098	30.53029419	29.18948938	19.5537284	29.38860874	29.88741014	28.68853098	29.91911199	29.03168552	28.83075949	29.64562435	28.61902034	30.22475289	29.77159085
05/09/2015 00:28	30.20940728	30.00383707	29.94178412	30.52635419	29.18948938	19.55635096	29.3925438	29.89003303	28.75557481	29.92174328	29.03168552	28.83207483	29.64562435	28.61902034	30.22213384	29.77028011
05/09/2015 00:43	30.21203338	30.00777129	29.9444104	30.53029419	29.18817409	19.55635096	29.3925438	29.89265592	28.75820398	29.91911199	29.03037258	28.83207483	29.6482361	28.62207936	30.22606241	29.77028011
05/09/2015 00:58	30.21465948	30.00777129	29.94572354	30.52898085	29.19080466	19.55635096	29.3925438	29.78642899	28.75995676	29.92174328	29.03168552	28.83075949	29.64693023	28.62207936	30.22475289	29.76634788
05/09/2015 01:13	30.20809423	30.00951983	29.94309726	30.52372753	29.19475053	19.55635096	29.3925438	29.89265592	28.7568894	29.92437458	29.03037258	28.83207483	29.64562435	28.62339037	30.22606241	29.76765862
05/09/2015 01:28	30.21072033	30.00514848	29.94572354	30.52372753	29.18554351	19.55241712	29.39516717	29.89265592	28.75820398	29.92437458	29.03299845	28.83207483	29.64562435	28.62339037	30.22606241	29.76765862
05/09/2015 01:43	30.21465948	30.00252567	29.94834982	30.52766752	29.18817409	19.55635096	29.39123211	29.87954148	28.75557481	29.92174328	29.03037258	28.83207483	29.64562435	28.62339037	30.22213384	29.76372639
05/09/2015 01:58	30.21465948	30.00777129	29.94834982	30.52766752	29.1868588	19.55635096	29.39516717	29.89134447	28.74900189	29.91209519	29.02512084	28.82944415	29.64040086	28.6273234	30.22606241	29.76634788
05/09/2015 02:13	30.21465948	30.00514848	29.94966296	30.52504086	29.18422822	19.5537284	29.40085114	29.77856033	28.75995676	29.92042763	29.02905965	28.83339017	29.64693023	28.62033135	30.22344337	29.76503714
05/09/2015 02:28	30.21203338	30.00777129	29.94966296	30.5224142	29.18554351	19.55766223	29.38992042	29.88741014	28.7568894	29.92305893	29.02905965	28.83339017	29.63648323	28.62601239	30.21514972	29.76634788
05/09/2015 02:43	30.21728558	30.01083124	29.95228924	30.52635419	29.18554351	19.55110584	29.38992042	29.8659899	28.75820398	29.92305893	29.02905965	28.83339017	29.64170673	28.6273234	30.22475289	29.76765862
05/09/2015 02:58	30.21728558	30.00951983	29.95404009	30.52504086	29.1868588	19.55635096	29.3925438	29.89134447	28.75995676	29.92305893	29.02905965	28.83207483	29.64431848	28.62863441	30.22213384	29.76372639
05/09/2015 03:13	30.21859863	30.01345405	29.95404009	30.52635419	29.18948938	19.56028479	29.39385548	29.89571595	28.75820398	29.92305893	29.02905965	28.83470551	29.64040086	28.6273234	30.22344337	29.76372639
05/09/2015 03:28	30.22122474	30.01738826	29.95404009	30.52504086	29.18554351	19.55766223	29.39385548	29.89396736	28.7568894	29.92305893	29.02905965	28.83339017	29.64040086	28.62863441	30.22213384	29.77028011
05/09/2015 03:43	30.22122474	30.00951983	29.95797952	30.52635419	29.1868588	19.55766223	29.39385548	29.89396736	28.75820398	29.92569023	29.02905965	28.83339017	29.63648323	28.62863441	30.22344337	29.76896937
05/09/2015 03:58	30.22385084	30.01345405	29.9606058	30.52898085	29.18554351	19.55766223	29.39647885	29.89571595	28.75820398	29.92569023	29.02905965	28.83470551	29.63213032	28.63125643	30.22213384	29.76896937
05/09/2015 04:13	30.22385084	30.01607686	29.96323208	30.52504086	29.1868588	19.55897351	29.39779054	29.89571595	28.75820398	29.92569023	29.02905965	28.83339017	29.63517736	28.63125643	30.22213384	29.76896937
05/09/2015 04:28	30.22385084	30.02132248	29.96323208	30.52504086	29.1868588	19.55503968	29.39516717	29.89833884	28.75995676	29.92700588	29.02905965	28.83470551	29.63387148	28.63125643	30.22344337	29.77159085
05/09/2015 04:43	30.22560157	30.01607686	29.96454522	30.52504086	29.18291293	19.56159607	29.39516717	29.89833884	28.75995676	29.92437458	29.02905965	28.8364593	29.63387148	28.63256744	30.22213384	29.76896937
05/09/2015 04:58	30.22560157	30.02394529	29.9671715	30.52504086	29.18422822	19.55897351	29.39516717	29.89833884	28.75995676	29.92437458	29.02905965	28.8364593	29.62560094	28.62994542	30.22344337	29.77596
05/09/2015 05:13	30.22691462	30.02700524	29.96848464	30.52504086	29.18291293	19.56159607	29.39647885	29.89833884	28.76127135	29.92569023	29.02905965	28.83470551	29.63387148	28.63650048	30.22344337	29.77333851
05/09/2015 05:28	30.22954072	30.02001107	29.97154863	30.52635419	29.18291293	19.56159607	29.39516717	29.89702739	28.75995676	29.92569023	29.02643377	28.8364593	29.63387148	28.63650048	30.22082432	29.77596
05/09/2015 05:43	30.23085377	30.02962805	29.97286177	30.52635419	29.18291293	19.56028479	29.39779054	29.90096173	28.76127135	29.92569023	29.02905965	28.83777464	29.63082444	28.63781149	30.22082432	29.77727074
05/09/2015 05:58	30.23085377	30.02962805	29.97680119	30.52635419	29.18028235	19.56290735	29.39779054	29.90227317	28.76127135	29.92832152	29.02643377	28.83777464	29.63082444	28.6395595	30.22082432	29.78120297
05/09/2015 06:13	30.23216683	30.03487367	29.97680119	30.52372753	29.18028235	19.56421862	29.39953945	29.90227317	28.76390052	29.92832152	29.02774671	28.84040532	29.63082444	28.64218152	30.22344337	29.78382446
05/09/2015 06:28	30.22691462	30.02962805	29.97680119	30.5224142	29.18422822	19.56727827	29.39953945	29.90227317	28.76258593	29.93095282	29.02643377	28.84040532	29.62690682	28.64218152	30.22213384	29.78644594
05/09/2015 06:43	30.21991169	30.0252567	29.96979778	30.51716087	29.18422822	19.56858955	29.40216282	29.9062075	28.76258593	29.93095282	29.02774671	28.84040532	29.62821269	28.64611455	30.22213384	29.78382446
05/09/2015 06:58	30.20940728	30.02700524	29.95929266	30.5088431	29.18422822	19.56727827	29.40216282	29.90358461	28.76521511	29.93270702	29.02643377	28.84040532	29.62690682	28.64611455	30.22213384	29.78382446
05/09/2015 07:13	30.19321299	30.00383707	29.94703668	30.48870535	29.18159764	19.56290735	29.39779054	29.90227317	28.76258593	29.92832152	29.02512084	28.83470551	29.62429507	28.64742556	30.22082432	29.77727074
05/09/2015 07:28	30.18358395	30.00121426	29.94047098	30.48476535	29.17852863	19.56028479	29.39385548	29.90096173	28.75557481	29.92305893	29.02074439	28.83075949	29.6229892	28.64480354	30.21776877	29.75979416
05/09/2015 07:43	30.17001576	29.98897448	29.92558872	30.47776092	29.17721334	19.55635096	29.38992042	29.89134447	28.7476873	29.91341084	29.01417971	28.82286744	29.6177657	28.63781149	30.2138402	29.74362833
05/09/2015 07:58	30.1634505	29.98504027	29.91070647	30.46725426	29.17326747	19.55110584	29.383362	29.8860987	28.74637272	29.91209519	29.01286677	28.82023676	29.61341278	28.6273234	30.19899894	29.72484101
05/09/2015 08:13	30.15425915	29.96886627	29.89713735	30.46156316	29.17195218	19.54979457	29.37898971	29.87954148	28.74374355	29.90288566	29.00761503	28.81453695	29.60949516	28.62033135	30.19507037	29.70867518
05/09/2015 08:28	30.14725621	29.95837502	29.87831568	30.45368317	29.1693216	19.54280108	29.36456117	29.87254711	28.73541784	29.89455322	29.00323858	28.80532957	29.60165991	28.61246528	30.19114181	29.69382009
05/09/2015 08:43	30.12843582	29.94613524	29.86781056	30.42960542	29.16099144	19.53624469	29.35363045	29.86074412	28.73278867	29.88797497	29.00323858	28.79962976	29.60165991	28.59891817	30.18852276	29.67503277
05/09/2015 08:58	30.12580971	29.93782967	29.85555458	30.43223208	29.16099144	19.52925121	29.34838371	29.85112687	28.72621575	29.87569559	28.99273509	28.79042237	29.60296579	28.59498514	30.18852276	29.68988786
05/09/2015 09:13	30.11355457	29.90591881	29.83148035	30.42654098	29.1530997	19.52007227	29.33089457	29.84019817	28.71920463	29.87437994	28.98179396	28.7794612	29.5920835	28.58711908	30.18459419	29.67634351
05/09/2015 09:28	30.09736028	29.88406205	29.8069684	30.40508989	29.14213895	19.50127728	29.31996386	29.82271226	28.71131712	29.8625391	28.97391634	28.76630779	29.59600112	28.57357197	30.1789196	29.67241128
05/09/2015 09:43	30.09210808	29.87750503	29.7842073	30.39983656	29.14652325	19.4942838	29.31209374	29.81353215	28.6951039	29.84894407	28.95772347	28.75534662	29.58294238	28.55740284	30.16582437	29.65886694
05/09/2015 09:58	30.06934853	29.86395384	29.77326447	30.38495214	29.13030135	19.47985974	29.30772146	29.80522635	28.68546361	29.84324293	28.95509759	28.73912408	29.57206009	28.54385573	30.15884025	29.65755619
05/09/2015 10:13	30.05971949	29.84253422	29.75706907	30.3740077	29.13819308	19.47155498	29.2946046	29.80129201	28.6775761	29.83271774	28.94809527	28.74043942	29.55726018	28.52506458	30.14661804	29.6335259
05/09/2015 10:28	30.05052814	29.83466579	29.74919023	30.37006771	29.13556251	19.45538255	29.27973883	29.7947348	28.66530664	29.82043835	28.94021766	28.70273299	29.56553072	28.50758444	30.14661804	29.6304675
05/09/2015 10:43	30.04221215	29.8211146	29.74393767	30.36481438	29.11407944	19.44620361	29.27580377	29.78511754	28.66136288	29.81912271	28.94021766	28.72290154	29.5359309	28.49534834	30.12784821	29.61867081
05/09/2015 10:58	30.02864396	29.822426	29.73430798	30.35255662	29.11013357	19.43003118	29.28105051	29.76763163	28.63989133	29.78930134	28.94153059	28.70930969	29.52940152	28.48486026	30.1213006	29.60905869
05/09/2015 11:13	30.02995701	29.82898303	29.73693426	30.36875438	29.10048812	19.43134246	29.27580377	29.76500874	28.64777884	29.80684332	28.93759178	28.70667901	29.5359309	28.47524618	30.12915773	29.60512646
05/09/2015 11:28	30.02733091	29.80887481	29.73430798	30.37138104	29.09785754	19.42172642	29.27405486	29.7527686	28.64383508	29.79763378	28.92533772	28.70141765	29.5050252	28.46738012	30.10776886	29.50550998
05/09/2015 11:43	30.0194526	29.80887481	29.72774227	30.36087439	29.08952737	19.42740862	29.27143149	29.7527686	28.6425205	29.80289638	28.93452827	28.7001023	29.52504861	28.4402859	30.11606251	29.59027137
05/09/2015 11:58	30.00851051	29.79532363	29.71154688	30.36350105	29.08163564	19.40730236	29.2701198	29.74752283	28.6425205	29.79763378	28.93627885	28.70273299	29.52635448	28.42411677	30.10907839	29.57978543
05/09/2015 12:13	30.0168265	29.78352098	29.70585661	30.36612771	29.09084266	19.42172642	29.27711546	29.75408005	28.63726216	29.79763378	28.94021766	28.69308715	29.51851924	28.42018374	30.11169743	29.56755182
05/09/2015 12:28	30.01113662	29.79532363	29.70191718	30.36481438	29.11276415	19.42609735	29.26880811	29.74752283	28.61841977	29.78930134	28.93759178	28.68914113	29.52635448	28.29520073	30.10514982	29.57148405
05/09/2015 12:43	30.00457136	29.77914963	29.70060404	30.36481438	29.10837986	19.3452352	29.2701198	29.74096561	28.62630728	29.7853544	28.93452827	28.69177181	29.53331915	28.4162507	30.11868155	29.56493034
05/09/2015 12:58	30.00719746	29.77914963	29.70323032	30.36744105	29.09522696	19.41385875	29.27405486	29.73003691	28.63025104	29.78403875	28.93321533	28.69177181	29.53462502	28.37298736	30.11606251	29.54177387
05/09/2015 13:13	30.00194526	29.79663503	29.69666462	30.36744105	29.10180341	19.41648131	29.27274317	29.7234797	28.63989133	29.71781778	28.93890472	28.68651045	29.54115439	28.40663663	30.11737203	29.55400748
05/09/2015 13:28	29.99100317	29.76166422	29.69535148	30.36350105	29.11276415	19.3989976	29.27405486	29.7234797	28.64120591	29.77746051	28.93627885	28.68519511	29.5307074	28.39877056	30.11606251	29.55400748
05/09/2015 13:43	29.98443792	29.77521541	29.69797776	30.36744105	29.09785754	19.40293143	29.2701198	29.70468234	28.63989133	29.77614486	28.93321533	28.68651045	29.5307074	28.39614854	30.11737203	29.5242973
05/09/2015 13:58	29.98312487	29.65850034	29.69535148	30.37138104	29.11013357	19.39637504	29.26356137	29.66708762	28.64120591	29.7853544	28.93759178	28.69177181	29.53462502	28.39614854	30.11475299	29.55531822
05/09/2015 14:13	29.97918571	29.76472417	29.6992909	30.36875438	29.1031187	19.39244121	29.28105051	29.63605013	28.63989133	29.78140745	28.93627885	28.68387977	29.50241345	28.4027036	30.11868155	29.53390941
05/09/2015 14:28	29.98049876	29.76035282	29.69535148	30.35824772	29.10048812	19.35878508	29.27711546	29.71123956	28.62630728	29.76518112	28.93058946	28.67730306	29.50241345	28.39745955	30.12261012	29.54308462
05/09/2015 14:43	29.98049876	29.74286741	29.69141206	30.35693439	29.10837986	19.35485124	29.2823622	29.71123956	28.63989133	29.75860288	28.9319024	28.68387977	29.53984852	28.39614854	30.12522917	29.54046313
05/09/2015 14:58	29.96955668	29.72013639	29.68440865	30.34992996	29.1031187	19.34916904	29.27405486	29.70205945	28.64514967	29.76912807	28.93627885	28.6729186	29.53723677	28.39614854	30.13221329	29.55138599
05/09/2015 15:13	29.96167837	29.74417882	29.66821325	30.35956106	29.09654225	19.34916904	29.27973883	29.64391879	28.62762187	29.75421738	28.92271184	28.66371121	29.54115439	28.37429837	30.14007042	29.55269673
05/09/2015 15:28	29.92228685	29.7564186	29.68572179	30.35824772	29.05883728	19.3452352	29.27580377	29.63342724	28.63288021	29.71387083	28.90126723	28.66897257	29.51460161	28.30743683	30.13614186	29.50550998
05/09/2015 15:43	29.91572159	29.74155601	29.67652981	30.34992996	29.03033934	19.34916904	29.27274317	29.63342724	28.61272324	29.71650213	28.90914484	28.65538072	29.54811906	28.32491697	30.13090376	29.55138599
05/09/2015 15:58	29.93191589	29.76341276	29.67915609	30.34073663	29.03033934	19.35179159	29.26356137	29.63867301	28.59519543	29.72483457	28.91177071	28.64485799	29.54246027	28.33540505	30.14007042	29.54745376
05/09/2015 16:13	29.94548408	29.78220957	29.68834807	30.36481438	29.02639348	19.34130137	29.26749643	29.63473868	28.59913919	29.72878151	28.91570952	28.64748867	29.5307074	28.34370812	30.13745138	29.54046313
05/09/2015 16:28	29.94811018	29.78352098	29.69797776	30.37269437	29.03691579	19.36009635	29.27580377	29.63736157	28.54962315	29.70729259	28.87675909	28.6216203	29.52766036	28.34895216	30.12391964	29.54483227
05/09/2015 16:43	29.96430447	29.79532363	29.70760746	30.38626547	29.03296992	19.36796402	29.27143149	29.66009326	28.61272324	29.7384296	28.92139891	28.65669606	29.52940152	28.35856624	30.11606251	29.54483227
05/09/2015 16:58	29.97349583	29.80756341	29.72336514	30.38889213	29.04787654	19.38020262	29.27842714	29.6522246	28.61666699	29.73974525	28.92796359	28.67160325	29.50633107	28.36774331	30.11475299	29.53390941
05/09/2015 17:13	29.98312487	29.81412044	29.74393767	30.40771655	29.05445299	19.38413645	29.28498557	29.65615893	28.62104894	29.73141281	28.93321533	28.67730306	29.47977829	28.38915649	30.13221329	29.5850284
05/09/2015 17:28	29.98312487	29.82504881	29.75312965	30.39458324	29.06146786	19.38807028	29.30247471	29.6614047	28.62762187	29.75158609	28.93759178	28.68124909	29.49327233	28.39745955	30.13745138	29.57978543
05/09/2015 17:43	29.98837707	29.84384562	29.76144621	30.40508989	29.07330547	19.39768632	29.30640977	29.67495629	28.63594757	29.75597158	28.9454694	28.68387977	29.53462502	28.41231767	30.14836407	29.59027137
05/09/2015 17:58	30.0168265	29.854774	29.7776416	30.42522764	29.08689679	19.40162016	29.30903314	29.68020206	28.6425205	29.75991853	28.94678233	28.69177181	29.52374273	28.42018374	30.14967359	29.59988349
05/09/2015 18:13	30.02601786	29.8534626	29.68703493	30.43617208	29.09084266	19.41517003	29.32258723	29.69506509	28.6425205	29.77175936	28.96034934	28.69615628	29.56422484	28.44290792	30.16145929	29.61867081
05/09/2015 18:28	30.02995701	29.86133103	29.79777642	30.43485874	29.09654225	19.42172642	29.33351794	29.70861667	28.6425205	29.75597158	28.9590364	28.70536367	29.56944834	28.44596694	30.16014977	29.62784601
05/09/2015 18:43	30.03695995	29.86526524	29.80434212	30.43748541	29.11013357	19.42609735	29.34138805	29.71648533	28.66399205	29.79105554	28.96297521	28.7215862	29.57858946	28.47000214	30.17499103	29.64663333
05/09/2015 18:58	30.0408991	29.87750503	29.80828154	30.43617208	29.1193406	19.43396501	29.34707203	29.73134836	28.66793581	29.79894943	28.93321533	28.72421689	29.60165991	28.48748228	30.18590372	29.66017768
05/09/2015 19:13	30.0435252	29.87225941	29.81090782	30.43879874	29.12065589	19.43396501	29.3496954	29.73659413	28.68283444	29.80552767	28.96822695	28.72553223	29.61210691	28.50102939	30.1963799	29.68857712
05/09/2015 19:28	30.0461513	29.86657665	29.81922437	30.43748541	29.12328647	19.43921013	29.35100708	29.74227705	28.68020527	29.80991317	28.97085282	28.72553223	29.60688341	28.51282848	30.19507037	29.67765426
05/09/2015 19:43	30.04921509	29.88012784	29.82316379	30.43748541	29.12328647	19.43921013	29.34707203	29.74096561	28.68546361	29.81122882	28.97085282	28.71369416	29.61907157	28.51413949	30.20336402	29.70212146
05/09/2015 19:58	30.05446729	29.88406205	29.82972949	30.43879874	29.12460176	19.4405214	29.3496954	29.74883427	28.6867782	29.80991317	28.97260341	28.73386272	29.62168332	28.52244256	30.19899894	29.70867518
05/09/2015 20:13	30.05709339	29.88143924	29.83541977	30.44011207	29.12591705	19.44358105	29.35100708	29.75145716	28.6867782	29.81122882	28.97260341	28.73386272	29.62037745	28.52375357	30.20030847	29.71391815
05/09/2015 20:28	30.06234559	29.88974481	29.84067233	30.44011207	29.12065589	19.44358105	29.35100708	29.75582864	28.68853098	29.81254446	28.97260341	28.7364934	29.61645982	28.5276866	30.20030847	29.71522889
05/09/2015 20:43	30.06234559	29.88406205	29.84592489	30.44011207	29.12197118	19.44751489	29.35363045	29.75845153	28.68984556	29.81517576	28.97260341	28.73780874	29.61341278	28.52899761	30.20030847	29.71959804
05/09/2015 20:58	30.0649717	29.88406205	29.85161516	30.43879874	29.12197118	19.44882616	29.35100708	29.76107441	28.68984556	29.81649141	28.97085282	28.73912408	29.61341278	28.53293064	30.20336402	29.72484101
05/09/2015 21:13	30.06672243	29.89630184	29.8529283	30.43485874	29.12065589	19.45144872	29.35363045	29.76238586	28.69247473	29.81912271	28.96953989	28.74175476	29.61210691	28.53730068	30.20336402	29.7274625
05/09/2015 21:28	30.06803548	29.89630184	29.85686772	30.43485874	29.11802531	19.45276	29.35363045	29.76632019	28.69378932	29.81780706	28.96953989	28.7430701	29.61210691	28.54123371	30.2020545	29.73139473
05/09/2015 21:43	30.06803548	29.903296	29.86080714	30.43617208	29.11539473	19.45538255	29.35494214	29.76632019	28.6951039	29.82043835	28.96953989	28.7430701	29.61080103	28.54516674	30.20030847	29.73139473
05/09/2015 21:58	30.06934853	29.89892465	29.86343342	30.43223208	29.11802531	19.45538255	29.35494214	29.76894307	28.69641849	29.82043835	28.96822695	28.74438544	29.61080103	28.54909977	30.20030847	29.73401621
05/09/2015 22:13	30.07066158	29.90023605	29.86474656	30.43354541	29.11407944	19.45538255	29.35756551	29.76894307	28.69641849	29.821754	28.96822695	28.74438544	29.60688341	28.55041078	30.19899894	29.73401621
05/09/2015 22:28	30.07328768	29.90023605	29.8691237	30.43223208	29.11276415	19.45669383	29.35494214	29.77025452	28.69378932	29.821754	28.90783191	28.74701613	29.60688341	28.55346981	30.20030847	29.73270547
05/09/2015 22:43	30.07197463	29.91116443	29.87306312	30.42960542	29.11013357	19.45975348	29.35494214	29.77025452	28.6951039	29.82043835	28.95203408	28.74701613	29.60688341	28.55478082	30.1963799	29.72877324
05/09/2015 22:58	30.07460074	29.91247584	29.87306312	30.42960542	29.11013357	19.45800511	29.35494214	29.77156596	28.6951039	29.82306965	28.96560108	28.74701613	29.60427166	28.55740284	30.1963799	29.73139473
05/09/2015 23:13	30.07460074	29.90723021	29.87700254	30.42654098	29.11407944	19.46499859	29.36150057	29.76894307	28.69773307	29.82043835	28.96297521	28.75008525	29.60296579	28.55871385	30.1963799	29.73270547
05/09/2015 23:28	30.07460074	29.90854162	29.87700254	30.42654098	29.11144886	19.46106476	29.35756551	29.774626	28.69641849	29.82306965	28.96428815	28.74701613	29.60296579	28.56133587	30.19507037	29.73401621
05/09/2015 23:43	30.07460074	29.91116443	29.87700254	30.42391431	29.10443399	19.46368731	29.35494214	29.77331455	28.69641849	29.821754	28.96297521	28.75008525	29.60035404	28.56133587	30.1963799	29.59289286
05/09/2015 23:58	30.07328768	29.91509865	29.87831568	30.42391431	29.1031187	19.46106476	29.35756551	29.774626	28.69773307	29.82306965	28.96166227	28.74876991	29.597307	28.5652689	30.19376085	29.73139473
05/10/2015 00:13	30.07722684	29.91641005	29.8822551	30.42391431	29.1031187	19.46368731	29.35625383	29.774626	28.6951039	29.821754	28.96166227	28.75008525	29.597307	28.56657991	30.19245133	29.73008398
05/10/2015 00:28	30.07460074	29.91903286	29.8822551	30.42391431	29.10180341	19.46499859	29.35625383	29.77724888	28.6951039	29.821754	28.96166227	28.74876991	29.59600112	28.56657991	30.18983228	29.73139473
05/10/2015 00:43	30.07722684	29.88581059	29.88531909	30.42128765	29.1031187	19.46237604	29.35756551	29.77724888	28.69641849	29.821754	28.96166227	28.75140059	29.59600112	28.56657991	30.18983228	29.73139473
05/10/2015 00:58	30.07722684	29.91641005	29.88531909	30.42128765	29.09917283	19.46237604	29.3588772	29.77724888	28.69641849	29.82306965	28.96034934	28.75140059	29.59338937	28.56963894	30.18983228	29.73008398
05/10/2015 01:13	30.07722684	29.90591881	29.88663223	30.42128765	29.09785754	19.46499859	29.35625383	29.77724888	28.69641849	29.821754	28.96034934	28.75140059	29.59338937	28.56963894	30.18983228	29.73139473
05/10/2015 01:28	30.07722684	29.91772146	29.88663223	30.42128765	29.10048812	19.46499859	29.3588772	29.77724888	28.69378932	29.82043835	28.9590364	28.75008525	29.59077762	28.57094995	30.18852276	29.73270547
05/10/2015 01:43	30.07722684	29.77652682	29.88663223	30.41997432	29.09391167	19.46499859	29.35625383	29.77724888	28.69641849	29.82306965	28.96034934	28.75140059	29.58947175	28.57357197	30.18852276	29.72877324
05/10/2015 01:58	30.07722684	29.91772146	29.88663223	30.41866099	29.09391167	19.46499859	29.3588772	29.77724888	28.69641849	29.821754	28.9590364	28.75403128	29.58686	28.57094995	30.18852276	29.7274625
05/10/2015 02:13	30.07985294	29.83335438	29.88663223	30.41866099	29.09391167	19.46237604	29.35625383	29.77856033	28.69641849	29.82306965	28.95772347	28.75140059	29.58816588	28.57094995	30.18852276	29.72877324
05/10/2015 02:28	30.07853989	29.92733843	29.88925851	30.41603432	29.09391167	19.46499859	29.3588772	29.77724888	28.69641849	29.82306965	28.95772347	28.75140059	29.58555413	28.57226096	30.18852276	29.72877324
05/10/2015 02:43	30.07853989	29.91903286	29.89057165	30.41866099	29.09654225	19.46499859	29.35625383	29.77724888	28.69641849	29.821754	28.95772347	28.75140059	29.58686	28.57357197	30.18590372	29.72615175
05/10/2015 02:58	30.07853989	29.9046074	29.89057165	30.41472099	29.09391167	19.46499859	29.35625383	29.77724888	28.6951039	29.821754	28.95772347	28.75403128	29.58686	28.57357197	30.18590372	29.72877324
05/10/2015 03:13	30.07985294	29.91509865	29.89319793	30.41603432	29.09259638	19.46237604	29.35756551	29.77724888	28.6951039	29.821754	28.95772347	28.75140059	29.58294238	28.57226096	30.18590372	29.73008398
05/10/2015 03:28	30.08422977	29.93127265	29.89451107	30.41340766	29.09259638	19.46368731	29.35625383	29.77724888	28.6951039	29.82043835	28.95772347	28.75140059	29.58424825	28.57226096	30.18590372	29.73532696
05/10/2015 03:43	30.08422977	29.92209281	29.89845049	30.41603432	29.09084266	19.46368731	29.35756551	29.77856033	28.69641849	29.82306965	28.95509759	28.75140059	29.58294238	28.57226096	30.18284816	29.72484101
05/10/2015 03:58	30.08685588	29.92602702	29.89845049	30.41734765	29.09084266	19.46630987	29.35756551	29.77856033	28.69773307	29.8243853	28.95509759	28.75140059	29.57989534	28.57357197	30.18590372	29.72484101
05/10/2015 04:13	30.08685588	29.93258405	29.90151449	30.41603432	29.08821208	19.46630987	29.35756551	29.78118321	28.69641849	29.82570095	28.95509759	28.75403128	29.58424825	28.577505	30.18590372	29.7366377
05/10/2015 04:28	30.08816893	29.92996124	29.90151449	30.41603432	29.08952737	19.46630987	29.3588772	29.78118321	28.69641849	29.82570095	28.95509759	28.75534662	29.57858946	28.57619399	30.18284816	29.74493907
05/10/2015 04:43	30.08816893	29.93389546	29.90282763	30.41472099	29.08689679	19.46630987	29.3588772	29.78249466	28.69904766	29.82745515	28.95509759	28.75534662	29.57858946	28.57619399	30.18284816	29.74362833
05/10/2015 04:58	30.08816893	29.93389546	29.90282763	30.41472099	29.09084266	19.46762115	29.36018888	29.78118321	28.69904766	29.82877079	28.95509759	28.75534662	29.57858946	28.57881601	30.18459419	29.74624982
05/10/2015 05:13	30.08685588	29.93127265	29.90282763	30.41340766	29.09084266	19.46762115	29.36150057	29.78249466	28.69904766	29.82877079	28.95509759	28.75403128	29.57858946	28.58012702	30.18284816	29.74624982
05/10/2015 05:28	30.08685588	29.93127265	29.90282763	30.41209433	29.08689679	19.46762115	29.3588772	29.78249466	28.69904766	29.82877079	28.95509759	28.75271594	29.57858946	28.58143803	30.18284816	29.74362833
05/10/2015 05:43	30.08685588	29.93782967	29.90282763	30.40902989	29.08689679	19.46762115	29.36150057	29.78249466	28.69904766	29.82570095	28.95509759	28.75534662	29.57597771	28.58274904	30.18284816	29.74100684
05/10/2015 05:58	30.08422977	29.93520686	29.90282763	30.41078099	29.08821208	19.46762115	29.3588772	29.78249466	28.70036224	29.82570095	28.95509759	28.75534662	29.57467184	28.58406005	30.18022912	29.72353027
05/10/2015 06:13	30.08422977	29.93389546	29.90282763	30.40902989	29.09084266	19.46762115	29.36018888	29.78249466	28.69773307	29.82570095	28.95203408	28.75534662	29.57467184	28.58274904	30.18284816	29.73401621
05/10/2015 06:28	30.07591379	29.92209281	29.89451107	30.40114989	29.09259638	19.46499859	29.3588772	29.78118321	28.69773307	29.82570095	28.95203408	28.75403128	29.57206009	28.58274904	30.18022912	29.72090878
05/10/2015 06:43	30.06672243	29.91772146	29.88794537	30.3972099	29.09259638	19.46499859	29.3588772	29.78118321	28.69641849	29.821754	28.95203408	28.75403128	29.57206009	28.58143803	30.1789196	29.73008398
05/10/2015 06:58	30.05578034	29.91116443	29.87700254	30.38889213	29.09259638	19.46368731	29.35494214	29.77856033	28.69641849	29.821754	28.95203408	28.75140059	29.57206009	28.58143803	30.1789196	29.7274625
05/10/2015 07:13	30.03958605	29.90023605	29.86343342	30.37838548	29.09084266	19.46237604	29.35363045	29.77593744	28.69378932	29.81649141	28.95072114	28.74701613	29.57075422	28.577505	30.17630055	29.71653964
05/10/2015 07:28	30.02339176	29.8884334	29.84592489	30.36875438	29.09084266	19.45538255	29.3496954	29.77025452	28.6867782	29.81386011	28.94678233	28.74043942	29.56944834	28.57357197	30.1736815	29.70605369
05/10/2015 07:43	30.00982356	29.87750503	29.82710321	30.35693439	29.08952737	19.45407128	29.34269974	29.7636973	28.68546361	29.80289638	28.94284353	28.63915818	29.5611778	28.56395789	30.16844341	29.68857712
05/10/2015 07:58	29.99231622	29.8534626	29.8069684	30.34204996	29.09084266	19.44751489	29.33482963	29.7527686	28.6775761	29.79237119	28.93452827	28.72553223	29.55464843	28.55346981	30.16145929	29.66847905
05/10/2015 08:13	29.98575097	29.84515703	29.790773	30.3337322	29.08689679	19.44226977	29.32258723	29.74227705	28.67100317	29.7800918	28.92402478	28.71632484	29.53984852	28.54123371	30.15753073	29.65755619
05/10/2015 08:28	29.97480888	29.81412044	29.77589075	30.32716554	29.0855815	19.43134246	29.3037864	29.70031086	28.6600483	29.76781242	28.90914484	28.69045647	29.53854264	28.53161963	30.15229263	29.64532259
05/10/2015 08:43	29.95861459	29.80231779	29.74919023	30.3201611	29.07067489	19.42609735	29.291544	29.70599378	28.65040801	29.74632349	28.89820371	28.68519511	29.52504861	28.51850953	30.14530851	29.6335259
05/10/2015 08:58	29.95336238	29.76996979	29.722052	30.31228111	29.06146786	19.40861364	29.2823622	29.69899942	28.6425205	29.7410609	28.89163903	28.66502655	29.52504861	28.5023404	30.1387609	29.62260304
05/10/2015 09:13	29.93454199	29.75379579	29.70585661	30.2663145	29.05752199	19.39244121	29.27143149	29.68020206	28.63156562	29.72878151	28.88770022	28.65669606	29.51329574	28.48486026	30.13614186	29.61168018
05/10/2015 09:28	29.91309549	29.74855017	29.69666462	30.28382559	29.04130009	19.36796402	29.25525403	29.6723334	28.62104894	29.71781778	28.87282028	28.64748867	29.50241345	28.4660691	30.1213006	29.59988349
05/10/2015 09:43	29.90346645	29.73368757	29.68572179	30.2720056	29.03165463	19.34916904	29.24213717	29.65615893	28.61140865	29.70466129	28.87019441	28.64047352	29.4998017	28.44159691	30.1038403	29.58371766
05/10/2015 09:58	29.89296205	29.73368757	29.67390353	30.2623745	29.00754099	19.33299661	29.23120646	29.6412959	28.58336417	29.69238191	28.86056622	28.62468943	29.48369592	28.4284868	30.10907839	29.56361959
05/10/2015 10:13	29.88201996	29.71489076	29.65902127	30.25449451	29.01280215	19.27661166	29.22595972	29.64523023	28.59519543	29.69106626	28.85925328	28.62468943	29.49022529	28.40663663	30.06630065	29.55793971
05/10/2015 10:28	29.87414165	29.70133958	29.65639499	30.25186785	29.01148686	19.31026779	29.21634069	29.63867301	28.5802968	29.67878687	28.85006273	28.61372826	29.48761354	28.39614854	30.0113007	29.54745376
05/10/2015 10:43	29.84963137	29.69478255	29.64413902	30.22866565	29.0062257	19.31420163	29.21896406	29.62512143	28.56846554	29.67878687	28.85925328	28.61372826	29.47586067	28.37997941	30.09030856	29.53259867
05/10/2015 10:58	29.85357053	29.69740536	29.63757332	30.25449451	28.99921083	19.31026779	29.19885155	29.61725277	28.56846554	29.67220863	28.85137566	28.61109758	29.48630766	28.37298736	30.09423713	29.52997718
05/10/2015 11:13	29.85926041	29.68778839	29.63450932	30.2623745	28.98737322	19.31289035	29.21371732	29.60894696	28.55093774	29.66387619	28.84699921	28.59224436	29.47977829	28.3664323	30.08507047	29.51250061
05/10/2015 11:28	29.85225747	29.68909979	29.63319618	30.25712118	28.99263438	19.30764524	29.21109395	29.60370119	28.53472452	29.6612449	28.8526886	28.59882106	29.46367251	28.36118826	30.08245143	29.51250061
05/10/2015 11:43	29.84831832	29.67860855	29.62663048	30.25186785	28.9900038	19.2980292	29.21896406	29.59845541	28.55751066	29.66519184	28.8526886	28.59487504	29.47977829	28.35288519	30.08507047	29.51905432
05/10/2015 11:58	29.84963137	29.67860855	29.62269106	30.25843451	28.98298892	19.29671792	29.19229312	29.57965805	28.55882525	29.6612449	28.85006273	28.59224436	29.45670784	28.34764115	30.07022921	29.50682072
05/10/2015 12:13	29.83606318	29.67030298	29.61306137	30.25580784	28.99394967	19.28753897	29.19885155	29.58883816	28.54655579	29.6559823	28.8430604	28.57996785	29.47586067	28.34239711	30.07983238	29.50288849
05/10/2015 12:28	29.84044002	29.67030298	29.61831393	30.25186785	28.84137609	19.29016153	29.20409829	29.57659802	28.55356691	29.6586136	28.85137566	28.58391387	29.48369592	28.33540505	30.07677683	29.500267
05/10/2015 12:43	29.82687183	29.65981174	29.61700079	30.24486341	29.00315669	19.29278409	29.23514152	29.58621527	28.53866828	29.65729795	28.84699921	28.55278414	29.48108417	28.33409404	30.07677683	29.47186757
05/10/2015 12:58	29.83081098	29.66505736	29.51763985	30.24486341	29.00491041	19.29016153	29.22027575	29.58228094	28.54962315	29.6559823	28.84568628	28.57032201	29.48369592	28.33409404	30.07415778	29.46793534
05/10/2015 13:13	29.82555878	29.65544039	29.60912195	30.24092342	28.99131909	19.29147281	29.21896406	29.58490383	28.54392662	29.6586136	28.84174747	28.58259853	29.4741195	28.33409404	30.07284826	29.46662459
05/10/2015 13:28	29.82818488	29.66374596	29.5552832	30.24617675	29.0062257	19.29147281	29.21109395	29.58228094	28.562769	29.6559823	28.83780866	28.57865251	29.4998017	28.33147202	30.07852286	29.46531385
05/10/2015 13:43	29.82687183	29.65150617	29.59949225	30.23435676	28.99789554	19.27530038	29.20978226	29.57528657	28.55751066	29.64896551	28.83124398	28.57032201	29.49022529	28.32622798	30.07546731	29.46269236
05/10/2015 13:58	29.81855584	29.65150617	29.59949225	30.22997899	29.00315669	19.28054549	29.10747078	29.57266369	28.54261203	29.64896551	28.84043453	28.56374531	29.49022529	28.32185794	30.06891969	29.46662459
05/10/2015 14:13	29.81461669	29.65019477	29.59686597	30.22341233	28.98605793	19.26437306	29.19885155	29.56872936	28.55619608	29.63975597	28.83649573	28.5720758	29.49718995	28.32360596	30.07284826	29.46400311
05/10/2015 14:28	29.80805143	29.64757196	29.59292655	30.20196124	28.99263438	19.26437306	29.18835806	29.56872936	28.54392662	29.63844032	28.8391216	28.52735422	29.49022529	28.31792491	30.07852286	29.46007088
05/10/2015 14:43	29.81592974	29.64363774	29.59030027	30.21684567	28.99658025	19.27136655	29.12889498	29.56610647	28.55619608	29.64501857	28.8430604	28.56637599	29.49849583	28.31268087	30.07415778	29.46138162
05/10/2015 14:58	29.81199058	29.65544039	29.59292655	30.21509456	29.00491041	19.27136655	29.13720232	29.56479503	28.53998286	29.64107162	28.8430604	28.55585327	29.48500179	28.32360596	30.06499112	29.48147968
05/10/2015 15:13	29.81199058	29.65544039	29.58898713	30.218159	28.99394967	19.26743271	29.13414172	29.55780066	28.55225232	29.63975597	28.84043453	28.55979929	29.48630766	28.32622798	30.02745147	29.46793534
05/10/2015 15:28	29.80542533	29.64626055	29.59686597	30.20327457	29.00315669	19.26306179	29.13589063	29.5591121	28.55619608	29.63844032	28.8391216	28.55979929	29.49588408	28.32622798	30.02745147	29.47361522
05/10/2015 15:43	29.81067753	29.63270936	29.59555283	30.20064791	29.00315669	19.26743271	29.12758329	29.56610647	28.54962315	29.64107162	28.8391216	28.54883812	29.48630766	28.32185794	30.03661813	29.45308025
05/10/2015 15:58	29.82424573	29.65150617	29.59423969	30.19233014	28.9900038	19.26043923	29.14113738	29.56217214	28.55356691	29.63580903	28.8391216	28.55015346	29.48630766	28.32185794	30.03923718	29.47492597
05/10/2015 16:13	29.81855584	29.65412898	29.59292655	30.19758347	28.99131909	19.26043923	29.14900749	29.5591121	28.54392662	29.62616094	28.8391216	28.54489209	29.47716654	28.31792491	30.04753082	29.45876013
05/10/2015 16:28	29.81592974	29.65544039	29.59030027	30.20064791	28.99394967	19.26306179	29.15862652	29.56217214	28.54655579	29.63010788	28.83386985	28.54883812	29.44495497	28.32054693	30.0462213	29.45045876
05/10/2015 16:43	29.83912697	29.66768017	29.60518253	30.2124679	28.99394967	19.25912795	29.15163086	29.56348358	28.54830857	29.63844032	28.82292872	28.54752277	29.46628426	28.32185794	30.05145939	29.43167144
05/10/2015 16:58	29.84437917	29.67161439	29.60386939	30.222099	28.98035834	19.25912795	29.15862652	29.56610647	28.54655579	29.63142353	28.82555459	28.54752277	29.4741195	28.32753899	30.05145939	29.43866207
05/10/2015 17:13	29.84569222	29.67467433	29.60912195	30.21947233	28.99658025	19.26306179	29.16387326	29.56042355	28.55356691	29.63142353	28.82818047	28.54883812	29.46497838	28.32753899	30.0462213	29.44783727
05/10/2015 17:28	29.86845177	29.69478255	29.61700079	30.23567009	28.96413644	19.25257156	29.16256158	29.55648922	28.54261203	29.63975597	28.82818047	28.54489209	29.47716654	28.33016101	30.05538796	29.46662459
05/10/2015 17:43	29.86845177	29.69740536	29.6305699	30.23961009	29.01148686	19.27661166	29.1813624	29.5700408	28.52245506	29.64238727	28.83518279	28.54883812	29.45844901	28.34764115	30.05931653	29.46793534
05/10/2015 17:58	29.87676776	29.70396239	29.63757332	30.24355008	29.01411744	19.27267782	29.1936048	29.56872936	28.55488149	29.65466665	28.84437334	28.56769133	29.47716654	28.33802707	30.07284826	29.48934414
05/10/2015 18:13	29.88727216	29.71357936	29.65201786	30.25712118	29.03165463	19.2862277	29.19491649	29.58359238	28.55619608	29.6559823	28.84874979	28.56769133	29.49588408	28.35026317	30.08507047	29.51118986
05/10/2015 18:28	29.8969012	29.71489076	29.66690011	30.26500117	29.0356005	19.29147281	29.20715889	29.59277249	28.56408359	29.66650749	28.85662741	28.57733717	29.50110758	28.35550722	30.08899904	29.51643284
05/10/2015 18:43	29.90784329	29.7240706	29.67784295	30.2720056	29.03691579	19.29540664	29.21634069	29.60370119	28.57372388	29.67483993	28.85925328	28.58522921	29.50633107	28.36905432	30.09292761	29.52866644
05/10/2015 18:58	29.91309549	29.72844195	29.68440865	30.2720056	29.0531377	19.30764524	29.2272714	29.61987566	28.58862251	29.68580367	28.86888148	28.59224436	29.51590749	28.38653447	30.09292761	29.54745376
05/10/2015 19:13	29.9183477	29.73368757	29.68834807	30.2759456	29.05445299	19.31026779	29.22989477	29.62905576	28.58993709	29.68843496	28.87282028	28.59750572	29.51460161	28.39877056	30.10776886	29.55269673
05/10/2015 19:28	29.9209738	29.73368757	29.69535148	30.2759456	29.05752199	19.31420163	29.23251814	29.63605013	28.59256626	29.69501321	28.87544616	28.60276709	29.53201327	28.40925865	30.11606251	29.57541628
05/10/2015 19:43	29.92535063	29.73499898	29.70191718	30.27463227	29.05576828	19.31420163	29.22989477	29.63867301	28.59651002	29.69896015	28.87807203	28.60978224	29.5359309	28.41887273	30.11868155	29.57672703
05/10/2015 19:58	29.93060284	29.74417882	29.70760746	30.27857226	29.05182241	19.31813546	29.23120646	29.64260734	28.59651002	29.69896015	28.87675909	28.60978224	29.54115439	28.42673879	30.1213006	29.5850284
05/10/2015 20:13	29.93322894	29.7402446	29.71417316	30.27331894	29.05576828	19.31988383	29.23382983	29.64654167	28.60089197	29.70334565	28.87938496	28.61241292	29.53984852	28.42979781	30.11868155	29.58896063
05/10/2015 20:28	29.93322894	29.69609395	29.72073886	30.27331894	29.05752199	19.32381766	29.23251814	29.65091315	28.60089197	29.6976445	28.87807203	28.61241292	29.5359309	28.43110882	30.1213006	29.59551435
05/10/2015 20:43	29.93716809	29.74723876	29.72774227	30.2720056	29.05445299	19.32512894	29.23514152	29.65484748	28.60483573	29.70466129	28.87807203	28.61767428	29.5359309	28.44727795	30.1213006	29.59857275
05/10/2015 20:58	29.93585504	29.75248438	29.73036855	30.27069227	29.0531377	19.32512894	29.23251814	29.65615893	28.60483573	29.70597694	28.87807203	28.6150436	29.53331915	28.44858896	30.12522917	29.60643721
05/10/2015 21:13	29.93585504	29.74286741	29.73299483	30.26762783	29.05050712	19.3277515	29.23251814	29.65747037	28.6074649	29.70729259	28.87544616	28.6150436	29.5307074	28.45121099	30.11999108	29.60905869
05/10/2015 21:28	29.93848114	29.74723876	29.73430798	30.26762783	29.05050712	19.32906278	29.23251814	29.66009326	28.60483573	29.70729259	28.87544616	28.6216203	29.5307074	28.45776604	30.11868155	29.61036944
05/10/2015 21:43	29.93979419	29.76035282	29.73956054	30.26500117	29.04919183	19.31157907	29.23251814	29.66271615	28.60483573	29.70729259	28.87413322	28.62030496	29.52940152	28.46038806	30.11737203	29.61473858
05/10/2015 21:58	29.93979419	29.75904141	29.74262453	30.26500117	29.04656125	19.33299661	29.23382983	29.66271615	28.60615031	29.70860824	28.87413322	28.6216203	29.52504861	28.46038806	30.11475299	29.61604932
05/10/2015 22:13	29.93848114	29.75904141	29.74525081	30.26106117	29.04524596	19.33299661	29.23251814	29.66402759	28.60615031	29.70860824	28.87150735	28.6216203	29.52243686	28.46475809	30.11344346	29.61736007
05/10/2015 22:28	29.93848114	29.76734698	29.74656395	30.2623745	29.04524596	19.33561917	29.23251814	29.66402759	28.60615031	29.70992389	28.87282028	28.62293565	29.52243686	28.4660691	30.11475299	29.61867081
05/10/2015 22:43	29.93979419	29.76734698	29.74787709	30.25843451	29.04261538	19.33561917	29.23251814	29.66708762	28.60615031	29.70860824	28.87150735	28.62468943	29.51982511	28.46869113	30.11038791	29.61867081
05/10/2015 22:58	29.94110724	29.76472417	29.75050337	30.25843451	29.04261538	19.33561917	29.23251814	29.66708762	28.60220656	29.70860824	28.87150735	28.62468943	29.51590749	28.46869113	30.11038791	29.61867081
05/10/2015 23:13	29.93848114	29.76341276	29.75181651	30.25843451	29.0399848	19.33736754	29.23251814	29.66839907	28.60615031	29.70992389	28.87019441	28.62468943	29.51198986	28.47131315	30.05538796	29.6212923
05/10/2015 23:28	29.93848114	29.76472417	29.75312965	30.25843451	29.0399848	19.33736754	29.23251814	29.67102195	28.60615031	29.71123954	28.87019441	28.62732011	29.51460161	28.47131315	30.10776886	29.61604932
05/10/2015 23:43	29.94110724	29.77783822	29.75312965	30.25580784	29.04261538	19.33736754	29.23514152	29.66839907	28.60615031	29.71123954	28.87019441	28.62732011	29.50894282	28.47262416	30.10776886	29.61473858
05/10/2015 23:58	29.93848114	29.76341276	29.75312965	30.25843451	29.0399848	19.33736754	29.23251814	29.67102195	28.60615031	29.70860824	28.87019441	28.62732011	29.50763695	28.47524618	30.10645934	29.61473858
05/11/2015 00:13	29.94417103	29.76603557	29.75706907	30.25580784	29.03691579	19.33736754	29.23251814	29.66839907	28.60615031	29.70992389	28.86888148	28.62863546	29.50894282	28.47524618	30.06237208	29.61036944
05/11/2015 00:28	29.94110724	29.76035282	29.75706907	30.25318118	29.03823108	19.33736754	29.23382983	29.67102195	28.60615031	29.70992389	28.86888148	28.62732011	29.50633107	28.47524618	30.1038403	29.60774795
05/11/2015 00:43	29.94110724	29.76603557	29.75838221	30.24880341	29.04261538	19.34130137	29.23382983	29.67102195	28.60615031	29.71255518	28.86888148	28.62863546	29.50371932	28.47524618	30.00431657	29.60774795
05/11/2015 00:58	29.93848114	29.77390401	29.75706907	30.25186785	29.03823108	19.33867881	29.23120646	29.67102195	28.60483573	29.70860824	28.8662556	28.62732011	29.50633107	28.47655719	30.1038403	29.61168018
05/11/2015 01:13	29.93848114	29.77652682	29.75706907	30.24880341	29.04524596	19.33430789	29.22595972	29.67889062	28.60352114	29.70992389	28.8662556	28.62863546	29.50371932	28.47393517	30.09860221	29.60643721
05/11/2015 01:28	29.94110724	29.76472417	29.75838221	30.24880341	29.03296992	19.33867881	29.22989477	29.66839907	28.60352114	29.70992389	28.8662556	28.62863546	29.50241345	28.47655719	30.00300705	29.60512646
05/11/2015 01:43	29.93979419	29.77390401	29.75838221	30.25318118	29.03296992	19.33867881	29.22989477	29.66971051	28.60089197	29.70992389	28.86450502	28.62732011	29.50241345	28.4778682	29.99907848	29.60774795
05/11/2015 01:58	29.94417103	29.77783822	29.76275935	30.25011674	29.03428521	19.33736754	29.22989477	29.66971051	28.60352114	29.70860824	28.86450502	28.62732011	29.50241345	28.47655719	30.10122125	29.59551435
05/11/2015 02:13	29.94417103	29.77652682	29.76275935	30.24617675	29.03165463	19.33736754	29.22858309	29.66971051	28.60352114	29.70860824	28.86450502	28.62732011	29.4998017	28.47393517	30.09860221	29.597262
05/11/2015 02:28	29.94110724	29.77783822	29.76144621	30.24880341	29.0356005	19.33999009	29.23251814	29.67102195	28.60483573	29.70860824	28.86450502	28.62732011	29.4998017	28.47655719	30.10122125	29.60512646
05/11/2015 02:43	29.94110724	29.76166422	29.75706907	30.25186785	29.03691579	19.34130137	29.23251814	29.6723334	28.60483573	29.70992389	28.86450502	28.62863546	29.4998017	28.4778682	30.09991173	29.61036944
05/11/2015 02:58	29.94285798	29.77783822	29.75838221	30.24486341	29.04261538	19.34130137	29.23251814	29.6723334	28.60352114	29.70992389	28.86319209	28.62863546	29.49718995	28.48092722	30.09729268	29.60774795
05/11/2015 03:13	29.93454199	29.75904141	29.75181651	30.24223675	29.04261538	19.33561917	29.22989477	29.66839907	28.60089197	29.70860824	28.86056622	28.62600477	29.4998017	28.47655719	30.08768952	29.60381572
05/11/2015 03:28	29.93191589	29.76472417	29.75444279	30.24486341	29.03691579	19.33736754	29.22595972	29.66271615	28.60089197	29.70729259	28.86187915	28.62863546	29.49588408	28.48092722	30.09423713	29.60774795
05/11/2015 03:43	29.93454199	29.75904141	29.75181651	30.24223675	29.04261538	19.33867881	29.22989477	29.66402759	28.59913919	29.70466129	28.85925328	28.62468943	29.49588408	28.47393517	30.09423713	29.59988349
05/11/2015 03:58	29.92797673	29.71751358	29.74393767	30.23567009	29.0399848	19.33168533	29.22333635	29.66708762	28.59256626	29.70334565	28.85794034	28.61767428	29.49153116	28.47655719	30.09030856	29.58764989
05/11/2015 04:13	29.93191589	29.75773001	29.74087368	30.24092342	29.0399848	19.33037405	29.21634069	29.66271615	28.59256626	29.7002758	28.85531447	28.61635894	29.4945782	28.47393517	30.09161808	29.58896063
05/11/2015 04:28	29.93454199	29.7551072	29.74787709	30.23129232	29.03823108	19.26175051	29.22333635	29.66009326	28.59651002	29.7002758	28.85400154	28.62030496	29.4945782	28.47131315	30.07983238	29.59158212
05/11/2015 04:43	29.93060284	29.73762179	29.74787709	30.24092342	29.03691579	19.29147281	29.22595972	29.66009326	28.59651002	29.70159145	28.85794034	28.62030496	29.49327233	28.46738012	30.09161808	29.57803777
05/11/2015 04:58	29.93060284	29.72538201	29.74393767	30.23260565	29.03823108	19.32250639	29.21765237	29.6614047	28.59256626	29.69501321	28.85400154	28.61635894	29.48891941	28.47000214	30.09292761	29.57672703
05/11/2015 05:13	29.92666368	29.73237617	29.74525081	30.23698342	29.0356005	19.30065175	29.2027866	29.65747037	28.59651002	29.69896015	28.85531447	28.61767428	29.49153116	28.4660691	30.08768952	29.57672703
05/11/2015 05:28	29.91966075	29.7389332	29.73430798	30.23435676	29.03823108	19.32381766	29.20409829	29.6522246	28.59388085	29.69896015	28.85400154	28.61767428	29.48500179	28.45907705	30.08768952	29.57803777
05/11/2015 05:43	29.92928979	29.73237617	29.73562112	30.23260565	29.02902406	19.31988383	29.1936048	29.64960171	28.59256626	29.69896015	28.85531447	28.61635894	29.49327233	28.4660691	30.08768952	29.57541628
05/11/2015 05:58	29.9209738	29.73106476	29.73956054	30.23698342	29.03296992	19.32512894	29.21634069	29.65615893	28.57898222	29.69501321	28.85137566	28.59882106	29.48891941	28.46475809	30.08768952	29.58240691
05/11/2015 06:13	29.90784329	29.7389332	29.73299483	30.23698342	29.03823108	19.32512894	29.21371732	29.65353604	28.58599334	29.69106626	28.84874979	28.61372826	29.49327233	28.45907705	30.08637999	29.54177387
05/11/2015 06:28	29.91966075	29.7389332	29.73299483	30.23260565	29.03296992	19.32250639	29.21371732	29.65353604	28.56978012	29.6976445	28.85400154	28.61109758	29.48239004	28.45907705	30.08376095	29.44390504
05/11/2015 06:43	29.91178244	29.73499898	29.72905541	30.22341233	29.0399848	19.30764524	29.22158743	29.65615893	28.58862251	29.69369756	28.85006273	28.60539777	29.48239004	28.452522	30.08768952	29.57410554
05/11/2015 06:58	29.8995273	29.72013639	29.7154863	30.21115456	29.0399848	19.31813546	29.21240563	29.6522246	28.54830857	29.69238191	28.85006273	28.61109758	29.48369592	28.45514402	30.08376095	29.56886257
05/11/2015 07:13	29.85663431	29.6904112	29.6927252	30.19758347	29.01806331	19.3155129	29.2058472	29.62249854	28.58599334	29.69106626	28.84699921	28.60013641	29.48239004	28.44989997	30.09423713	29.58371766
05/11/2015 07:28	29.86451262	29.67598574	29.66164755	30.18839015	29.03296992	19.3155129	29.19229312	29.63342724	28.58161139	29.67878687	28.84568628	28.5935597	29.47977829	28.452522	30.07852286	29.53259867
05/11/2015 07:43	29.84700527	29.66505736	29.63757332	30.1643124	29.02507819	19.31026779	29.18267409	29.61856421	28.55488149	29.66387619	28.82555459	28.57865251	29.46628426	28.44290792	30.07415778	29.5487645
05/11/2015 07:58	29.83343708	29.65412898	29.62006478	30.15336797	29.00315669	19.30240012	29.16912	29.60632407	28.55751066	29.65203536	28.81767698	28.56111463	29.45017847	28.41756171	30.06237208	29.5242973
05/11/2015 08:13	29.81724279	29.63970353	29.60649567	30.14373687	28.98035834	19.28885025	29.14900749	29.5901496	28.52639882	29.62747659	28.7975453	28.54620743	29.42884919	28.39614854	30.04753082	29.51250061
05/11/2015 08:28	29.80279923	29.60604412	29.58198372	30.12622578	28.96983603	19.2739891	29.13414172	29.57965805	28.52376965	29.61388155	28.78529123	28.53393092	29.40055524	28.37036533	30.02439592	29.48934414
05/11/2015 08:43	29.79448324	29.61653536	29.57541802	30.10871469	28.95755999	19.25519412	29.12233655	29.56348358	28.52114048	29.60861896	28.78266536	28.52866956	29.40186111	28.34633014	30.03007052	29.47055682
05/11/2015 08:58	29.7581555	29.59904996	29.5618489	30.06843918	28.95361412	19.22940565	29.11665258	29.56042355	28.50492726	29.59239263	28.78397829	28.51639304	29.39402587	28.33278303	30.0230864	29.45876013
05/11/2015 09:13	29.76340771	29.59642715	29.5618489	30.033417	28.91020957	19.18788185	29.07249249	29.52851175	28.50624184	29.58844568	28.77041129	28.51113168	29.35397905	28.30743683	30.02614195	29.44390504
05/11/2015 09:28	29.75684245	29.44998689	29.54040095	30.0968947	28.94265338	19.22284926	29.10091235	29.5298232	28.46724249	29.573535	28.74896667	28.47605593	29.38053183	28.31268087	30.01261022	29.44390504
05/11/2015 09:43	29.7502772	29.59380434	29.5487175	30.10214803	28.94791454	19.21061067	29.09785175	29.53113464	28.4926578	29.58581439	28.76778542	28.49622448	29.38314358	28.30306679	30.01522926	29.4303607
05/11/2015 09:58	29.74064816	29.56976191	29.51763985	30.10214803	28.92511618	19.20536556	29.09654006	29.51233728	28.48608487	29.56827241	28.75815722	28.4870171	29.37922595	28.28864568	30.00431657	29.41419486
05/11/2015 10:13	29.74196121	29.57500753	29.51895299	30.10871469	28.94922982	19.19443824	29.09785175	29.5097144	28.48477029	29.5709037	28.76122074	28.48570176	29.37661421	28.28427564	30.00169753	29.40065052
05/11/2015 10:28	29.71657556	29.57238472	29.51895299	30.0872636	28.94659925	19.19618661	29.08866995	29.50272003	28.47513	29.56958806	28.75947016	28.47474059	29.3818377	28.27640958	30.00693562	29.41157338
05/11/2015 10:43	29.72576692	29.56014493	29.50669701	30.01459258	28.92643147	19.18132546	29.07773924	29.49485137	28.4834557	29.56958806	28.75421841	28.46816388	29.39924936	28.27509857	30.0056261	29.3940968
05/11/2015 10:58	29.70957263	29.55489931	29.50275759	30.0968947	28.93344635	19.18525929	29.08866995	29.487857	28.47250083	29.55467737	28.74371493	28.450626	29.39402587	28.27116554	30.00038801	29.36700811
05/11/2015 11:13	29.71526251	29.54921656	29.4931279	30.09426804	28.92643147	19.18132546	29.08342321	29.48392267	28.48214112	29.55862432	28.75290548	28.45588737	29.38053183	28.25630742	29.99253087	29.3455993
05/11/2015 11:28	29.70038127	29.54265953	29.47167994	30.06843918	28.91020957	19.17170942	29.08211152	29.47037109	28.42824313	29.54941478	28.70432685	28.43703415	29.39924936	28.24407132	29.99122135	29.35914365
05/11/2015 11:43	29.70169432	29.5361025	29.4799965	30.07544361	28.9224856	19.16777559	29.06986912	29.46250243	28.48082653	29.55862432	28.75815722	28.45457203	29.39141412	28.24276031	29.98554675	29.36176513
05/11/2015 11:58	29.70563347	29.54528234	29.48393592	30.08989026	28.94528396	19.16908686	29.08866995	29.47605401	28.47688278	29.54678348	28.75684429	28.44931066	29.39402587	28.23052421	29.96022931	29.34428856
05/11/2015 12:13	29.70957263	29.54003672	29.48393592	30.09426804	28.91722445	19.16515303	29.07905092	29.46381387	28.48082653	29.54941478	28.75553135	28.44931066	29.39794349	28.23882728	29.98554675	29.3455993
05/11/2015 12:28	29.70957263	29.53041975	29.48524906	30.0968947	28.9224856	19.15160316	29.07118081	29.4476394	28.47819736	29.53713539	28.76122074	28.44624154	29.38880237	28.22659118	29.98161818	29.34035633
05/11/2015 12:43	29.70300737	29.52386272	29.4865622	30.08989026	28.92117032	19.13805329	29.06593407	29.44501651	28.47688278	29.54546783	28.76253367	28.44098017	29.42362569	28.21304407	29.96677693	29.3578329
05/11/2015 12:58	29.70300737	29.53173115	29.48393592	30.09426804	28.92643147	19.14766932	29.07642755	29.45725665	28.47250083	29.54108234	28.75815722	28.44098017	29.4127434	28.21872512	29.98554675	29.33773484
05/11/2015 13:13	29.69337833	29.5186171	29.47561936	30.0833236	28.92774676	19.14635805	29.07773924	29.46119099	28.46724249	29.5292415	28.74896667	28.43308813	29.41927277	28.22528017	29.98423723	29.33773484
05/11/2015 13:28	29.68812613	29.51730569	29.47868336	30.0872636	28.91722445	19.1489806	29.08036261	29.4476394	28.46461332	29.54239799	28.75290548	28.43308813	29.39794349	28.22790219	29.97638009	29.33511336
05/11/2015 13:43	29.69775517	29.52123991	29.47561936	30.0833236	28.91415544	19.13018562	29.06462238	29.4476394	28.46329873	29.5318728	28.75290548	28.43966483	29.41404927	28.22003613	29.98554675	29.34166707
05/11/2015 13:58	29.69075223	29.52255131	29.47299308	30.08201027	28.92380089	19.14067584	29.08866995	29.45987954	28.46329873	29.53318845	28.75159254	28.43177279	29.42623744	28.2292132	29.98161818	29.34035633
05/11/2015 14:13	29.69075223	29.53041975	29.47868336	30.07807028	28.90363312	19.13280817	29.06855744	29.44632796	28.45628761	29.49942014	28.74765374	28.43045745	29.40882578	28.21042205	29.97638009	29.33074421
05/11/2015 14:28	29.69206528	29.52123991	29.4865622	30.07807028	28.92774676	19.12887434	29.06593407	29.45725665	28.45935498	29.52661021	28.74240199	28.43177279	29.39533174	28.20124497	29.96939597	29.32681198
05/11/2015 14:43	29.68287393	29.51424575	29.4703668	30.07807028	28.91415544	19.11532447	29.03489084	29.44370507	28.45497303	29.52222471	28.62380012	28.43177279	29.41143753	28.22003613	29.97899914	29.33074421
05/11/2015 14:58	29.68024783	29.5199285	29.4799965	30.08989026	28.92117032	19.13018562	29.06462238	29.43671071	28.4484001	29.52090906	28.67500462	28.43045745	29.42623744	28.22528017	29.99122135	29.35127919
05/11/2015 15:13	29.69469138	29.52386272	29.48130964	30.05618141	28.90889428	19.12450341	29.05369167	29.43977074	28.45234386	29.52222471	28.66931523	28.42738832	29.4127434	28.23052421	29.98161818	29.3364241
05/11/2015 15:28	29.67893478	29.5037545	29.49050162	30.06975251	28.90757899	19.10876808	29.05893841	29.4476394	28.44708552	29.49547319	28.72752205	28.42212695	29.42754331	28.22659118	29.98161818	29.34428856
05/11/2015 15:43	29.67587099	29.52255131	29.4931279	30.08463694	28.82953848	19.12188086	29.06156178	29.43146493	28.44314176	29.51169953	28.7231456	28.42081161	29.42057865	28.23052421	29.98161818	29.33904558
05/11/2015 15:58	29.66536658	29.52517413	29.50013131	30.07938361	28.82120831	19.11532447	29.0388259	29.42097338	28.45102927	29.51301517	28.71526798	28.42738832	29.4179669	28.22790219	29.97899914	29.35390067
05/11/2015 16:13	29.66274048	29.52517413	29.48787534	30.07237917	28.86154386	19.12319214	29.06462238	29.45026229	28.44708552	29.52485601	28.70870331	28.42738832	29.39010824	28.22659118	29.95630074	29.35258993
05/11/2015 16:28	29.66274048	29.5199285	29.4865622	30.07938361	28.86022857	19.12056958	29.06287347	29.44108218	28.45234386	29.51696212	28.71920679	28.41949627	29.41013165	28.24407132	29.96939597	29.34166707
05/11/2015 16:43	29.67061879	29.51730569	29.48262278	30.07369251	28.86592816	19.09915204	29.06855744	29.43671071	28.4484001	29.49810449	28.71526798	28.41555025	29.43799031	28.25237439	29.97768961	29.3578329
05/11/2015 16:58	29.66799269	29.52255131	29.48918848	30.07544361	28.86724345	19.09259565	29.05500335	29.40873324	28.44577093	29.50205144	28.72183266	28.41818093	29.4488726	28.23489425	29.97638009	29.36045439
05/11/2015 17:13	29.68418698	29.5199285	29.49619189	30.0833236	28.85759799	19.09784076	29.03489084	29.36982708	28.3958167	29.49942014	28.71658092	28.41423491	29.43146094	28.21042205	29.97201502	29.35652216
05/11/2015 17:28	29.68550003	29.52255131	29.49444104	30.0833236	28.86987402	19.10308587	29.03620252	29.38993588	28.40107504	29.49942014	28.72489618	28.41686559	29.43537856	28.20780003	29.97201502	29.35521142
05/11/2015 17:43	29.69075223	29.53041975	29.5093233	30.0833236	28.86855873	19.10308587	29.04538432	29.387313	28.40370421	29.51169953	28.73014792	28.4234423	29.43015506	28.21042205	29.96939597	29.35390067
05/11/2015 17:58	29.69644212	29.54134812	29.51763985	30.08069694	28.88083477	19.11401319	29.05631504	29.39518166	28.40370421	29.50731403	28.7327738	28.4234423	29.43799031	28.21566609	29.97201502	29.3455993
05/11/2015 18:13	29.70825958	29.54921656	29.52814497	30.0833236	28.87645047	19.11401319	29.05369167	29.39780455	28.40501879	29.51301517	28.7367126	28.43045745	29.41927277	28.22003613	29.97070549	29.34691004
05/11/2015 18:28	29.71526251	29.56014493	29.53646152	30.08989026	28.88609593	19.11794702	29.06025009	29.40611036	28.41202991	29.51959342	28.74765374	28.42870366	29.43407268	28.23183522	29.9829277	29.36438662
05/11/2015 18:43	29.73145681	29.56014493	29.5487175	30.1008347	28.89135709	19.12056958	29.06724575	29.42097338	28.35243539	29.52661021	28.75553135	28.43177279	29.43799031	28.23751627	29.98161818	29.37793097
05/11/2015 18:58	29.74196121	29.56801337	29.5618489	30.11440579	28.90231783	19.14067584	29.07905092	29.4384593	28.4308723	29.53845104	28.76384661	28.43966483	29.44626085	28.24931536	29.98685627	29.38448468
05/11/2015 19:13	29.75684245	29.57631893	29.56753918	30.12929022	28.91853974	19.15160316	29.08866995	29.4585681	28.44182718	29.54941478	28.7743501	28.45588737	29.45279022	28.26155146	29.99514992	29.39147531
05/11/2015 19:28	29.75946855	29.57894174	29.57541802	30.12797689	28.92511618	19.15947083	29.10222404	29.47037109	28.45365844	29.55599302	28.78266536	28.46377941	29.45844901	28.27509857	30.0056261	29.40501966
05/11/2015 19:43	29.75421635	29.58025315	29.5780443	30.12359911	28.92643147	19.15947083	29.10091235	29.47736546	28.4576022	29.56300981	28.78529123	28.47342524	29.468896	28.29651174	30.01522926	29.41943784
05/11/2015 19:58	29.75946855	29.58287596	29.58198372	30.11834579	28.92906205	19.16384175	29.10222404	29.48261123	28.46198415	29.56695676	28.7879171	28.48000195	29.47281363	28.30743683	30.0230864	29.43691441
05/11/2015 20:13	29.75946855	29.58156456	29.57673116	30.11571912	28.93037734	19.16253048	29.09960066	29.47736546	28.46066956	29.56432546	28.79054297	28.48307108	29.47847242	28.3166139	30.02614195	29.44783727
05/11/2015 20:28	29.75684245	29.58025315	29.58504771	30.11440579	28.93037734	19.1612192	29.09785175	29.48261123	28.46329873	29.56958806	28.78923004	28.4870171	29.48108417	28.32054693	30.02439592	29.45045876
05/11/2015 20:43	29.75159025	29.52779694	29.59161341	30.10346136	28.93037734	19.15553699	29.10353572	29.47605401	28.46329873	29.56695676	28.79448178	28.4870171	29.4741195	28.32491697	30.02439592	29.45308025
05/11/2015 20:58	29.75684245	29.58156456	29.58898713	30.10477469	28.91985503	19.14067584	29.09260501	29.4786769	28.46461332	29.56827241	28.78529123	28.48833244	29.4741195	28.32360596	30.02439592	29.45439099
05/11/2015 21:13	29.75684245	29.56014493	29.58898713	30.09952136	28.91985503	19.16253048	29.08866995	29.48916845	28.46329873	29.56300981	28.78135242	28.48964778	29.47281363	28.32753899	30.0230864	29.45613865
05/11/2015 21:28	29.75421635	29.58987012	29.58329686	30.09820803	28.9224856	19.16384175	29.09960066	29.48392267	28.46329873	29.56564111	28.77697597	28.4870171	29.46628426	28.32885	30.02177688	29.46007088
05/11/2015 21:43	29.75684245	29.58987012	29.59161341	30.0968947	28.9224856	19.16384175	29.09391669	29.47998834	28.46329873	29.56432546	28.77697597	28.48964778	29.46367251	28.32753899	30.02046735	29.46138162
05/11/2015 21:58	29.75421635	29.57500753	29.58898713	30.0912036	28.91853974	19.15684827	29.09260501	29.47736546	28.46066956	29.55599302	28.77697597	28.48570176	29.46236663	28.32885	30.01784831	29.46269236
05/11/2015 22:13	29.74590036	29.58724731	29.57673116	30.09952136	28.92643147	19.16384175	29.09391669	29.47474257	28.46198415	29.56300981	28.77566303	28.48833244	29.45670784	28.33147202	30.01784831	29.46400311
05/11/2015 22:28	29.7529033	29.57631893	29.58329686	30.0929547	28.91722445	19.1612192	29.09260501	29.47474257	28.45935498	29.55993997	28.77303716	28.48964778	29.45017847	28.32491697	30.01261022	29.46138162
05/11/2015 22:43	29.74590036	29.46484948	29.59030027	30.08857693	28.91284015	19.1612192	29.08342321	29.47474257	28.46066956	29.55993997	28.77566303	28.48570176	29.45279022	28.33016101	30.01391974	29.46269236
05/11/2015 22:58	29.75159025	29.57500753	29.59030027	30.0912036	28.91020957	19.15684827	29.08604658	29.46905965	28.46066956	29.55993997	28.77566303	28.47605593	29.4436491	28.32491697	30.00999117	29.45876013
05/11/2015 23:13	29.7581555	29.58025315	29.59030027	30.09426804	28.90231783	19.15553699	29.08211152	29.46905965	28.45935498	29.55993997	28.77303716	28.48000195	29.4488726	28.32753899	30.01261022	29.45876013
05/11/2015 23:28	29.7529033	29.57894174	29.58767399	30.08463694	28.90100254	19.15029188	29.08604658	29.46250243	28.4484001	29.55073043	28.76909835	28.47342524	29.44626085	28.32885	30.01261022	29.45439099
05/11/2015 23:43	29.75421635	29.58287596	29.58767399	30.08857693	28.90231783	19.15160316	29.08211152	29.47168253	28.4484001	29.55730867	28.76909835	28.4721099	29.44103735	28.32622798	30.00693562	29.45045876
05/11/2015 23:58	29.75159025	29.52123991	29.59423969	30.0872636	28.89837196	19.1489806	29.08211152	29.46905965	28.44445635	29.55599302	28.76778542	28.47342524	29.43799031	28.32753899	30.0113007	29.44652653
05/12/2015 00:13	29.75159025	29.59249293	29.59030027	30.08463694	28.90100254	19.15160316	29.08211152	29.46905965	28.45365844	29.55730867	28.76909835	28.47737127	29.43276681	28.30743683	29.98685627	29.43560367
05/12/2015 00:28	29.7581555	29.48233488	29.60080539	30.0872636	28.89661824	19.15160316	29.08211152	29.46905965	28.44971469	29.55336173	28.76909835	28.47342524	29.42362569	28.32491697	30.00431657	29.45308025
05/12/2015 00:43	29.76078161	29.48233488	29.60255625	30.0872636	28.89837196	19.1489806	29.08211152	29.47343112	28.44708552	29.55467737	28.76778542	28.47737127	29.42057865	28.32491697	30.00169753	29.45045876
05/12/2015 00:58	29.76340771	29.58855872	29.60649567	30.0872636	28.89661824	19.14766932	29.08211152	29.47474257	28.45365844	29.55862432	28.77172423	28.47737127	29.41535515	28.32360596	30.00038801	29.44914802
05/12/2015 01:13	29.76647149	29.58987012	29.60912195	30.08989026	28.89837196	19.15160316	29.08211152	29.47474257	28.45365844	29.55993997	28.77041129	28.47868661	29.41404927	28.3166139	30.00300705	29.44521579
05/12/2015 01:28	29.76647149	29.59642715	29.61306137	30.08857693	28.89661824	19.15160316	29.08211152	29.47605401	28.45628761	29.55993997	28.77172423	28.47737127	29.41666102	28.32622798	30.00169753	29.45613865
05/12/2015 01:43	29.77041064	29.59904996	29.61174823	30.08857693	28.89398767	19.15291444	29.08211152	29.4786769	28.4576022	29.56169417	28.77041129	28.4870171	29.41666102	28.33016101	30.00431657	29.45744939
05/12/2015 01:58	29.77041064	29.59904996	29.62006478	30.08857693	28.89530296	19.15291444	29.08473489	29.47998834	28.4576022	29.56432546	28.77041129	28.4870171	29.41404927	28.33016101	30.00431657	29.46269236
05/12/2015 02:13	29.77041064	29.59904996	29.6240042	30.0872636	28.89267238	19.15553699	29.08211152	29.48261123	28.45935498	29.56432546	28.77041129	28.48964778	29.40447286	28.33147202	30.00300705	29.46400311
05/12/2015 02:28	29.77041064	29.59773855	29.6240042	30.08463694	28.89398767	19.15684827	29.08342321	29.48261123	28.45935498	29.56432546	28.77172423	28.48964778	29.40882578	28.33540505	30.00431657	29.46662459
05/12/2015 02:43	29.77041064	29.60473272	29.62663048	30.08595027	28.89267238	19.15684827	29.08473489	29.48523412	28.46198415	29.56564111	28.77041129	28.49227846	29.40186111	28.33802707	30.00300705	29.46793534
05/12/2015 02:58	29.7717237	29.60866693	29.62794362	30.0833236	28.88872651	19.15684827	29.08211152	29.48523412	28.46198415	29.56695676	28.76778542	28.49096312	29.40055524	28.33933809	30.00431657	29.47186757
05/12/2015 03:13	29.7717237	29.60036137	29.6305699	30.0833236	28.88609593	19.15947083	29.08211152	29.48523412	28.46198415	29.56564111	28.76778542	28.49227846	29.39924936	28.34239711	30.00300705	29.47055682
05/12/2015 03:28	29.77303675	29.60604412	29.63188304	30.0833236	28.88478064	19.15815955	29.08211152	29.48523412	28.45935498	29.56564111	28.76778542	28.49227846	29.39533174	28.34239711	30.00038801	29.46793534
05/12/2015 03:43	29.77566285	29.60997834	29.63450932	30.0833236	28.88215006	19.15947083	29.08211152	29.487857	28.45935498	29.56564111	28.76647248	28.48964778	29.39402587	28.34239711	29.99907848	29.46793534
05/12/2015 03:58	29.77828895	29.60866693	29.63888646	30.08069694	28.88215006	19.15815955	29.08211152	29.487857	28.45935498	29.56695676	28.76647248	28.49227846	29.39271999	28.34239711	29.99645944	29.47055682
05/12/2015 04:13	29.779602	29.61391255	29.6401996	30.08201027	28.88215006	19.1612192	29.08342321	29.487857	28.45935498	29.56695676	28.76647248	28.49227846	29.39402587	28.34633014	29.99907848	29.47186757
05/12/2015 04:28	29.78091505	29.61260115	29.64151274	30.08069694	28.88215006	19.1612192	29.08342321	29.49353993	28.46066956	29.56827241	28.76384661	28.49227846	29.39141412	28.34633014	29.99907848	29.47492597
05/12/2015 04:43	29.77828895	29.61260115	29.64545216	30.07938361	28.87908105	19.16253048	29.08604658	29.49222848	28.46066956	29.56958806	28.76647248	28.49490914	29.39141412	28.34764115	29.99907848	29.47623671
05/12/2015 04:58	29.78091505	29.61653536	29.64545216	30.07807028	28.87776576	19.16253048	29.08473489	29.49353993	28.46329873	29.56827241	28.76647248	28.49622448	29.39010824	28.35026317	29.99907848	29.47754745
05/12/2015 05:13	29.78091505	29.61653536	29.64545216	30.07807028	28.88215006	19.15553699	29.08604658	29.49616281	28.46329873	29.5709037	28.76384661	28.49622448	29.39010824	28.35026317	29.99907848	29.4788582
05/12/2015 05:28	29.78091505	29.61915817	29.6467653	30.07675695	28.87908105	19.1612192	29.08604658	29.49353993	28.46329873	29.5709037	28.76647248	28.49622448	29.38880237	28.35157418	29.99645944	29.47186757
05/12/2015 05:43	29.78091505	29.61653536	29.6467653	30.07544361	28.87645047	19.11794702	29.08604658	29.49616281	28.46198415	29.56958806	28.76384661	28.49622448	29.38880237	28.3541962	29.99776896	29.46924608
05/12/2015 05:58	29.78091505	29.61653536	29.64939158	30.07544361	28.87381989	19.15422571	29.08604658	29.49616281	28.46066956	29.5709037	28.76384661	28.49622448	29.38575533	28.3541962	29.99384039	29.46924608
05/12/2015 06:13	29.78091505	29.62046958	29.64807844	30.07237917	28.87645047	19.14373549	29.08342321	29.49353993	28.46198415	29.56958806	28.76384661	28.49622448	29.38575533	28.3541962	29.99384039	29.46793534
05/12/2015 06:28	29.77303675	29.61391255	29.64282588	30.06843918	28.87908105	19.16253048	29.08473489	29.49353993	28.46198415	29.5709037	28.76253367	28.49622448	29.3818377	28.3541962	29.99384039	29.46793534
05/12/2015 06:43	29.76209466	29.60604412	29.63757332	30.06055919	28.87776576	19.14635805	29.08473489	29.49222848	28.46198415	29.56958806	28.76122074	28.49622448	29.38444945	28.3541962	29.99384039	29.46793534
05/12/2015 06:58	29.75421635	29.60298418	29.62794362	30.05486808	28.87513518	19.16253048	29.08342321	29.49091704	28.46066956	29.56827241	28.75947016	28.49227846	29.38053183	28.35550722	29.99384039	29.46793534
05/12/2015 07:13	29.73408291	29.59118153	29.60386939	30.03604366	28.86724345	19.1612192	29.07249249	29.48654556	28.45935498	29.56432546	28.75553135	28.48964778	29.38053183	28.35550722	29.99384039	29.46400311
05/12/2015 07:28	29.71394946	29.57238472	29.57541802	30.02115923	28.85891328	19.15684827	29.04844492	29.47998834	28.45234386	29.55862432	28.74240199	28.47474059	29.35789667	28.35026317	29.98947532	29.4517695
05/12/2015 07:43	29.70432042	29.55489931	29.56053576	30.01065258	28.84400666	19.14635805	29.03357915	29.45987954	28.43744523	29.55073043	28.74240199	28.46684854	29.35920255	28.3410861	29.9829277	29.43691441
05/12/2015 07:58	29.69337833	29.54659375	29.55265692	30.00102148	28.83743022	19.13543073	29.02527181	29.44501651	28.42824313	29.53055715	28.72489618	28.44361085	29.35223788	28.33147202	29.97376105	29.42380698
05/12/2015 08:13	29.68943918	29.5347911	29.54565351	30.00539925	28.82822319	19.12450341	29.01477833	29.43671071	28.41465908	29.51696212	28.71658092	28.43703415	29.33917914	28.30306679	29.95761027	29.25297345
05/12/2015 08:28	29.68156088	29.52910834	29.54302723	30.00102148	28.82383889	19.11663575	29.01215495	29.43539926	28.40940074	29.50599838	28.71658092	28.43045745	29.3204616	28.28427564	29.9480071	29.38623234
05/12/2015 08:43	29.67455794	29.52648553	29.54171409	30.00539925	28.81726244	19.11007936	29.01040604	29.43015349	28.40940074	29.50205144	28.71132918	28.42738832	29.31610869	28.27772059	29.94276901	29.37268799
05/12/2015 08:58	29.66799269	29.51599429	29.53514838	29.99970815	28.81989302	19.10439715	29.00647098	29.42621916	28.40677157	29.49415755	28.71132918	28.42475764	29.32307335	28.26985453	29.94145949	29.36700811
05/12/2015 09:13	29.66799269	29.5199285	29.53383524	29.99576815	28.81331658	19.09784076	29.0051593	29.41922479	28.40501879	29.50073579	28.71132918	28.42475764	29.32307335	28.26155146	29.94407853	29.36176513
05/12/2015 09:28	29.6596767	29.50900013	29.52026613	29.99708148	28.8063017	19.09390693	29.00384761	29.41135613	28.40501879	29.49678884	28.70870331	28.41423491	29.3204616	28.26417348	29.9480071	29.36176513
05/12/2015 09:43	29.64785924	29.50113169	29.51370043	29.99051483	28.81331658	19.09784076	28.99991255	29.40873324	28.40238962	29.49810449	28.70739037	28.41116578	29.32307335	28.2536854	29.94538806	29.35521142
05/12/2015 09:58	29.63691715	29.49282613	29.49181476	29.98219706	28.81200129	19.09128437	29.00122424	29.40611036	28.39318753	29.49547319	28.70563979	28.40721976	29.32307335	28.24800435	29.9480071	29.34691004
05/12/2015 10:13	29.6277258	29.47402932	29.49050162	29.98088373	28.80761699	19.0777345	28.98504678	29.39780455	28.39976045	29.4884564	28.70301392	28.4019584	29.32699097	28.24538233	29.94538806	29.34297781
05/12/2015 10:28	29.63166495	29.47665213	29.4931279	29.98219706	28.80498641	19.07642322	28.99728918	29.39518166	28.38924377	29.47924686	28.69776217	28.3870512	29.32437923	28.24276031	29.94538806	29.3364241
05/12/2015 10:43	29.64654619	29.4862691	29.49881817	29.98920149	28.80761699	19.0720523	28.9959775	29.39255877	28.38924377	29.47398427	28.6951363	28.37477469	29.32699097	28.23489425	29.94276901	29.32943347
05/12/2015 10:58	29.64654619	29.49020332	29.50013131	29.99314149	28.80761699	19.07511194	29.00253593	29.39255877	28.38091807	29.47793122	28.68988456	28.3870512	29.32699097	28.2292132	29.94538806	29.33074421
05/12/2015 11:13	29.64523314	29.47665213	29.4931279	29.99445482	28.80104054	19.06811846	28.99860087	29.36283272	28.38924377	29.48450946	28.6951363	28.38442052	29.32437923	28.22659118	29.94407853	29.32681198
05/12/2015 11:28	29.65179839	29.47665213	29.4931279	29.98613705	28.81331658	19.06942974	29.00647098	29.37769575	28.38749099	29.48714075	28.69907511	28.38310518	29.22774451	28.22265815	29.94276901	29.32681198
05/12/2015 11:43	29.64654619	29.47534072	29.49181476	29.99314149	28.80235583	19.06549591	29.00253593	29.37769575	28.38223265	29.47661557	28.69776217	28.38836654	29.3309086	28.21042205	29.93447537	29.31763678
05/12/2015 11:58	29.64917229	29.47271791	29.48918848	29.99051483	28.80367112	19.06418463	29.0051593	29.37900719	28.38223265	29.48187816	28.70038805	28.37915916	29.23601505	28.20911104	29.94407853	29.32025826
05/12/2015 12:13	29.65048534	29.47140651	29.48918848	29.98482372	28.8063017	19.06418463	29.00253593	29.37113853	28.38223265	29.48056251	28.68419517	28.37915916	29.31610869	28.20911104	29.94014996	29.30802466
05/12/2015 12:28	29.65311144	29.4700951	29.49181476	29.99314149	28.80893228	19.06811846	29.00647098	29.38163008	28.38486182	29.48056251	28.70170098	28.37784382	29.32829685	28.20517801	29.94276901	29.31326763
05/12/2015 12:43	29.6596767	29.47271791	29.49619189	29.99708148	28.80761699	19.06549591	29.00909435	29.38425296	28.38486182	29.47924686	28.69907511	28.37609003	29.33917914	28.20517801	29.94407853	29.30671392
05/12/2015 12:58	29.66799269	29.47402932	29.49881817	29.99314149	28.80761699	19.07074102	29.01346664	29.38993588	28.38486182	29.48187816	28.69907511	28.38178984	29.32960272	28.20124497	29.93884044	29.30671392
05/12/2015 13:13	29.6570506	29.47796353	29.49181476	29.98613705	28.810686	19.06549591	29.02002507	29.25529435	28.38223265	29.48582511	28.70170098	28.3804745	29.27214425	28.19687494	29.93884044	29.31326763
05/12/2015 13:28	29.66142743	29.48364629	29.50538387	29.99314149	28.81200129	19.07074102	29.02002507	29.39124733	28.38486182	29.4884564	28.71001624	28.3804745	29.34048501	28.21173306	29.95062615	29.31632604
05/12/2015 13:43	29.65573755	29.47534072	29.49444104	29.98088373	28.80235583	19.05325731	29.01040604	29.36414416	28.38617641	29.48319381	28.71395505	28.38310518	29.33917914	28.21042205	29.95062615	29.32025826
05/12/2015 13:58	29.64523314	29.47665213	29.48524906	29.97431707	28.80761699	19.07074102	29.01609001	29.3453468	28.38223265	29.48977205	28.71001624	28.3804745	29.34570851	28.21435508	29.94931662	29.33074421
05/12/2015 14:13	29.6408563	29.45523251	29.46774052	29.95111487	28.82120831	19.07380067	29.00909435	29.37900719	28.38091807	29.48714075	28.71264211	28.37477469	29.34179089	28.21566609	29.94407853	29.32419049
05/12/2015 14:28	29.63429105	29.48758051	29.47868336	29.97431707	28.67433432	19.01697862	28.99728918	29.36020983	28.37565973	29.46696748	28.70301392	28.36425196	29.32699097	28.21872512	29.95193567	29.31064615
05/12/2015 14:43	29.6570506	29.47140651	29.49750503	29.97300374	28.81331658	19.07074102	29.01609001	29.36982708	28.37697431	29.47661557	28.70432685	28.37609003	29.34179089	28.22003613	29.95499122	29.33380261
05/12/2015 14:58	29.63429105	29.46747229	29.48262278	29.97694373	28.79446409	19.06549591	29.03095578	29.34928113	28.38486182	29.47924686	28.70432685	28.37214401	29.34570851	28.22134714	29.94931662	29.3364241
05/12/2015 15:13	29.65048534	29.47796353	29.50013131	29.98920149	28.81989302	19.07904578	29.01215495	29.37244997	28.38223265	29.48056251	28.70038805	28.36951332	29.34570851	28.21566609	29.94931662	29.32550124
05/12/2015 15:28	29.64392009	29.41632748	29.43666287	29.9716904	28.810686	19.06680718	29.01215495	29.37900719	28.38091807	29.47661557	28.70563979	28.37609003	29.33917914	28.22134714	29.94276901	29.31894752
05/12/2015 15:43	29.6382302	29.46353807	29.46511424	29.91477936	28.82822319	19.09128437	29.01871338	29.35889839	28.38091807	29.47924686	28.70170098	28.35592147	29.35789667	28.22528017	29.95193567	29.32550124
05/12/2015 15:58	29.6089054	29.4539211	29.4799965	29.91653047	28.79577938	19.05325731	28.99728918	29.36982708	28.37434514	29.41697284	28.66275055	28.36951332	29.34832026	28.22265815	29.95630074	29.33773484
05/12/2015 16:13	29.61021845	29.42288451	29.4638011	29.90689937	28.80235583	19.05762824	28.98242341	29.37376141	28.36996319	29.4520568	28.68419517	28.35855215	29.34962613	28.22528017	29.95891979	29.34035633
05/12/2015 16:28	29.62641275	29.4526097	29.46642738	29.92835046	28.7887645	19.05063476	28.97717667	29.36152127	28.36339027	29.30908967	28.67894343	28.34802942	29.34179089	28.21042205	29.95630074	29.32943347
05/12/2015 16:43	29.62334896	29.46747229	29.48262278	29.93535489	28.79709467	19.06025079	28.97542776	29.35889839	28.30029018	29.42662093	28.67062817	28.31821503	29.28563828	28.18245382	29.94145949	29.28661586
05/12/2015 16:58	29.60321552	29.45654391	29.47167994	29.9217838	28.77429632	19.02528338	28.9837351	29.35889839	28.36601944	29.4494255	28.67062817	28.36030594	29.31741456	28.19425292	29.94669758	29.31195689
05/12/2015 17:13	29.6382302	29.45916672	29.48130964	29.92835046	28.78613393	19.04276709	28.97542776	29.37244997	28.37303056	29.40206216	28.65049648	28.34539874	29.28128537	28.203867	29.93753092	29.29753872
05/12/2015 17:28	29.6089054	29.4526097	29.4703668	29.9178438	28.78218806	19.03577361	28.93257936	29.35102973	28.35550276	29.42925222	28.65049648	28.35197545	29.28128537	28.21173306	29.87423732	29.31195689
05/12/2015 17:43	29.64392009	29.46747229	29.49050162	29.93929489	28.78218806	19.03183977	28.9072201	29.35102973	28.34717705	29.43319917	28.66143762	28.3440834	29.28694416	28.19993396	29.91439602	29.31632604
05/12/2015 17:58	29.66274048	29.48889191	29.50144445	29.9620593	28.7769269	19.03883325	28.92995599	29.3562755	28.36996319	29.44153161	28.66275055	28.35723681	29.28694416	28.1916309	29.87685637	29.31894752
05/12/2015 18:13	29.66536658	29.49982029	29.51370043	29.95811931	28.80235583	19.05631696	28.95269187	29.38294152	28.36733402	29.45468809	28.66668936	28.36425196	29.28563828	28.19294191	29.88078494	29.32025826
05/12/2015 18:28	29.69469138	29.49020332	29.52683183	29.98482372	28.67564961	19.06942974	28.9623109	29.38993588	28.39055836	29.46696748	28.68988456	28.38178984	29.27475599	28.18376483	29.88078494	29.31195689
05/12/2015 18:43	29.67718404	29.48758051	29.53383524	29.9716904	28.83085377	19.07380067	28.97717667	29.3964931	28.37303056	29.47091442	28.69382337	28.38442052	29.27214425	28.21872512	29.90391984	29.33511336
05/12/2015 18:58	29.70038127	29.50113169	29.54434037	29.99314149	28.83216906	19.07904578	28.97542776	29.39387022	28.38486182	29.48450946	28.70038805	28.38310518	29.31088519	28.24276031	29.91570554	29.34691004
05/12/2015 19:13	29.69775517	29.48233488	29.57016546	29.96074597	28.83479964	19.08560217	28.97980004	29.40042743	28.39976045	29.47924686	28.70301392	28.39231256	29.3256851	28.25062637	29.92007062	29.37924171
05/12/2015 19:28	29.70694652	29.51031153	29.54171409	29.98788816	28.82646947	19.03052849	28.98242341	29.40611036	28.39318753	29.48977205	28.70563979	28.26165538	29.33787326	28.25892944	29.92792775	29.38885383
05/12/2015 19:43	29.71394946	29.50768872	29.55265692	29.99314149	28.83348435	19.08297961	28.98635847	29.40611036	28.40107504	29.48714075	28.69776217	28.38836654	29.31088519	28.26810651	29.8729278	29.37924171
05/12/2015 19:58	29.71657556	29.50637732	29.55790948	29.99445482	28.83874551	19.08691345	28.99991255	29.41397902	28.40677157	29.49152625	28.70870331	28.4019584	29.27475599	28.13263542	29.92138014	29.35914365
05/12/2015 20:13	29.71920167	29.50900013	29.55922262	29.99445482	28.83874551	19.08691345	28.98767015	29.41266757	28.40677157	29.49415755	28.70563979	28.4019584	29.33656739	28.27509857	29.93578489	29.34822079
05/12/2015 20:28	29.72182777	29.5199285	29.56447518	29.99445482	28.84137609	19.08691345	28.99991255	29.4166019	28.40501879	29.49547319	28.70563979	28.40458908	29.33787326	28.27509857	29.93447537	29.37530948
05/12/2015 20:43	29.72445387	29.51730569	29.56885232	29.99576815	28.83611493	19.08691345	28.99860087	29.41922479	28.40677157	29.49942014	28.70870331	28.40458908	29.33656739	28.28296463	29.93884044	29.38885383
05/12/2015 20:58	29.72707997	29.51599429	29.5714786	29.99445482	28.83611493	19.08691345	28.99860087	29.42097338	28.40808616	29.50073579	28.70870331	28.40590442	29.20380348	28.28558665	29.93884044	29.3940968
05/12/2015 21:13	29.72839302	29.51599429	29.57541802	29.99576815	28.83479964	19.089536	28.99860087	29.41922479	28.40808616	29.50336709	28.70870331	28.40721976	29.31741456	28.28864568	29.93185632	29.39016457
05/12/2015 21:28	29.73408291	29.5199285	29.57935744	29.99576815	28.83348435	19.089536	28.99860087	29.42228483	28.40808616	29.50205144	28.70870331	28.40721976	29.32960272	28.28995669	29.93884044	29.3940968
05/12/2015 21:43	29.73539596	29.52648553	29.58329686	29.99314149	28.83743022	19.09128437	28.99991255	29.42621916	28.41071533	29.50073579	28.70870331	28.4085351	29.32699097	28.2912677	29.93753092	29.40370892
05/12/2015 21:58	29.73670901	29.53173115	29.58767399	29.99314149	28.83479964	19.09390693	29.00253593	29.4275306	28.41202991	29.50599838	28.70870331	28.41116578	29.32699097	28.29388972	29.93753092	29.40764115
05/12/2015 22:13	29.73933511	29.53041975	29.59030027	29.99314149	28.83479964	19.09521821	28.99991255	29.43015349	28.4133445	29.50906823	28.70870331	28.41116578	29.3256851	28.29782275	29.93753092	29.41550561
05/12/2015 22:28	29.73670901	29.5347911	29.59161341	29.99314149	28.82953848	19.09784076	29.00253593	29.43015349	28.41465908	29.50906823	28.70870331	28.41423491	29.3256851	28.30044477	29.93884044	29.42118549
05/12/2015 22:43	29.74196121	29.53041975	29.59423969	29.99051483	28.82953848	19.09784076	29.00253593	29.43015349	28.4133445	29.50906823	28.70739037	28.41423491	29.32307335	28.30481481	29.82578499	29.42118549
05/12/2015 22:58	29.74196121	29.5361025	29.59686597	29.99051483	28.82646947	19.09784076	29.00122424	29.43015349	28.3782889	29.51038388	28.70739037	28.41555025	29.31915573	28.30612582	29.93884044	29.42511772
05/12/2015 23:13	29.74196121	29.53304256	29.59817911	29.99051483	28.82953848	19.09915204	29.00253593	29.43408782	28.41597367	29.51038388	28.70739037	28.41555025	29.3204616	28.30743683	29.86768971	29.41943784
05/12/2015 23:28	29.74064816	29.53741391	29.59555283	29.98788816	28.82515418	19.10570843	29.00122424	29.43408782	28.41465908	29.51301517	28.70739037	28.41555025	29.31915573	28.30874784	29.93447537	29.42249624
05/12/2015 23:43	29.74196121	29.54003672	29.60255625	29.98613705	28.82953848	19.09915204	29.00122424	29.43539926	28.4133445	29.51301517	28.70739037	28.41818093	29.31741456	28.31005885	29.93753092	29.42249624
05/12/2015 23:58	29.74196121	29.5361025	29.60255625	29.98482372	28.8225236	19.1017746	29.00122424	29.43408782	28.4133445	29.50599838	28.70739037	28.41423491	29.31349694	28.31268087	29.93185632	29.41943784
5/13/15 0:13	29.74458731	29.54265953	29.60649567	29.98482372	28.8225236	19.10308587	29.00122424	29.43408782	28.41465908	29.51169953	28.70432685	28.41555025	29.31219106	28.31268087	29.93185632	29.41550561
5/13/15 0:28	29.74590036	29.54528234	29.60912195	29.98482372	28.81989302	19.10308587	29.00122424	29.43671071	28.41071533	29.51169953	28.70432685	28.41686559	29.31088519	28.31268087	29.9305468	29.42118549
5/13/15 0:43	29.74896415	29.54397094	29.61043509	29.98788816	28.81989302	19.10308587	29.00384761	29.4384593	28.39055836	29.51433082	28.70432685	28.41818093	29.30957931	28.31399188	29.93316584	29.42249624
5/13/15 0:58	29.74590036	29.54790515	29.61174823	29.98482372	28.81989302	19.10439715	29.00384761	29.4384593	28.40940074	29.51169953	28.70432685	28.41818093	29.30957931	28.3166139	29.93316584	29.42642847
5/13/15 1:13	29.74896415	29.54397094	29.61174823	29.98482372	28.81989302	19.10570843	29.00384761	29.4384593	28.41597367	29.51433082	28.70170098	28.41818093	29.30957931	28.31792491	29.93316584	29.42773921
5/13/15 1:28	29.74590036	29.54790515	29.61437451	29.98219706	28.82120831	19.10439715	29.00384761	29.4384593	28.41597367	29.51301517	28.70301392	28.41818093	29.30696757	28.32054693	29.9305468	29.42773921
5/13/15 1:43	29.74590036	29.55052796	29.61174823	29.98219706	28.81989302	19.10701971	29.0051593	29.43977074	28.41597367	29.51301517	28.70170098	28.41818093	29.30696757	28.32054693	29.92923728	29.42511772
5/13/15 1:58	29.74590036	29.54659375	29.61437451	29.97825706	28.78218806	19.10701971	29.00253593	29.4384593	28.41860284	29.51301517	28.70301392	28.41818093	29.30435582	28.31923592	29.92923728	29.42380698
5/13/15 2:13	29.74721341	29.54528234	29.61568765	29.98088373	28.81989302	19.10701971	29.00384761	29.43977074	28.41597367	29.51301517	28.70170098	28.41949627	29.30304994	28.31923592	29.92792775	29.42118549
5/13/15 2:28	29.74896415	29.54790515	29.61700079	29.98088373	28.81726244	19.10701971	29.00253593	29.44108218	28.41597367	29.51301517	28.70170098	28.42081161	29.30304994	28.31923592	29.92792775	29.42118549
5/13/15 2:43	29.74896415	29.54659375	29.61568765	29.98088373	28.81989302	19.10439715	29.00909435	29.43539926	28.41860284	29.51564647	28.70038805	28.41949627	29.3000029	28.32185794	29.92661823	29.42773921
5/13/15 2:58	29.7502772	29.5522765	29.61831393	29.97825706	28.81331658	19.10701971	29.0051593	29.44108218	28.41597367	29.51301517	28.70170098	28.41818093	29.3000029	28.32185794	29.92530871	29.42118549
5/13/15 3:13	29.7502772	29.55358791	29.62006478	29.97957039	28.81857773	19.10876808	29.0051593	29.44108218	28.41597367	29.51564647	28.70038805	28.41818093	29.3000029	28.32185794	29.92661823	29.42118549
5/13/15 3:28	29.74896415	29.5522765	29.61700079	29.97825706	28.81331658	19.10701971	29.0051593	29.44108218	28.41597367	29.51564647	28.70038805	28.41818093	29.3000029	28.32185794	29.92530871	29.42249624
5/13/15 3:43	29.75159025	29.55358791	29.62006478	29.97825706	28.78744922	19.10701971	29.0051593	29.44108218	28.41597367	29.51301517	28.70038805	28.41818093	29.3000029	28.32360596	29.92530871	29.42511772
5/13/15 3:58	29.75159025	29.55358791	29.62006478	29.97957039	28.69976325	19.10701971	29.00384761	29.44108218	28.41728825	29.51433082	28.70038805	28.41949627	29.3000029	28.32360596	29.92530871	29.4303607
5/13/15 4:13	29.75159025	29.55358791	29.62269106	29.97825706	28.81331658	19.10570843	29.0051593	29.4384593	28.41728825	29.51564647	28.70038805	28.41949627	29.29739115	28.32360596	29.92399919	29.42249624
5/13/15 4:28	29.75159025	29.55052796	29.62006478	29.99051483	28.8063017	19.10701971	29.0051593	29.43977074	28.41728825	29.51433082	28.70038805	28.42081161	29.29739115	28.32360596	29.92530871	29.42511772
5/13/15 4:43	29.7529033	29.55358791	29.62269106	29.97694373	28.80235583	19.10876808	29.00384761	29.44239363	28.41728825	29.51433082	28.70038805	28.41949627	29.2947794	28.32360596	29.92530871	29.42511772
5/13/15 4:58	29.7529033	29.5522765	29.62269106	29.97694373	28.81989302	19.10876808	29.00384761	29.44239363	28.41728825	29.51433082	28.70038805	28.42081161	29.29739115	28.32622798	29.92530871	29.42511772
5/13/15 5:13	29.7529033	29.55489931	29.6240042	29.97694373	28.77122731	19.10876808	29.0051593	29.44239363	28.41597367	29.51169953	28.69907511	28.41818093	29.2947794	28.32622798	29.92399919	29.42249624
5/13/15 5:28	29.7529033	29.5522765	29.62531734	29.9756304	28.810686	19.10876808	29.0051593	29.44108218	28.41728825	29.51433082	28.69776217	28.41949627	29.29739115	28.32491697	29.92399919	29.42511772
5/13/15 5:43	29.7555294	29.55752212	29.6240042	29.97694373	28.81331658	19.10701971	29.00384761	29.44239363	28.41728825	29.51433082	28.69776217	28.41949627	29.29608528	28.32491697	29.92268966	29.42511772
5/13/15 5:58	29.7581555	29.56014493	29.62663048	29.97694373	28.810686	19.10876808	29.00647098	29.44239363	28.41728825	29.51696212	28.69776217	28.42081161	29.2947794	28.32622798	29.92530871	29.42904995
5/13/15 6:13	29.7581555	29.55883353	29.62925676	29.97694373	28.70239383	19.10876808	29.00647098	29.44370507	28.41597367	29.51564647	28.69776217	28.41949627	29.2947794	28.32622798	29.92268966	29.42511772
5/13/15 6:28	29.7529033	29.55883353	29.62663048	29.97431707	28.81463187	19.11007936	29.00909435	29.44370507	28.41728825	29.51564647	28.524017	28.42081161	29.29216765	28.32622798	29.92268966	29.42904995
5/13/15 6:43	29.74327426	29.5522765	29.62006478	29.9659993	28.81463187	19.10876808	29.00647098	29.44370507	28.41860284	29.51696212	28.57390856	28.42081161	29.29216765	28.32885	29.92268966	29.43298218
5/13/15 6:58	29.72970607	29.54134812	29.60912195	29.95811931	28.75938971	19.10876808	29.00647098	29.44370507	28.41860284	29.51696212	28.69776217	28.41949627	29.29216765	28.32885	29.92268966	29.43866207
5/13/15 7:13	29.70957263	29.53304256	29.59292655	29.94060822	28.80893228	19.10570843	28.99991255	29.4384593	28.41465908	29.51433082	28.69382337	28.41818093	29.29086178	28.32885	29.92268966	29.42904995
5/13/15 7:28	29.69775517	29.51031153	29.57016546	29.93097712	28.80893228	19.10439715	28.98242341	29.43539926	28.40940074	29.50599838	28.69119749	28.40590442	29.28694416	28.32753899	29.92007062	29.41681635
5/13/15 7:43	29.67893478	29.50113169	29.55134378	29.91477936	28.80235583	19.10046332	28.97848836	29.4275306	28.40370421	29.49810449	28.6815693	28.39801237	29.28128537	28.3166139	29.9130865	29.39802903
5/13/15 7:58	29.66142743	29.48758051	29.5325221	29.90952603	28.79577938	19.09390693	28.95968753	29.41397902	28.39713128	29.48977205	28.67631756	28.38178984	29.2695325	28.30874784	29.90261032	29.37530948
5/13/15 8:13	29.64654619	29.47271791	29.50275759	29.89070161	28.78350335	19.08560217	28.95138018	29.40042743	28.38924377	29.48187816	28.66931523	28.37214401	29.26256783	28.29651174	29.89824524	29.36176513
5/13/15 8:28	29.62903885	29.4526097	29.49050162	29.88807495	28.77824219	19.06942974	28.93913779	29.38600155	28.37303056	29.46170489	28.65180942	28.35723681	29.25473259	28.27378756	29.8903881	29.34822079
5/13/15 8:43	29.56294863	29.44736408	29.47299308	29.88544828	28.74842896	19.05194603	28.92033696	29.35365261	28.35550276	29.44810985	28.64393181	28.34101427	29.24515617	28.25499641	29.88078494	29.33904558
5/13/15 8:58	29.60715467	29.43905851	29.46511424	29.87844385	28.75369012	19.04407837	28.90853179	29.35102973	28.35550276	29.43056787	28.639993	28.33706825	29.23732093	28.24276031	29.87554685	29.33511336
5/13/15 9:13	29.60058941	29.42987867	29.45154513	29.87844385	28.7431678	19.02921722	28.9041595	29.34141247	28.34980622	29.42530528	28.63299067	28.33443757	29.22513276	28.22134714	29.8729278	29.31894752
5/13/15 9:28	29.58176902	29.41108186	29.43403659	29.87581718	28.74053722	19.02134955	28.89891276	29.33179522	28.33096383	29.42267398	28.6303648	28.32523018	29.21163873	28.20911104	29.85808654	29.29185883
5/13/15 9:43	29.57082693	29.28999543	29.4244069	29.87713052	28.73746821	19.01697862	28.89366602	29.325238	28.33096383	29.41302589	28.62773893	28.31821503	29.21990927	28.19818595	29.86594368	29.2879266
5/13/15 9:58	29.56688778	29.39884208	29.41258864	29.87581718	28.73089177	19.00779968	28.88142362	29.32130367	28.32439091	29.4077633	28.62380012	28.31295367	29.21729752	28.18900888	29.85939607	29.27831448
5/13/15 10:13	29.56032252	29.38135667	29.4016458	29.87713052	28.73089177	18.98507086	28.88841927	29.3160579	28.31781798	29.39548391	28.63167774	28.30769231	29.07278074	28.17677278	29.86201511	29.26258556
5/13/15 10:28	29.56032252	29.39359646	29.40996236	29.88807495	28.71993102	18.98638214	28.88011193	29.30119487	28.32176174	29.39943086	28.61548486	28.30769231	29.20119173	28.16497368	29.86070559	29.25035196
5/13/15 10:43	29.56163557	29.40277629	29.41390178	29.89595494	28.73483763	18.99162725	28.89235433	29.31430931	28.31781798	29.49678884	28.61154605	28.30067716	29.21729752	28.15798163	29.86070559	29.24904122
5/13/15 10:58	29.57389072	29.39884208	29.4178412	29.91477936	28.75105954	19.01304479	28.90153613	29.31430931	28.32833466	29.40907895	28.62117425	28.31426901	29.22121514	28.15798163	29.86332464	29.24904122
5/13/15 11:13	29.57782987	29.4040877	29.4244069	29.91477936	28.75369012	19.01042223	28.90984347	29.31430931	28.32833466	29.40907895	28.63430361	28.31032299	29.22905039	28.16322567	29.86201511	29.24510899
5/13/15 11:28	-4.283998288	-4.315640694	-4.310163705	-4.35267336	-4.328033204	-4.338630249	-4.334392398	-4.324217991	-4.361014275	-4.34431981	-4.31819729	-4.391240805	-4.195678039	-4.285159361	-4.232280218	-4.305985727
5/13/15 11:43	29.56951388	29.38529089	29.40689836	29.90558604	28.78087277	19.00386584	28.92733261	29.32654945	28.34191871	29.41697284	28.65312236	28.32523018	29.24515617	28.19556393	29.88078494	29.27569299
5/13/15 11:58	29.54938043	29.39053651	29.3950801	29.90952603	28.77429632	18.98201121	28.91509021	29.31430931	28.34191871	29.41434154	28.65487294	28.31689969	29.25734433	28.19425292	29.88340398	29.3093354
5/13/15 12:13	29.54544128	29.36780548	29.38282413	29.9082127	28.7725426	18.9767661	28.9072201	29.29551195	28.32044715	29.405132	28.64261887	28.30769231	29.26256783	28.19425292	29.88776906	29.30671392
5/13/15 12:28	29.52530784	17.29937927	29.43403659	29.79395284	28.67170374	18.97020971	28.89366602	16.49276277	28.32044715	29.82306965	20.06871031	28.30462318	29.26692075	28.17546177	29.88776906	29.27831448
5/13/15 12:43	29.48504095	29.37611105	29.39639324	29.80839949	28.76728144	27.20634659	28.79004285	29.1936565	28.32307632	29.4077633	28.65312236	28.29804648	14.87096025	28.32360596	29.88907858	29.24205058
5/13/15 12:58	29.53756298	29.3717397	29.38282413	29.7869484	28.77429632	27.21814809	28.79528959	29.18403925	28.32702008	29.40381635	28.63430361	28.28883909	29.2438503	28.18245382	29.89300715	29.2608379
5/13/15 13:13	29.53187309	29.35862565	29.37494529	29.7908884	28.76465086	27.22383029	28.80097356	29.18928502	28.33490759	29.40644765	28.63167774	28.30462318	29.2334033	28.15929264	29.89693572	29.25428419
5/13/15 13:28	29.52399479	29.36124846	29.37757157	29.79220173	28.75369012	27.22120774	28.77124202	29.1827278	28.31212145	29.38188888	28.62380012	28.27261655	29.24123855	28.15142657	29.89300715	29.2516627
5/13/15 13:43	29.50780049	29.34376305	29.36662873	29.78432174	28.71203928	27.20634659	28.78348442	29.17879347	28.32307632	29.38495873	28.63430361	28.29541579	29.22774451	28.1177773	29.87030876	29.23287538
5/13/15 13:58	29.50780049	29.33414608	29.36531559	29.78957506	28.73220706	27.19673055	28.78348442	29.17879347	28.32307632	29.39153697	28.62642599	28.29410045	29.22252101	28.13394643	29.88078494	29.24510899
5/13/15 14:13	29.50386134	29.33283468	29.35874989	29.7869484	28.74053722	27.19017416	28.77911213	29.17879347	28.31212145	29.37136369	28.6303648	28.28445462	29.21860339	28.14050149	29.8729278	29.2394291
5/13/15 14:28	29.50780049	29.33283468	29.36400245	29.78957506	28.74185251	27.19410799	28.78479611	29.18928502	28.32044715	29.37794194	28.61811073	28.28883909	29.24123855	28.12039932	29.8903881	29.22588475
5/13/15 14:43	29.51173965	29.33545749	29.36268931	29.7869484	28.75105954	27.19673055	28.79135453	29.18666213	28.31781798	29.37399499	28.63167774	28.29410045	29.21860339	28.12302135	29.86201511	29.21146658
5/13/15 14:58	29.50517439	29.32890046	29.36531559	29.78563507	28.75500541	27.19410799	28.79004285	29.18010492	28.3160652	29.37531064	28.62905187	28.29146977	29.23470918	28.13656845	29.88907858	29.22457401
5/13/15 15:13	29.49817146	29.33152327	29.37056815	29.78957506	28.73615292	27.19279671	28.79004285	29.18141636	28.3160652	29.35645301	28.61986132	28.27261655	29.22905039	28.13656845	29.88340398	29.23811836
5/13/15 15:28	29.45659151	29.32758905	29.36137617	29.75586622	28.74448309	27.1993531	28.78873116	29.18928502	28.3160652	29.35250607	28.61986132	28.24280216	29.24123855	28.14749354	29.89693572	29.23549687
5/13/15 15:43	29.46884666	29.32890046	29.3425545	29.75455288	28.72957648	27.19148544	28.77780045	29.17048766	28.31212145	29.35645301	28.61811073	28.26034004	29.24515617	28.14574553	29.8903881	29.23549687
5/13/15 15:58	29.46053067	29.32627765	29.32767224	29.76287065	28.73089177	27.19410799	28.78042382	29.15037886	28.27838043	29.34285798	28.61023312	28.25200955	29.23079155	28.14312351	29.89693572	29.22457401
5/13/15 16:13	29.47541191	29.31666068	29.34124136	29.75455288	28.74185251	27.18492905	28.78173551	29.13682728	28.29064989	29.35776866	28.61154605	28.26034004	29.2438503	28.15142657	29.89693572	29.24336133
5/13/15 16:28	29.48066411	29.32496624	29.34649392	29.75717955	28.74185251	27.17662428	28.78042382	29.13682728	28.28670614	29.35645301	28.60629431	28.25507868	29.24123855	28.15011556	29.89431667	29.25559493
5/13/15 16:43	29.49291925	29.33545749	29.35743675	29.76943731	28.7431678	27.18624032	28.77780045	29.14513309	28.28670614	29.35908431	28.61285899	28.26165538	29.2386268	28.09898615	29.8903881	29.22326327
5/13/15 16:58	29.4916062	29.33545749	29.36006303	29.77337731	28.71993102	27.17400173	28.77911213	29.14382164	28.27312209	29.35908431	28.61417193	28.26297072	29.2386268	28.09767514	29.89300715	29.16427982
5/13/15 17:13	29.48766705	29.32496624	29.35874989	29.76549731	28.69187151	27.19017416	28.76993033	29.14644453	28.27706585	29.34022668	28.61154605	28.27656258	29.2438503	28.11122225	29.89693572	29.1909316
5/13/15 17:28	29.49817146	29.3393917	29.36662873	29.76812398	28.69055622	27.18318067	28.76730696	29.14644453	28.28407697	29.35908431	28.61154605	28.25770936	29.24254442	28.11515528	29.89824524	29.18831011
5/13/15 17:43	29.49554535	29.33676889	29.37757157	29.70333294	28.69713267	27.17531301	28.76599528	29.15037886	28.26917834	29.35776866	28.61986132	28.26297072	29.24646205	28.12433236	29.89955476	29.19661149
5/13/15 17:58	29.5156788	29.3380803	29.36925501	29.78169507	28.70677813	27.10013307	28.76599528	29.15562464	28.27969502	29.3643469	28.62248719	28.27130121	29.23470918	28.12564337	29.89562619	29.19399
5/13/15 18:13	29.5104266	29.34769727	29.39639324	29.78300841	28.71072399	27.18055812	28.76730696	29.16524189	28.2810096	29.3687324	28.62511306	28.27524724	29.21599164	28.12695438	29.90086428	29.1909316
5/13/15 18:28	29.52530784	29.34900867	29.39770638	29.7869484	28.7269459	27.19279671	28.78042382	29.17748203	28.28802072	29.37136369	28.63299067	28.27919326	29.18639182	28.13787946	29.90086428	29.2031652
5/13/15 18:43	29.53887603	29.3704283	29.41652806	29.79395284	28.73746821	27.1993531	28.78610779	29.18403925	28.29196448	29.37531064	28.639993	28.29015443	29.2077211	28.14050149	29.88907858	29.10092723
5/13/15 18:58	29.54544128	29.36124846	29.42747089	29.80183283	28.74579838	27.21028042	28.79135453	29.19759083	28.28802072	29.38320453	28.64130593	28.28883909	29.23209743	28.1418125	29.89824524	29.22457401
5/13/15 19:13	29.53187309	29.34114024	29.41915434	29.76681065	28.75369012	27.21421425	28.79528959	29.17879347	28.30423394	29.39285262	28.65618587	28.30330784	29.21729752	28.15535961	29.90522936	29.21670955
5/13/15 19:28	29.54938043	29.3704283	29.43797601	29.80445949	28.75807442	27.22120774	28.79791296	29.2137653	28.30817769	29.39548391	28.65618587	28.30462318	29.23993267	28.17415076	29.9130865	29.24336133
5/13/15 19:43	29.55331959	29.3704283	29.44366629	29.80445949	28.76465086	27.22120774	28.80097356	29.21638819	28.31343603	29.40381635	28.66275055	28.31032299	29.2438503	28.18507584	29.91832459	29.25035196
5/13/15 19:58	29.55638337	29.38004527	29.44497943	29.80445949	28.74448309	27.22514157	28.79135453	29.23125121	28.31080686	29.405132	28.66275055	28.31032299	29.24254442	28.19425292	29.92268966	29.25821642
5/13/15 20:13	29.56294863	29.3717397	29.45023199	29.79789283	28.75675913	27.22514157	28.79397791	29.21901107	28.30686311	29.39811521	28.65618587	28.30330784	29.24820321	28.19993396	29.92268966	29.26520705
5/13/15 20:28	29.55900947	29.36649408	29.45417141	29.80183283	28.75369012	27.22514157	28.79397791	29.21901107	28.31781798	29.40644765	28.66275055	28.31295367	29.24123855	28.20124497	29.92399919	29.26520705
5/13/15 20:43	29.55331959	29.3704283	29.45023199	29.79220173	28.74711367	27.22776413	28.79397791	29.21507674	28.31343603	29.40381635	28.66143762	28.30900765	29.23993267	28.20255599	29.91832459	29.26651779
5/13/15 20:58	29.55769642	29.37611105	29.45548455	29.8005195	28.74842896	27.22776413	28.79004285	29.22556829	28.31475062	29.405132	28.66143762	28.31426901	29.23601505	28.20255599	29.92007062	29.26782854
5/13/15 21:13	29.56820083	29.38266808	29.45154513	29.8005195	28.74842896	27.22251901	28.79528959	29.22163396	28.31781798	29.40644765	28.65881174	28.31163833	29.23601505	28.20780003	29.92138014	29.26913928
5/13/15 21:28	29.55769642	29.37873386	29.45811083	29.79789283	28.74185251	27.22514157	28.79135453	29.22425685	28.31913257	29.40644765	28.66012468	28.31558435	29.23209743	28.20648902	29.91701506	29.26782854
5/13/15 21:43	29.56032252	29.38397948	29.46117482	29.8005195	28.74185251	27.22645285	28.78873116	29.21507674	28.31913257	29.405132	28.65881174	28.31558435	29.2334033	28.21042205	29.91701506	29.26913928
5/13/15 21:58	29.55638337	29.3717397	29.45811083	29.79526617	28.74842896	27.22645285	28.78873116	29.22425685	28.31913257	29.4077633	28.66012468	28.31821503	29.2334033	28.21042205	29.92007062	29.27176077
5/13/15 22:13	29.55900947	29.37611105	29.46117482	29.79395284	28.74974425	27.23038668	28.78873116	29.22556829	28.3160652	29.40381635	28.66143762	28.31558435	29.2334033	28.21304407	29.91701506	29.27176077
5/13/15 22:28	29.56032252	29.37436251	29.46248796	29.7965795	28.74579838	27.22514157	28.78741948	29.22163396	28.31080686	29.39943086	28.65749881	28.31821503	29.23079155	28.21304407	29.91701506	29.27176077
5/13/15 22:43	29.55769642	29.3717397	29.46117482	29.7908884	28.74842896	27.23169796	28.78873116	29.22556829	28.31475062	29.39943086	28.65749881	28.31558435	29.22774451	28.21304407	29.9130865	29.27045002
5/13/15 22:58	29.55900947	29.37436251	29.46511424	29.79395284	28.74579838	27.23038668	28.78610779	29.22556829	28.31781798	29.40644765	28.66012468	28.31689969	29.22774451	28.21304407	29.9130865	29.27307151
5/13/15 23:13	29.56163557	29.37436251	29.46642738	29.79395284	28.74448309	27.23038668	28.78610779	29.22163396	28.31212145	29.40206216	28.65749881	28.31295367	29.21163873	28.19556393	29.90915793	29.26782854
5/13/15 23:28	29.56163557	29.38135667	29.46642738	29.79395284	28.74448309	27.2290754	28.78610779	29.22556829	28.31475062	29.405132	28.65749881	28.31689969	29.20510935	28.1916309	29.90522936	29.25428419
5/13/15 23:43	29.56426168	29.37436251	29.4703668	29.79395284	28.73746821	27.23038668	28.78479611	29.22556829	28.31475062	29.40206216	28.65749881	28.31426901	29.21729752	28.20648902	29.89955476	29.27176077
5/13/15 23:58	29.56426168	29.38135667	29.4703668	29.7908884	28.74053722	27.23300924	28.78479611	29.21901107	28.3160652	29.405132	28.65749881	28.31689969	29.21337989	28.21173306	29.90784841	29.26651779
5/14/15 0:13	29.56163557	29.37873386	29.46905366	29.78826173	28.74448309	27.23432052	28.78479611	29.22556829	28.3160652	29.4077633	28.65881174	28.31558435	29.10455702	28.21435508	29.90915793	29.27045002
5/14/15 0:28	29.55900947	29.37436251	29.47561936	29.77775508	28.73615292	27.23169796	28.78610779	29.22294541	28.30686311	29.39811521	28.64655768	28.30462318	29.21337989	28.2174141	29.91046745	29.27176077
5/14/15 0:43	29.56163557	29.38397948	29.47299308	29.78826173	28.73615292	27.23169796	28.78042382	29.22163396	28.30160477	29.38627438	28.64524474	28.30330784	29.20249761	28.21304407	29.91439602	29.26651779
5/14/15 0:58	29.56032252	29.3717397	29.46905366	29.78432174	28.73746821	27.22776413	28.78479611	29.22163396	28.30423394	29.3643469	28.66931523	28.30330784	29.2077211	28.19687494	29.90915793	29.25952716
5/14/15 1:13	29.55900947	29.37611105	29.46642738	29.77644175	28.72826119	27.22251901	28.78173551	29.22163396	28.31212145	29.39811521	28.65881174	28.31295367	29.11413343	28.21566609	29.90784841	29.27176077
5/14/15 1:28	29.56294863	29.38266808	29.47430622	29.7869484	28.73089177	27.22776413	28.78479611	29.21114241	28.31080686	29.40206216	28.66012468	28.31558435	29.20641523	28.2174141	29.90522936	29.26782854
5/14/15 1:43	29.56426168	29.38135667	29.4769325	29.78826173	28.73089177	27.23038668	28.78173551	29.22556829	28.3160652	29.39943086	28.65049648	28.31558435	29.20510935	28.21872512	29.90653888	29.27176077
5/14/15 1:58	29.56557473	29.38397948	29.4769325	29.78563507	28.73746821	27.22251901	28.78173551	29.22425685	28.31212145	29.40381635	28.65049648	28.31295367	29.20119173	28.21042205	29.89955476	29.26258556
5/14/15 2:13	29.55769642	29.37611105	29.47167994	29.77337731	28.73352235	27.23169796	28.78479611	29.22425685	28.31212145	29.39943086	28.65049648	28.31953037	29.20510935	28.21435508	29.90784841	29.27438225
5/14/15 2:28	29.56294863	29.38397948	29.4769325	29.78432174	28.73089177	27.23169796	28.78348442	29.22425685	28.31475062	29.40074651	28.65881174	28.31295367	29.19857998	28.22134714	29.90391984	29.27045002
5/14/15 2:43	29.56557473	29.3879137	29.4769325	29.78432174	28.73352235	27.23432052	28.78479611	29.22556829	28.3160652	29.40644765	28.65180942	28.31032299	29.20119173	28.21872512	29.90391984	29.27045002
5/14/15 2:58	29.56557473	29.38922511	29.48130964	29.78300841	28.73352235	27.2290754	28.78173551	29.22425685	28.3160652	29.40206216	28.65049648	28.31689969	29.20119173	28.21872512	29.90391984	29.27045002
5/14/15 3:13	29.56426168	29.37742246	29.46905366	29.77644175	28.73352235	27.23169796	28.78173551	29.22993977	28.3160652	29.40381635	28.65049648	28.31689969	29.20249761	28.21872512	29.89693572	29.26782854
5/14/15 3:28	29.56557473	29.38660229	29.48130964	29.77775508	28.73483763	27.23432052	28.78173551	29.22993977	28.31343603	29.40206216	28.64655768	28.31558435	29.20510935	28.2174141	29.90391984	29.26651779
5/14/15 3:43	29.56951388	29.38397948	29.48393592	29.78169507	28.73089177	27.23169796	28.78173551	29.22731688	28.3160652	29.40206216	28.64787061	28.31295367	29.20119173	28.21872512	29.90086428	29.27045002
5/14/15 3:58	29.56951388	29.38397948	29.48524906	29.78169507	28.73352235	27.23432052	28.78173551	29.22731688	28.31343603	29.40206216	28.65049648	28.31558435	29.19857998	28.2174141	29.90086428	29.26651779
5/14/15 4:13	29.56951388	29.39053651	29.48787534	29.77775508	28.71466986	27.23169796	28.78173551	29.22731688	28.31343603	29.40206216	28.65049648	28.31558435	29.18769769	28.21435508	29.87947541	29.25035196
5/14/15 4:28	29.57082693	29.39053651	29.48787534	29.78038174	28.73922193	27.23563179	28.78173551	29.22731688	28.3160652	29.40381635	28.64787061	28.31558435	29.20249761	28.22134714	29.90261032	29.27307151
5/14/15 4:43	29.57082693	29.40277629	29.48918848	29.77775508	28.73922193	27.23869144	28.78173551	29.22993977	28.3160652	29.40644765	28.64787061	28.31558435	29.20249761	28.22134714	29.90261032	29.27569299
5/14/15 4:58	29.57651682	29.38529089	29.4865622	29.78169507	28.73922193	27.23563179	28.78173551	29.22993977	28.31343603	29.405132	28.64787061	28.31558435	29.20249761	28.22265815	29.89955476	29.27307151
5/14/15 5:13	29.56426168	29.39184792	29.49050162	29.75455288	28.7431678	27.23563179	28.78173551	29.23125121	28.31343603	29.40206216	28.64655768	28.31426901	29.19988586	28.22528017	29.89693572	29.27307151
5/14/15 5:28	29.56820083	29.39753067	29.49050162	29.77337731	28.7269459	27.23300924	28.78173551	29.22425685	28.31080686	29.40381635	28.64787061	28.31426901	29.20119173	28.22528017	29.89955476	29.27307151
5/14/15 5:43	29.56688778	29.39621927	29.49050162	29.76812398	28.73922193	27.23869144	28.78173551	29.22731688	28.31343603	29.39943086	28.639993	28.31163833	29.20119173	28.22528017	29.89955476	29.27438225
5/14/15 5:58	29.56032252	29.38135667	29.4799965	29.76287065	28.73089177	27.23169796	28.77911213	29.22032252	28.31080686	29.40206216	28.64655768	28.31426901	29.1824742	28.20517801	29.88515001	29.26389631
5/14/15 6:13	29.55200654	29.38529089	29.47299308	29.76024399	28.73352235	27.2290754	28.78042382	29.22294541	28.30949228	29.40206216	28.64261887	28.31163833	29.20119173	28.23314623	29.89169763	29.27176077
5/14/15 6:28	29.56294863	29.38397948	29.48130964	29.76155732	28.73483763	27.23300924	28.77911213	29.22163396	28.30949228	29.39811521	28.64261887	28.31032299	29.20641523	28.2292132	29.88776906	29.25559493
5/14/15 6:43	29.54281518	29.38004527	29.47299308	29.76418398	28.73922193	27.23300924	28.77911213	29.22425685	28.31080686	29.40074651	28.63868006	28.31032299	29.19988586	28.22396916	29.88515001	29.26258556
5/14/15 6:58	29.48504095	29.35294289	29.45679769	29.71559071	28.73352235	27.23169796	28.77780045	29.22032252	28.30686311	29.39416827	28.63561654	28.30769231	29.19596823	28.22265815	29.8903881	29.26782854
5/14/15 7:13	29.53581224	29.3704283	29.46117482	29.7331018	28.72957648	27.23169796	28.77124202	29.21638819	28.29590823	29.39153697	28.63561654	28.29936182	29.18508595	28.21872512	29.88645954	29.26258556
5/14/15 7:28	29.50780049	29.34900867	29.41652806	29.71296404	28.73615292	27.22776413	28.75637625	29.20152516	28.27969502	29.35119042	28.63736713	28.29278511	29.19030944	28.22134714	29.88907858	29.26389631
5/14/15 7:43	29.49554535	29.32758905	29.39901952	29.69676629	28.71598515	27.19673055	28.75244119	29.18666213	28.28407697	29.36039996	28.62905187	28.2870853	29.18378007	28.21872512	29.88078494	29.25559493
5/14/15 7:58	29.4942323	29.31928349	29.38413727	29.71033738	28.73615292	27.24918167	28.70653219	29.13289295	28.27838043	29.33364844	28.61154605	28.26954743	29.18900357	28.20780003	29.87816589	29.25428419
5/14/15 8:13	29.48066411	29.32627765	29.39639324	29.69545295	28.68354134	27.17531301	28.73495205	29.162619	28.24902136	29.32400035	28.58616263	28.23622546	29.17986245	28.1916309	29.86768971	29.23156464
5/14/15 8:28	29.47278581	29.31666068	29.38545041	29.69019963	28.67433432	27.16569697	28.70522051	29.13289295	28.2634818	29.32005341	28.5887885	28.24017148	29.146345	28.15798163	29.8380072	29.21933104
5/14/15 8:43	29.46184372	29.29655246	29.36137617	29.67662853	28.67828019	27.17662428	28.66630717	29.14513309	28.24902136	29.30251143	28.5791603	28.22131826	29.09149827	28.11908831	29.79915803	29.18699937
5/14/15 8:58	29.45921762	29.30310949	29.36794187	29.68450852	28.66907316	27.17400173	28.69997377	29.13988731	28.25953805	29.31479081	28.59010144	28.24017148	29.14503913	28.14880455	29.83669767	29.19792223
5/14/15 9:13	29.45527846	29.30179808	29.36400245	29.68757296	28.66731944	27.16569697	28.69603871	29.13289295	28.22711161	29.29417899	28.58309911	28.22131826	29.14068621	28.13132441	29.8205469	29.18044565
5/14/15 9:28	29.37868384	29.28431268	29.34386764	29.68188186	28.66337357	27.15389547	28.69997377	29.13551583	28.13552885	29.30645837	28.5791603	28.22789497	29.12632159	28.11515528	29.83538815	29.16559056
5/14/15 9:43	29.43777112	29.27775565	29.33555108	29.67400187	28.67564961	27.15520674	28.69166642	29.1224014	28.2108984	29.30382708	28.58309911	28.23447167	29.11935693	28.10423019	29.81923737	29.16165833
5/14/15 9:58	29.42945513	29.26551587	29.33029852	29.67400187	28.65811241	27.14690198	28.68248462	29.10491548	28.24902136	29.30514272	28.57784737	28.23184099	29.12632159	28.1177773	29.82185642	29.16165833
5/14/15 10:13	29.42814208	29.27251003	29.32898538	29.68450852	28.6432058	27.13772304	28.66237211	29.10360404	28.22053869	29.23629046	28.5752215	28.19939592	29.13676859	28.11515528	29.83407863	29.16952279
5/14/15 10:28	29.42814208	29.27251003	29.33423794	29.69019963	28.50027767	27.10800074	28.66237211	29.11278415	28.23938107	29.29023204	28.58047324	28.22921031	29.11805105	28.10685222	29.81792785	29.15903685
5/14/15 10:43	29.41501157	29.26289306	29.31147684	29.67662853	28.65416654	27.15520674	28.68117294	29.11802992	28.24069566	29.30251143	28.58309911	28.20114971	29.12632159	28.09636413	29.83931672	29.14942473
5/14/15 10:58	29.41501157	29.25240181	29.30053401	29.68888629	28.64452109	27.13510048	28.68379631	29.10185545	28.24201024	29.30119578	28.58484969	28.2226336	29.11282756	28.07888399	29.81792785	29.14811399
5/14/15 11:13	29.41063474	29.24934187	29.29002889	29.6713752	28.63662935	27.1337892	28.67986125	29.0913639	28.23543732	29.30251143	28.58309911	28.22131826	29.11543931	28.08937207	29.82185642	29.1546677
5/14/15 11:28	29.40669559	29.24147344	29.27514663	29.6656841	28.62566861	27.13510048	28.67723788	29.09660968	28.22053869	29.28233815	28.55115101	28.15116676	29.09280415	28.07058092	29.8153088	29.13850187
5/14/15 11:43	29.38787519	29.21743101	29.303598	29.6713752	28.63399877	27.1337892	28.6728656	29.09267534	28.2367519	29.28233815	28.55771569	28.20509573	29.10890993	28.07757298	29.8205469	29.13719113
5/14/15 11:58	29.38656214	29.22529944	29.27908605	29.6617441	28.64715167	27.13641176	28.6728656	29.08742957	28.2192241	29.2836538	28.51876526	28.20378039	29.10063939	28.06271486	29.8153088	29.12277295
5/14/15 12:13	29.39750423	29.23753922	29.29002889	29.67925519	28.62961447	27.13641176	28.67854957	29.08611813	28.21528035	29.26742747	28.5336452	28.17791202	29.09280415	28.080195	29.80832468	29.11447158
5/14/15 12:28	29.38787519	29.22398803	29.28608947	29.66699743	28.5300909	27.12155061	28.6728656	29.08742957	28.20301089	29.25909503	28.5791603	28.17922736	29.11282756	28.080195	29.81792785	29.13456964
5/14/15 12:43	29.38524909	29.22136522	29.28477633	29.67268854	28.63224505	27.13072956	28.66630717	29.0913639	28.22316786	29.26874312	28.56165449	28.19808058	29.09802765	28.0679589	29.80570564	29.11971455
5/14/15 12:58	29.39444045	29.21743101	29.28039919	29.67400187	28.58533306	27.11892805	28.66237211	29.06294929	28.23543732	29.19725955	28.5752215	28.19808058	29.11021581	28.05878183	29.81094373	29.12102529
5/14/15 13:13	29.3931274	29.21874241	29.27383349	29.68319519	28.63399877	27.10537818	28.63395225	29.08305809	28.22579703	29.26216488	28.56296743	28.19939592	29.11413343	28.05703381	29.80046755	29.11709306
5/14/15 13:28	29.374307	29.21174825	29.27777291	29.6753152	28.60550083	27.1040669	28.67024222	29.03890616	28.23149356	29.21874848	28.54283575	28.19150387	29.09933352	28.03430963	29.79086438	29.10092723
5/14/15 13:43	29.39181434	29.20387982	29.25632496	29.67925519	28.5932248	27.08133809	28.66499548	29.01748591	28.21265118	29.23497481	28.52795581	28.17659668	29.11543931	28.03824266	29.80439612	29.11578232
5/14/15 13:58	29.38524909	29.21305965	29.28477633	29.68188186	28.63925993	27.11892805	28.67723788	29.06557218	28.22053869	29.2446229	28.54983807	28.18755785	29.05362791	28.02382155	29.79348343	29.08345065
5/14/15 14:13	29.38656214	29.21174825	29.27383349	29.67268854	28.64715167	27.10800074	28.65668814	29.06426073	28.22448244	29.22971221	28.55771569	28.19676524	29.08714536	28.02644357	29.77864217	29.08082917
5/14/15 14:28	29.37868384	29.20781403	29.26026438	29.67268854	28.62961447	27.10013307	28.6636838	29.05770352	28.22316786	29.23892175	28.56165449	28.18624251	29.11021581	28.03693165	29.80308659	29.11447158
5/14/15 14:43	29.3664287	29.20781403	29.25501182	29.66437077	28.61470786	27.08264936	28.66106042	28.99431708	28.22185327	29.23629046	28.55377688	28.19018853	29.10194527	28.02513256	29.80439612	29.10791786
5/14/15 14:58	29.37868384	29.1999456	29.21999475	29.64817301	28.59717067	27.08527192	28.63264057	29.03060035	28.0868892	29.13366988	28.49994651	28.14152092	29.11282756	28.03562064	29.7921739	29.10529637
5/14/15 15:13	29.3769331	29.18901722	29.25501182	29.67268854	28.63794464	27.0743446	28.65799983	29.06994366	28.22053869	29.23892175	28.54677455	28.18361183	29.11805105	28.03562064	29.79479295	29.11316083
5/14/15 15:28	29.37999689	29.19688566	29.26157752	29.67400187	28.60287025	27.07565588	28.64488297	29.03060035	28.19074143	29.1959439	28.56165449	28.19018853	29.10716877	28.02513256	29.78300725	29.10398563
5/14/15 15:43	29.36117649	29.17808885	29.24275584	29.64948634	28.61777687	27.09751051	28.63657563	29.02666602	28.21790952	29.22839657	28.54808749	28.19150387	29.12632159	28.02513256	29.7223327	29.11447158
5/14/15 15:58	29.38524909	29.20650263	29.2576381	29.6713752	28.51518429	27.06909949	28.5749264	29.01442588	28.2192241	29.21480153	28.54983807	28.18755785	29.09672177	28.02076252	29.72364222	29.08913054
5/14/15 16:13	29.36511565	29.19557425	29.26726779	29.65386411	28.63092976	27.09313959	28.65406477	29.04808626	28.21790952	29.21217024	28.53889694	28.19413455	29.11021581	28.02644357	29.73455491	29.11578232
5/14/15 16:28	29.38393604	29.22136522	29.24275584	29.65649078	28.62829918	27.08789448	28.66237211	29.05245774	28.22316786	29.20646909	28.53627107	28.19150387	29.11021581	28.01682949	29.73586443	29.1092286
5/14/15 16:43	29.41194779	29.20519122	29.29002889	29.67662853	28.59190951	27.08920575	28.5963506	29.00655722	28.18548309	29.20252215	28.54808749	28.20114971	29.11282756	28.03693165	29.739793	29.11709306
5/14/15 16:58	29.43251892	29.22136522	29.14996061	29.70333294	28.62829918	27.06385438	28.66761885	29.03060035	28.20826923	29.20646909	28.52007819	28.18887319	29.11413343	28.03693165	29.73586443	29.10223797
5/14/15 17:13	29.41063474	29.1999456	29.28871575	29.68757296	28.6269839	27.09576214	28.67155391	29.0603264	28.20826923	29.22708092	28.54020988	28.21035709	29.10716877	28.03430963	29.74415807	29.1332589
5/14/15 17:28	29.42551598	29.21743101	29.30228486	29.68757296	28.64846696	27.10668946	28.68379631	29.04284049	28.20826923	29.23497481	28.55115101	28.22394895	29.11021581	28.04130169	29.72102317	29.11709306
5/14/15 17:43	29.42682903	29.21874241	29.3197934	29.68888629	28.63092976	27.09051703	28.6636838	29.03191179	28.04263151	29.10121722	28.50913706	28.13231354	29.12762747	28.06533688	29.63939626	29.15597845
5/14/15 17:58	29.40275643	29.21743101	29.30622428	29.66831076	28.65285126	27.10931202	28.66237211	29.06688362	28.1933706	29.22532672	28.54152281	28.21561845	29.11282756	28.0679589	29.74939616	29.11185009
5/14/15 18:13	29.41194779	29.23185646	29.29528145	29.67794186	28.65548183	27.11499422	28.65799983	29.06688362	28.2016963	29.22839657	28.54283575	28.2226336	29.11543931	28.06140385	29.7572533	29.15204622
5/14/15 18:28	29.44564943	29.24147344	29.33992822	29.69939295	28.64189051	27.11761678	28.6728656	29.08174665	28.21659493	29.2376061	28.54808749	28.21868758	29.12327455	28.07888399	29.74939616	29.15903685
5/14/15 18:43	29.45133931	29.24409625	29.34518078	29.70201961	28.63399877	27.09313959	28.65406477	29.08305809	28.19205601	29.22006413	28.53101932	28.20114971	29.12893334	28.08281702	29.74241204	29.15597845
5/14/15 18:58	29.44827553	29.23185646	29.35612361	29.70070628	28.66600415	27.12023933	28.67417728	29.10185545	28.21790952	29.24988549	28.55377688	28.23447167	29.13154509	28.09374211	29.7747136	29.16821205
5/14/15 19:13	29.45790457	29.24278484	29.35743675	29.69807962	28.66468886	27.12286189	28.67723788	29.10360404	28.22579703	29.24988549	28.54546162	28.21868758	29.13154509	28.09767514	29.7803882	29.17214428
5/14/15 19:28	29.45396541	29.23491641	29.3425545	29.68319519	28.66731944	27.12155061	28.70128545	29.10622693	28.19074143	29.23102786	28.56996975	28.25376334	29.10890993	28.10029716	29.63765023	29.18306714
5/14/15 19:43	29.46315677	29.22267663	29.36006303	29.70070628	28.64057522	27.128107	28.67548897	29.05901496	28.23149356	29.25777938	28.56734388	28.25069421	29.13546271	28.11908831	29.78300725	29.19267926
5/14/15 19:58	29.46884666	29.25633603	29.37056815	29.70070628	28.66600415	27.13903432	28.67986125	29.11409559	28.12063022	29.21217024	28.54414868	28.1590588	29.12762747	28.12039932	29.78562629	29.18831011
5/14/15 20:13	29.42026378	29.24934187	29.36268931	29.69807962	28.66731944	27.13072956	28.68641968	29.10622693	28.22579703	29.24856984	28.56165449	28.24674819	29.12762747	28.12433236	29.78693581	29.19530074
5/14/15 20:28	29.47015971	29.25633603	29.36794187	29.69807962	28.64452109	27.12023933	28.67854957	29.11016126	28.2367519	29.25120114	28.56165449	28.26034004	29.13154509	28.12433236	29.78562629	29.19267926
5/14/15 20:43	29.46578287	29.24671906	29.37188129	29.69545295	28.66468886	27.13641176	28.68641968	29.11671848	28.18153933	29.23892175	28.54677455	28.19676524	29.12327455	28.13656845	29.78431677	29.19399
5/14/15 20:58	29.4675336	29.25633603	29.37625843	29.69413962	28.66074299	27.12023933	28.68904305	29.11278415	28.23017898	29.25909503	28.56165449	28.24937887	29.12458043	28.13132441	29.78431677	29.20054372
5/14/15 21:13	29.46315677	29.26551587	29.37757157	29.69545295	28.66074299	27.12679572	28.68379631	29.12065281	28.23149356	29.26348052	28.56165449	28.24937887	29.11152168	28.12564337	29.77602313	29.19399
5/14/15 21:28	29.47015971	29.26289306	29.37757157	29.68888629	28.65548183	27.12941828	28.68248462	29.11409559	28.23412273	29.25514808	28.55377688	28.24543284	29.0592867	28.12695438	29.76947551	29.17214428
5/14/15 21:43	29.46446982	29.25764744	29.37363215	29.69545295	28.65679712	27.12548444	28.69035474	29.13813872	28.22316786	29.23497481	28.56734388	28.25507868	29.11674518	28.13656845	29.78300725	29.2031652
5/14/15 21:58	29.46184372	29.25240181	29.38151099	29.68582185	28.65153597	27.1040669	28.67155391	29.09267534	28.23412273	29.26348052	28.56034156	28.25200955	29.10890993	28.12039932	29.77078503	29.19661149
5/14/15 22:13	29.47278581	29.26289306	29.38151099	29.69807962	28.66074299	27.12679572	28.67723788	29.13551583	28.22711161	29.25514808	28.55377688	28.2441175	29.07103957	28.13263542	29.77864217	29.17083354
5/14/15 22:28	29.46884666	29.25764744	29.38019785	29.69282629	28.6094467	27.13072956	28.67854957	29.11409559	28.23149356	29.2446229	28.55640275	28.24806353	29.09933352	28.10291918	29.76161838	29.19530074
5/14/15 22:43	29.46184372	29.25633603	29.36925501	29.69151296	28.64189051	27.13247793	28.66761885	29.10884982	28.19074143	29.22971221	28.55246394	28.23622546	29.11021581	28.14312351	29.77864217	29.20447595
5/14/15 22:58	29.47278581	29.26551587	29.38938983	29.69019963	28.65679712	27.1337892	28.68379631	29.11934136	28.2284262	29.26479617	28.56428037	28.2590247	29.09672177	28.14312351	29.77864217	29.20054372
5/14/15 23:13	29.47541191	29.25895884	29.37363215	29.69019963	28.62172274	27.12286189	28.70390882	29.1114727	28.22448244	29.25777938	28.56034156	28.24674819	29.08061599	28.13656845	29.76947551	29.17913491
5/14/15 23:28	29.47278581	29.26420446	29.39245382	29.68757296	28.64978225	27.128107	28.68248462	29.11934136	28.2192241	29.25646373	28.55902862	28.24937887	29.10716877	28.14050149	29.7747136	29.20185446
5/14/15 23:43	29.47541191	29.26551587	29.3950801	29.68757296	28.65416654	27.13247793	28.68117294	29.12065281	28.21265118	29.25251679	28.55377688	28.24674819	29.09672177	28.13525744	29.74939616	29.20185446
5/14/15 23:58	29.47278581	29.25371322	29.39245382	29.68319519	28.6594277	27.12941828	28.68248462	29.11802992	28.23149356	29.26216488	28.56034156	28.25639402	29.09802765	28.11122225	29.74939616	29.19267926
5/15/15 0:13	29.47541191	29.25371322	29.39245382	29.68056853	28.65153597	27.13247793	28.67986125	29.11802992	28.23543732	29.26348052	28.56428037	28.25639402	29.0901924	28.14312351	29.77209456	29.19792223
5/15/15 0:28	29.46884666	29.25764744	29.38019785	29.68188186	28.65548183	27.1337892	28.68379631	29.12502429	28.23412273	29.26611182	28.56296743	28.25507868	29.05232204	28.10685222	29.75332473	29.15073547
5/15/15 0:43	29.42945513	29.22792225	29.35612361	29.63766636	28.66074299	27.13247793	28.67548897	29.12764717	28.22579703	29.25909503	28.55902862	28.26165538	29.08845123	28.1418125	29.77209456	29.19399
5/15/15 0:58	29.47541191	29.27382144	29.39245382	29.68188186	28.65811241	27.13641176	28.67854957	29.12371284	28.23280815	29.26216488	28.55508981	28.25069421	29.09411002	28.14749354	29.7747136	29.20185446
5/15/15 1:13	29.47935106	29.27513284	29.39639324	29.68450852	28.60155496	27.12155061	28.67723788	29.10884982	28.23543732	29.26216488	28.55902862	28.25200955	29.05536908	28.13132441	29.75070569	29.18044565
5/15/15 1:28	29.486354	29.26988722	29.39114068	29.68056853	28.64583638	27.13247793	28.67024222	29.11934136	28.23543732	29.25777938	28.55508981	28.25639402	29.09672177	28.14443452	29.7747136	29.20578669
5/15/15 1:43	29.48066411	29.27119862	29.40033266	29.68450852	28.64583638	27.12941828	28.67155391	29.11540703	28.22579703	29.25777938	28.55640275	28.25069421	29.09280415	28.15142657	29.75594378	29.19923297
5/15/15 1:58	29.47147276	29.26420446	29.3950801	29.67006187	28.65548183	27.13772304	28.68773137	29.12371284	28.23412273	29.26479617	28.55771569	28.26034004	29.09672177	28.14749354	29.75594378	29.20447595
5/15/15 2:13	29.47541191	29.27119862	29.40295894	29.68056853	28.64978225	27.13247793	28.67986125	29.1224014	28.23149356	29.26479617	28.55902862	28.25639402	29.09411002	28.14312351	29.75856282	29.20840818
5/15/15 2:28	29.47147276	29.26158165	29.40033266	29.67662853	28.66074299	27.13641176	28.6728656	29.11934136	28.22711161	29.25251679	28.55508981	28.24937887	29.09802765	28.14574553	29.76554694	29.21408806
5/15/15 2:43	29.46315677	29.25240181	29.38019785	29.67400187	28.65548183	27.13641176	28.67548897	29.12764717	28.2284262	29.26348052	28.55377688	28.25069421	29.09280415	28.15404859	29.76161838	29.20578669
5/15/15 2:58	29.47015971	29.27251003	29.38282413	29.68188186	28.63662935	27.12941828	28.67986125	29.11934136	28.23017898	29.26216488	28.55640275	28.25770936	29.08845123	28.14749354	29.76685647	29.20709743
5/15/15 3:13	29.47147276	29.26682727	29.39639324	29.67268854	28.64583638	27.13072956	28.66630717	29.12371284	28.21528035	29.24155305	28.54414868	28.25069421	29.07931011	28.12433236	29.74415807	29.19792223
5/15/15 3:28	29.47672496	29.26682727	29.39245382	29.6713752	28.63794464	27.11499422	28.66499548	29.10054401	28.22185327	29.2428687	28.54152281	28.24280216	29.08192186	28.14050149	29.7572533	29.20054372
5/15/15 3:43	29.48504095	29.27119862	29.39376696	29.66437077	28.59585538	27.1040669	28.67417728	29.10360404	28.21528035	29.25646373	28.54808749	28.24017148	29.05101616	28.09767514	29.73062634	29.13850187
5/15/15 3:58	29.47803801	29.26682727	29.39901952	29.67794186	28.63399877	27.128107	28.6728656	29.1114727	28.22579703	29.25251679	28.54546162	28.25376334	29.07539249	28.13394643	29.74415807	29.1909316
5/15/15 4:13	29.47015971	29.26682727	29.38151099	29.65649078	28.63531406	27.12941828	28.66893054	29.11278415	28.21528035	29.25777938	28.54808749	28.24806353	29.06842782	28.13263542	29.75987235	29.17345502
5/15/15 4:28	29.47672496	29.26420446	29.40033266	29.67925519	28.64583638	27.12679572	28.67155391	29.1224014	28.23017898	29.26216488	28.55508981	28.25507868	29.08322773	28.13787946	29.74241204	29.21146658
5/15/15 4:43	29.47935106	29.26027025	29.39639324	29.6753152	28.65285126	27.1337892	28.67417728	29.12065281	28.2284262	29.25909503	28.55246394	28.25507868	29.08583948	28.14880455	29.76161838	29.20840818
5/15/15 4:58	29.45921762	29.25764744	29.39245382	29.66831076	28.64452109	27.1163055	28.685108	29.11540703	28.22711161	29.25909503	28.55246394	28.25069421	29.0901924	28.15142657	29.76423742	29.20578669
5/15/15 5:13	29.4675336	29.26289306	29.38938983	29.67662853	28.64452109	27.12548444	28.67417728	29.09660968	28.23017898	29.25514808	28.55246394	28.2590247	29.08583948	28.13787946	29.75856282	29.20840818
5/15/15 5:28	29.47803801	29.26813868	29.39245382	29.67268854	28.6594277	27.12155061	28.67417728	29.11016126	28.23017898	29.25251679	28.54808749	28.25507868	29.08714536	28.15142657	29.75856282	29.20185446
5/15/15 5:43	29.47015971	29.26551587	29.39376696	29.67006187	28.65548183	27.12417317	28.67854957	29.11540703	28.21265118	29.25383244	28.54808749	28.24543284	29.07669836	28.14443452	29.75463426	29.20447595
5/15/15 5:58	29.47409886	29.26551587	29.38545041	29.67006187	28.65811241	27.12941828	28.6728656	29.12371284	28.22316786	29.25120114	28.54983807	28.25069421	29.03926329	28.13263542	29.73717395	29.19661149
5/15/15 6:13	29.47015971	29.26551587	29.39376696	29.66831076	28.65548183	27.12548444	28.68379631	29.11934136	28.22579703	29.25514808	28.54808749	28.25069421	29.09149827	28.14574553	29.75594378	29.20185446
5/15/15 6:28	29.47672496	29.25371322	29.37757157	29.6617441	28.65548183	27.12679572	28.66499548	29.1114727	28.22579703	29.24725419	28.53889694	28.25069421	29.0901924	28.14574553	29.74415807	29.19923297
5/15/15 6:43	29.46578287	29.25764744	29.38807669	29.66305744	28.64978225	27.12679572	28.66499548	29.11278415	28.22579703	29.25120114	28.54808749	28.24543284	29.08845123	28.14443452	29.75463426	29.19923297
5/15/15 6:58	29.40275643	29.24934187	29.38282413	29.66043077	28.64452109	27.12286189	28.66893054	29.11016126	28.16401153	29.23892175	28.53495813	28.20641107	29.08714536	28.14443452	29.75594378	29.20185446
5/15/15 7:13	29.45659151	29.25240181	29.38151099	29.65911744	28.64452109	27.12548444	28.66237211	29.10622693	28.2192241	29.24725419	28.54414868	28.24280216	29.07931011	28.13919048	29.75594378	29.19661149
5/15/15 7:28	29.45790457	29.22529944	29.38019785	29.65649078	28.63662935	27.12286189	28.66630717	29.10622693	28.21265118	29.23497481	28.5336452	28.22657963	29.08192186	28.13787946	29.75463426	29.19267926
5/15/15 7:43	29.44564943	29.23753922	29.36925501	29.64948634	28.63925993	27.12286189	28.65537645	29.10185545	28.2192241	29.24725419	28.54152281	28.24280216	29.07931011	28.13263542	29.7454676	29.19267926
5/15/15 7:58	29.44827553	29.23316787	29.37363215	29.64554635	28.62961447	27.11499422	28.65406477	29.09005246	28.21659493	29.2402374	28.537584	28.23885614	29.07103957	28.12826539	29.75070569	29.18437788
5/15/15 8:13	29.42551598	29.23753922	29.3491202	29.63897969	28.63399877	27.11761678	28.64619465	29.08742957	28.20564006	29.23365916	28.5336452	28.08233059	29.07103957	28.13394643	29.75070569	29.18568863
5/15/15 8:28	29.42682903	29.23316787	29.35612361	29.63503969	28.63925993	27.13247793	28.6422596	29.09398679	28.19074143	29.23234351	28.53495813	28.22131826	29.06320433	28.12171033	29.74241204	29.17345502
5/15/15 8:43	29.42420293	29.21874241	29.3491202	29.63503969	28.62172274	27.11193457	28.63395225	29.07650087	28.19906713	29.21874848	28.53101932	28.22131826	29.06189845	28.11515528	29.74241204	29.17520268
5/15/15 8:58	29.41326084	29.21568247	29.34124136	29.62672192	28.60287025	27.08396064	28.5963506	29.00131144	28.1758428	29.22401107	28.52007819	28.19018853	29.06581607	28.11646629	29.74241204	29.16821205
5/15/15 9:13	29.40013033	29.21305965	29.32767224	29.61884193	28.60681612	27.10013307	28.62170986	29.06994366	28.18811226	29.21480153	28.52795581	28.21868758	29.05798083	28.10160817	29.73586443	29.15597845
5/15/15 9:28	29.38262299	29.19688566	29.303598	29.60001751	28.60155496	27.08002681	28.59372723	29.04939771	28.1666407	29.17577063	28.50125945	28.19939592	29.03926329	28.0919941	29.72931682	29.12102529
5/15/15 9:43	29.3716809	29.20125701	29.29134203	29.46518212	28.5932248	27.09313959	28.59110386	29.05508063	28.17321362	29.19462826	28.51351351	28.19676524	29.02446338	28.07626197	29.7223327	29.14811399
5/15/15 9:58	29.37562005	29.18770582	29.30622428	29.61315083	28.58138719	27.08002681	28.59110386	28.98251409	28.17452821	29.18761146	28.51045	28.18624251	29.01619284	28.06664789	29.68348352	29.11840381
5/15/15 10:13	29.36380259	29.18901722	29.2642038	29.61052417	28.5932248	27.08264936	28.59897397	29.00786866	28.16795528	29.18103322	28.51482645	28.18755785	29.03491038	28.06664789	29.70487239	29.13194815
5/15/15 10:28	29.38262299	29.19295144	29.303598	29.62278193	28.60155496	27.08264936	28.59503891	29.00131144	28.16795528	29.18103322	28.51045	28.1954499	29.00705172	28.0303766	29.6647137	29.10529637
5/15/15 10:43	29.35417356	29.1662862	29.2576381	29.59169974	28.5932248	27.0743446	28.59110386	29.04152905	28.17452821	29.18234887	28.50782412	28.19150387	29.01488697	28.02775458	29.68479305	29.11185009
5/15/15 10:58	29.33404011	29.15535782	29.24975926	29.59695307	28.57042645	27.07172205	28.58148483	29.03191179	28.16532611	29.18366452	28.51482645	28.18185804	29.01488697	28.04523472	29.70487239	29.10660712
5/15/15 11:13	29.33404011	29.15666922	29.2576381	29.59301307	28.5432438	27.05292706	28.55306497	29.00393433	28.17189904	29.18498017	28.50913706	28.17265066	29.01488697	28.06009284	29.70923747	29.09830574
5/15/15 11:28	29.36117649	29.16890901	29.26726779	29.61446416	28.54499752	27.05161579	28.55874894	29.00262289	28.1491129	29.15822865	28.49994651	28.15116676	29.0083576	28.04785674	29.70487239	29.09044128
5/15/15 11:43	29.3716809	29.17415463	29.26858093	29.6214686	28.56911116	27.05423834	28.562684	29.01879736	28.15831499	29.17313933	28.50651119	28.16168948	28.98136952	28.00765242	29.67562639	29.07558619
5/15/15 11:58	29.3716809	29.17415463	29.14602119	29.62672192	28.5800719	27.0625431	28.57623809	29.0201088	28.16795528	29.17840193	28.51176293	28.17265066	28.97875777	28.00328238	29.68479305	29.0607311
5/15/15 12:13	29.37036785	29.1662862	29.2510724	29.62803526	28.58796364	27.06909949	28.58804326	29.03628327	28.16795528	29.18629582	28.50125945	28.16037414	29.00139293	27.97138113	29.69701526	29.08082917
5/15/15 12:28	29.36380259	29.1662862	29.25632496	29.6214686	28.5800719	27.06909949	28.56530737	29.00393433	28.16795528	29.17971757	28.51613939	28.17001997	28.99616943	27.99017228	29.69177717	29.02971018
5/15/15 12:43	29.33797926	29.15404641	29.24275584	29.6078975	28.54894338	27.0328208	28.54257149	29.01617447	28.1758428	29.18103322	28.50913706	28.173966	29.00443997	28.01420747	29.70225335	29.09437351
5/15/15 12:58	29.34060537	29.14574085	29.23225072	29.5982664	28.57700289	27.06079473	28.56793074	29.00524577	28.16795528	29.17313933	28.49994651	28.16037414	28.99355769	28.00459339	29.6996343	29.08082917
5/15/15 13:13	29.33272706	29.12825544	29.22918673	29.60133084	28.56253471	27.04768195	28.562684	29.01049155	28.15831499	29.1595443	28.49163125	28.1590588	28.99616943	28.01027444	29.70749144	29.0847614
5/15/15 13:28	29.33141401	29.1339382	29.23225072	29.56893533	28.53403677	27.02451604	28.5504416	29.0091801	28.15831499	29.1621756	28.48769244	28.16300482	28.99747531	28.00066036	29.69832478	29.08213991
5/15/15 13:43	29.33010096	29.12825544	29.22130789	29.60395751	28.55025867	27.02626441	28.55175329	28.99300563	28.16269694	29.15559735	28.48112776	28.15642812	28.97353428	27.95390098	29.67126131	29.07558619
5/15/15 13:58	29.34191842	29.1352496	29.23619014	29.61884193	28.54894338	27.03675464	28.56137231	28.99169419	28.15568582	29.15822865	28.48506657	28.15642812	28.95612262	27.98449123	29.68348352	29.03407932
5/15/15 14:13	29.34892135	29.13787241	29.2510724	29.62278193	28.5432438	27.04068847	28.56530737	29.00786866	28.12764134	29.13235423	28.48506657	28.15511278	29.00008706	27.97400315	29.68610257	29.07034322
5/15/15 14:28	29.35417356	29.13656101	29.23049987	29.61884193	28.5756876	27.03150952	28.57361471	28.99300563	28.16138236	29.16085995	28.49994651	28.16432016	28.97484015	27.97269214	29.67955496	29.05548813
5/15/15 14:43	29.35154745	29.13000398	29.24975926	29.6214686	28.57831818	27.05030451	28.58148483	29.00393433	28.15568582	29.16349124	28.4960077	28.16168948	28.99747531	27.97793618	29.69701526	29.06903248
5/15/15 14:58	29.33010096	29.1190756	29.21474219	29.60395751	28.5300909	27.02888697	28.54912992	28.99169419	28.15305665	29.14858056	28.4960077	28.16300482	29.0031341	27.98449123	29.71185652	29.09306277
5/15/15 15:13	29.33404011	29.12694404	29.23225072	29.6175286	28.57305703	27.0450594	28.57754977	28.99868856	28.15831499	29.13235423	28.48900538	28.15642812	28.98006365	27.98580224	29.68741209	29.07165396
5/15/15 15:28	29.30690373	29.08672761	29.22130789	29.59301307	28.55157396	27.03675464	28.58279651	28.99431708	28.15568582	29.15121186	28.49163125	28.1524821	28.99094594	28.00328238	29.68872161	29.07558619
5/15/15 15:43	29.32878791	29.10683582	29.22787359	29.57024866	28.53140619	27.02320476	28.54912992	28.98120264	28.14078719	29.13498553	28.47412544	28.14678229	28.95481674	27.98886127	29.69003114	29.06335259
5/15/15 15:58	29.33535316	29.10945863	29.22262103	29.55273757	28.53535206	27.01271454	28.54912992	28.97289683	28.14516914	29.12314469	28.47675131	28.14283626	28.95873437	27.98449123	29.67955496	29.0393223
5/15/15 16:13	29.3449822	29.10814723	29.23881642	29.56193089	28.55025867	27.02189349	28.5198356	28.97683116	28.13684344	29.1161279	28.47850189	28.13231354	28.97353428	27.96438907	29.67257084	29.03539007
5/15/15 16:28	29.35154745	29.1002788	29.19416966	29.53916647	28.5594657	27.02626441	28.54519486	28.93530212	28.15174207	29.12577599	28.47850189	28.14678229	28.98136952	27.95084196	29.66209465	29.05417739
5/15/15 16:43	29.3476083	29.12038701	29.2414427	29.55799089	28.53666735	26.99523083	28.53032909	28.93399067	28.16138236	29.12709164	28.48112776	28.14985142	28.98398127	27.95390098	29.67126131	29.04063304
5/15/15 16:58	29.36248954	29.1190756	29.2480084	29.57156199	28.4963318	26.96681981	28.53994812	28.88809015	28.14253997	29.12577599	28.47981483	28.12792907	28.98398127	27.93904287	29.64070578	28.96242536
5/15/15 17:13	29.35942576	29.12825544	29.26551694	29.58075531	28.56516529	27.02888697	28.54781823	28.94448222	28.14516914	29.12314469	28.48112776	28.14152092	28.98833419	27.98186921	29.69177717	29.06204185
5/15/15 17:28	29.37868384	29.13000398	29.27252035	29.58775975	28.57700289	27.0328208	28.56137231	28.95672236	28.16269694	29.14726491	28.49031831	28.14853607	28.94915795	27.94690893	29.68086448	29.04587601
5/15/15 17:43	29.38393604	29.14049523	29.26551694	29.58907308	28.56078099	27.0153371	28.53732474	28.94623081	28.16926987	29.14726491	28.48769244	28.15379744	28.99094594	27.99410531	29.70618192	29.08213991
5/15/15 17:58	29.38262299	29.13918382	29.28302547	29.59301307	28.58664835	27.03806591	28.56793074	28.96502817	28.15700041	29.13937102	28.48637951	28.14985142	29.0031341	27.98711325	29.70618192	29.0878198
5/15/15 18:13	29.39181434	29.14180663	29.28302547	29.59563974	28.58664835	27.04199975	28.5749264	28.97683116	28.17058445	29.15822865	28.50125945	28.16037414	28.98702831	27.9805582	29.68479305	29.0878198
5/15/15 18:28	29.3931274	29.14442944	29.28171233	29.58907308	28.57305703	27.04374812	28.5749264	28.96371673	28.1758428	29.1187592	28.49294419	28.15642812	28.99486356	28.01158545	29.71185652	29.10529637
5/15/15 18:43	29.40406948	29.14442944	29.29922087	29.50283096	28.59454009	27.04899323	28.5841082	28.99562852	28.17058445	29.15559735	28.50257238	28.15642812	29.0031341	28.01551848	29.71185652	29.10791786
5/15/15 18:58	29.38524909	29.14311804	29.28608947	29.57944198	28.59454009	27.0328208	28.56924243	28.98382553	28.17189904	29.16085995	28.49732064	28.14985142	28.98006365	28.01945151	29.68872161	29.10223797
5/15/15 19:13	29.40932169	29.15535782	29.31541627	29.60658417	28.58664835	27.05161579	28.58017314	28.99431708	28.16532611	29.15121186	28.49425712	28.15116676	28.99878118	28.02775458	29.71447556	29.11709306
5/15/15 19:28	29.41063474	29.16191485	29.32241968	29.60527084	28.59059422	27.05292706	28.56924243	28.99300563	28.16926987	29.16085995	28.4960077	28.1590588	29.00574585	28.0303766	29.71447556	29.11316083
5/15/15 19:43	29.40932169	29.16060344	29.32241968	29.5982664	28.5932248	27.04768195	28.5841082	29.00393433	28.17891016	29.16743819	28.4960077	28.16607395	28.99747531	28.02775458	29.71054699	29.11578232
5/15/15 19:58	29.41632463	29.15929204	29.32504596	29.60001751	28.58927893	27.05292706	28.5841082	29.00524577	28.18022475	29.16875384	28.4960077	28.17001997	28.98702831	28.02775458	29.70356287	29.11053935
5/15/15 20:13	29.41895073	29.16322625	29.3329248	29.53128648	28.59059422	27.04899323	28.5841082	28.99038275	28.17759558	29.16743819	28.49863357	28.17001997	28.97353428	28.04392371	29.73062634	29.09830574
5/15/15 20:28	29.41632463	29.17284322	29.3329248	29.60264417	28.5932248	27.05554962	28.5841082	29.00786866	28.18153933	29.17313933	28.50125945	28.16870463	28.98398127	28.0181405	29.69439621	29.10791786
5/15/15 20:43	29.42026378	29.15798063	29.3263591	29.58644642	28.59059422	27.05292706	28.58804326	29.01049155	28.18153933	29.17006949	28.50125945	28.17265066	28.99355769	28.03693165	29.71578508	29.13063741
5/15/15 20:58	29.41895073	29.17022041	29.33992822	29.51377539	28.58927893	27.05292706	28.58804326	29.01180299	28.18153933	29.16743819	28.49863357	28.17265066	28.99486356	28.04392371	29.71316604	29.1332589
5/15/15 21:13	29.42157683	29.17022041	29.33992822	29.56061756	28.58927893	27.05423834	28.58804326	29.00786866	28.18153933	29.17445498	28.49863357	28.173966	28.99486356	28.04130169	29.71447556	29.13194815
5/15/15 21:28	29.42157683	29.17153182	29.34124136	29.59563974	28.59059422	27.05423834	28.58979217	29.01442588	28.18285392	29.17445498	28.4960077	28.17265066	28.99486356	28.04523472	29.71185652	29.13719113
5/15/15 21:43	29.42288988	29.16890901	29.33555108	29.51640205	28.57305703	27.04199975	28.59503891	29.0201088	28.1841685	29.17445498	28.49863357	28.173966	28.99225181	28.04523472	29.70923747	29.13456964
5/15/15 21:58	29.41895073	29.17022041	29.33992822	29.59432641	28.59892439	27.05292706	28.59766228	29.01442588	28.18285392	29.17445498	28.4960077	28.173966	28.99355769	28.04654573	29.70487239	29.1546677
5/15/15 22:13	29.42288988	29.17546603	29.34780706	29.59695307	28.58927893	27.05554962	28.58804326	29.01748591	28.18153933	29.17313933	28.49425712	28.16432016	28.99225181	28.05878183	29.71185652	29.13850187
5/15/15 22:28	29.42420293	29.17284322	29.35043334	29.52559538	28.58664835	27.0568609	28.58541989	29.01180299	28.18153933	29.17577063	28.49425712	28.17265066	28.99355769	28.04523472	29.70487239	29.12539444
5/15/15 22:43	29.42288988	29.17940025	29.34780706	29.60001751	28.58401777	27.05817218	28.59241554	29.01617447	28.18285392	29.17577063	28.4960077	28.173966	28.99094594	28.05878183	29.70923747	29.13850187
5/15/15 22:58	29.42157683	29.17808885	29.33861507	29.59695307	28.58401777	27.0568609	28.58673157	29.01617447	28.18285392	29.17577063	28.4960077	28.17659668	28.98964006	28.06009284	29.70487239	29.13850187
5/15/15 23:13	29.42420293	29.17415463	29.35043334	29.59432641	28.57700289	27.04199975	28.57754977	29.00393433	28.18548309	29.17840193	28.4960077	28.173966	28.98572244	28.06271486	29.70487239	29.13588038
5/15/15 23:28	29.40538254	29.16060344	29.33992822	29.58907308	28.58270248	27.0625431	28.58979217	29.01617447	28.18153933	29.17577063	28.49863357	28.16870463	28.98136952	28.06533688	29.70923747	29.13719113
5/15/15 23:43	29.42420293	29.17677744	29.34780706	29.59169974	28.58270248	27.05817218	28.58673157	29.01879736	28.18285392	29.17577063	28.49425712	28.17265066	28.98572244	28.06926991	29.71185652	29.14024953
5/15/15 23:58	29.42157683	29.17677744	29.35174648	29.59169974	28.5800719	27.06079473	28.58673157	29.01180299	28.17058445	29.1621756	28.48637951	28.16432016	28.98136952	28.06009284	29.70749144	29.13194815
5/16/15 0:13	29.42026378	29.1675976	29.34780706	29.59169974	28.57700289	27.05817218	28.58673157	29.01879736	28.18022475	29.17445498	28.49425712	28.17001997	28.98572244	28.06271486	29.70923747	29.1454925
5/16/15 0:28	29.42157683	29.17546603	29.34780706	29.58513308	28.58270248	27.05423834	28.58279651	29.01049155	28.18153933	29.17313933	28.49732064	28.17922736	28.97353428	28.05878183	29.70225335	29.12932667
5/16/15 0:43	29.43383197	29.18508301	29.35874989	29.59432641	28.57042645	27.0568609	28.57886146	29.01617447	28.1758428	29.17445498	28.49163125	28.17265066	28.97484015	28.06009284	29.70225335	29.13063741
5/16/15 0:58	29.43251892	29.18071166	29.35043334	29.59432641	28.58138719	27.06909949	28.59372723	29.02928891	28.16532611	29.16743819	28.49031831	28.16870463	28.97092253	28.04523472	29.6996343	29.13850187
5/16/15 1:13	29.42288988	29.1662862	29.33161166	29.58513308	28.5756876	27.06079473	28.59372723	29.01879736	28.18548309	29.1621756	28.47543837	28.173966	28.97614603	28.04785674	29.69832478	29.12801592
5/16/15 1:28	29.42814208	29.17940025	29.35874989	29.58775975	28.53403677	27.07696716	28.54257149	28.99868856	28.1841685	29.17840193	28.50257238	28.17659668	28.9774519	28.06009284	29.70487239	29.14024953
5/16/15 1:43	29.4968584	29.24147344	29.4244069	29.65780411	28.5756876	27.0625431	28.58804326	29.01879736	28.16795528	29.15559735	28.4824407	28.17922736	28.98572244	28.0679589	29.70923747	29.1454925
5/16/15 1:58	29.55200654	29.31010365	29.48787534	29.71559071	28.63662935	27.11761678	28.64881803	29.0804352	28.1841685	29.18103322	28.49425712	28.17922736	28.97875777	28.06402587	29.70618192	29.14024953
5/16/15 2:13	29.54806738	29.30179808	29.4865622	29.71296404	28.70677813	27.1818694	28.72926808	29.15300175	28.2192241	29.22971221	28.53889694	28.24543284	28.97875777	28.06533688	29.70487239	29.14024953
5/16/15 2:28	29.53887603	29.29130684	29.47561936	29.70639739	28.69976325	27.17793556	28.73101699	29.14906742	28.32439091	29.31172097	28.61548486	28.30637697	29.0083576	28.10423019	29.7454676	29.16559056
5/16/15 2:43	29.74590036	29.51162294	29.73562112	29.92703712	28.69187151	27.17531301	28.72139797	29.14644453	28.31913257	29.30777402	28.61285899	28.29804648	29.10063939	28.20648902	29.8380072	29.26782854
5/16/15 2:58	30.02339176	29.69609395	30.02670052	30.1507413	28.79446409	27.28152652	28.84513365	29.27540315	28.31913257	29.30382708	28.61154605	28.30330784	29.11152168	28.19818595	29.8205469	29.27045002
5/16/15 3:13	30.25755247	29.7725926	30.15713911	30.37138104	29.07505919	27.58530592	29.14376075	29.57528657	28.51193838	29.48187816	28.84043453	28.46947922	29.10586289	28.19425292	29.80701516	29.26782854
5/16/15 3:28	30.32758185	29.79969498	30.22586011	30.48607868	29.22850963	27.94022515	29.48392456	29.95341947	28.83795548	29.75027044	29.21593418	28.75534662	29.13807446	28.2536854	29.86594368	29.32812272
5/16/15 3:43	30.35077908	29.80100638	30.14225685	30.58282746	29.2705989	27.94022515	29.57836593	30.05833495	29.09692874	29.95419594	29.46801786	28.88731914	29.44103735	28.5521588	30.10253077	29.56056119
5/16/15 3:58	30.16870271	29.73237617	30.1046135	30.56137637	29.33373279	27.9550863	29.74495001	30.25461434	29.16002882	30.01734707	29.55948572	28.843036	29.83584674	28.949832	30.46657807	29.82270984
5/16/15 4:13	30.26324236	29.71620217	30.07922612	30.54911861	29.30128898	27.90962867	29.69641764	30.24630853	29.2152414	30.0743585	29.65226652	28.8860038	29.96164598	29.05209082	30.58443511	29.88081946
5/16/15 4:28	30.23873208	29.71357936	30.07222271	30.55086972	29.29208196	27.90525774	29.65881599	30.19822227	29.16572536	30.01603142	29.63476071	28.84566668	30.15839774	29.21596714	30.62633984	29.97344531
5/16/15 4:43	30.22822767	29.72144779	30.06697015	30.54517861	29.28813609	27.90001263	29.64963419	30.22882262	29.14688297	30.00287494	29.52972584	28.82812881	30.13968021	29.15828267	30.51066533	29.88737317
5/16/15 4:58	30.20940728	29.71620217	30.06697015	30.54386528	29.28813609	27.88646275	29.64569913	30.22357684	29.1534559	30.00112074	29.5931844	28.83075949	30.11573917	29.10584225	30.4853479	29.86596437
5/16/15 5:13	30.19977824	29.71620217	30.06040445	30.54517861	29.28375179	27.90263518	29.63870347	30.2222654	29.15871424	30.00813753	29.56342453	28.82418278	30.06219832	29.09360615	30.47312569	29.85373076
5/16/15 5:28	30.18621005	29.72144779	30.05734045	30.53992529	29.27717534	27.89214496	29.64132684	30.22095395	29.15477048	30.00419058	29.51353296	28.81585229	29.90810513	28.99833939	30.462213	29.85897374
5/16/15 5:43	30.17439259	29.71620217	30.05208789	30.53598529	29.28375179	27.89476752	29.64132684	30.22095395	29.15477048	29.99717379	29.48946247	28.81892142	29.87197593	29.11414532	30.48665742	29.86072139
5/16/15 5:58	30.16870271	29.71357936	30.04814847	30.53335863	29.28112121	27.89214496	29.63870347	30.22095395	29.15477048	30.00287494	29.46539198	28.82418278	29.85456427	29.10584225	30.48272885	29.85635225
5/16/15 6:13	30.15688525	29.70396239	30.04114506	30.52504086	29.27849063	27.8895224	29.6360801	30.21570818	29.14381561	29.99980509	29.44219678	28.80796025	29.85064665	29.10584225	30.48272885	29.85635225
5/16/15 6:28	30.14200401	29.70265098	30.02363652	30.52110086	29.26928361	27.88121764	29.63083336	30.19953371	29.13987185	29.99585814	29.33059724	28.79042237	29.83323499	28.99309534	30.4853479	29.84455556
5/16/15 6:43	30.12580971	29.68778839	30.00218857	30.51146976	29.27191418	27.88252892	29.62646107	30.21002526	29.13724268	29.9892799	29.40718516	28.80532957	29.8480349	29.10322023	30.47836378	29.84979853
5/16/15 6:58	30.09342113	29.65850034	29.97942747	30.48213869	29.2662146	27.87859509	29.62121433	30.20084515	29.12497322	29.98094746	29.39930755	28.79436839	29.8480349	29.06694894	30.46788759	29.84979853
5/16/15 7:13	30.07197463	29.65150617	29.95228924	30.46594093	29.25963815	27.86373394	29.60634856	30.19691082	29.11708571	29.97436922	29.37348648	28.7794612	29.83192912	29.08836211	30.46526855	29.83756493
5/16/15 7:28	30.05052814	29.61653536	29.928215	30.44711651	29.24604682	27.8598001	29.59716676	30.18335924	29.0737044	29.94717915	29.35335479	28.7579773	29.81843508	29.07612601	30.45304634	29.82402058
5/16/15 7:43	30.02470481	29.62046958	29.89845049	30.42829208	29.22982492	27.8125941	29.57137027	30.15232174	29.05354743	29.93095282	29.31046556	28.70141765	29.80624692	29.04684678	30.42860191	29.7973688
5/16/15 7:58	30.00457136	29.60167277	29.84461175	30.40508989	29.22587905	27.8423164	29.55825342	30.13221294	29.04828909	29.91779634	29.30652675	28.60276709	29.77011772	29.02674462	30.40983209	29.77028011
5/16/15 8:13	29.98706402	29.59118153	29.859494	30.40114989	29.20439599	27.82614397	29.52458682	30.10117544	29.03339046	29.90288566	29.29558562	28.72027086	29.75270606	28.99571737	30.39237179	29.76372639
5/16/15 8:28	29.95730153	29.54659375	29.84329861	30.38232547	29.18159764	27.80472643	29.50010202	30.05002914	29.02243559	29.88271238	29.26845161	28.68519511	29.73137678	28.98872531	30.36836387	29.72615175
5/16/15 8:43	29.93848114	29.55883353	29.8069684	30.37006771	29.13687779	27.75752042	29.45725362	30.02992034	29.01849183	29.8651704	29.26188693	28.70141765	29.72049449	28.94589896	30.33999088	29.70736444
5/16/15 8:58	29.94811018	29.56145634	29.80171584	30.37006771	29.14213895	27.76014298	29.45331856	30.0085001	28.9943911	29.8243853	29.23781644	28.69615628	29.71265924	28.94327694	30.34173691	29.69644157
5/16/15 9:13	29.93979419	29.54921656	29.78814672	30.35956106	29.11276415	27.73610288	29.42096365	29.97877404	28.9510098	29.81780706	29.21462124	28.66239587	29.6739183	28.90700565	30.3120544	29.66017768
5/16/15 9:28	29.92228685	29.53041975	29.77195133	30.34861662	29.10048812	27.70375803	29.39779054	29.96391102	28.96459384	29.79763378	29.20543069	28.67423394	29.6739183	28.8759784	30.29197505	29.65100248
5/16/15 9:43	29.91046939	29.52123991	29.75181651	30.33110553	29.07330547	27.69283071	29.3925438	29.94117933	28.9510098	29.77175936	29.18923782	28.67028791	29.66564776	28.87335638	30.14399899	29.62391378
5/16/15 9:58	29.8969012	29.50506591	29.74787709	30.3297922	29.0531377	27.66223422	29.37374297	29.9171362	28.9418077	29.75728723	29.15685207	28.64748867	29.65258902	28.85718725	30.27320523	29.62260304
5/16/15 10:13	29.8754547	29.49282613	29.73168169	30.31753444	29.04524596	27.64343924	29.32652228	29.90489606	28.94049312	29.75860288	29.16472968	28.66239587	29.65258902	28.83446307	30.24090367	29.60381572
5/16/15 10:28	29.86188651	29.48758051	29.71154688	30.30440112	29.02507819	27.6338232	29.32389891	29.88216437	28.92033614	29.70597694	29.15291326	28.63126614	29.60165991	28.82353798	30.23261002	29.58240691
5/16/15 10:43	29.84306612	29.47402932	29.68046923	30.29214336	29.0062257	27.61371694	29.30116303	29.8550612	28.91770697	29.72088762	29.13540745	28.63784284	29.61210691	28.79644376	30.22868146	29.55793971
5/16/15 10:58	29.83912697	29.45916672	29.67390353	30.2720056	28.9224856	27.59623323	29.27580377	29.82577229	28.90806668	29.70159145	29.12446632	28.63915818	29.59469525	28.76978655	30.2138402	29.5487645
5/16/15 11:13	29.82687183	29.45523251	29.67521667	30.24749008	28.9737819	27.58268336	29.26880811	29.81615504	28.89053888	29.68010252	29.10564757	28.62732011	29.57989534	28.74837338	30.17761007	29.53390941
5/16/15 11:28	29.81592974	29.44036991	29.65770813	30.24092342	28.95887528	27.56519965	29.24476054	29.7947348	28.89185347	29.67089298	29.09645702	28.62030496	29.56683659	28.72958222	30.16145929	29.51774358
5/16/15 11:43	29.81330364	29.4377471	29.66033441	30.22997899	28.94922982	27.56388838	29.26356137	29.76632019	28.83795548	29.63317773	29.0614454	28.60715156	29.54681318	28.71472411	30.15229263	29.50419923
5/16/15 11:58	29.78660494	29.42987867	29.63582246	30.21378123	28.92906205	27.45111847	29.22158743	29.74752283	28.80158529	29.63142353	29.07457475	28.59487504	29.54376614	28.70379902	30.14530851	29.48147968
5/16/15 12:13	29.76909759	29.41370467	29.6305699	30.21115456	28.93739222	27.53547735	29.22464803	29.74227705	28.80421446	29.62747659	29.06275833	28.59750572	29.5359309	28.67845281	30.13483233	29.46662459
5/16/15 12:28	29.78091505	29.40671051	29.62006478	30.20458791	28.9224856	27.52367585	29.215029	29.72479114	28.79632695	29.62221399	29.05050426	28.57865251	29.52374273	28.65835065	30.1213006	29.4517695
5/16/15 12:43	29.7822281	29.41239327	29.61306137	30.19933458	28.9224856	27.491331	29.19885155	29.71123956	28.78142832	29.61563575	29.03956313	28.57339114	29.51721336	28.65004758	30.10907839	29.42642847
5/16/15 12:58	29.76209466	29.40802192	29.60386939	30.18839015	28.90100254	27.50356959	29.18398578	29.69375364	28.78011374	29.60467201	29.02512084	28.56900667	29.5102487	28.63650048	30.10776886	29.43997281
5/16/15 13:13	29.76340771	29.39621927	29.59555283	30.17744572	28.90363312	27.50050994	29.17742735	29.6723334	28.7568894	29.5761663	29.01549264	28.55716861	29.47716654	28.60722124	30.09292761	29.41157338
5/16/15 13:28	29.75684245	29.38266808	29.59555283	30.1643124	28.89267238	27.47384729	29.16649663	29.64785312	28.75294564	29.573535	28.97916808	28.53393092	29.47281363	28.59367413	30.08507047	29.40895189
5/16/15 13:43	29.74896415	29.37436251	29.59161341	30.15205463	28.88872651	27.46991346	29.14900749	29.6412959	28.75820398	29.57923614	29.00761503	28.54226141	29.47977829	28.45514402	30.07284826	29.40764115
5/16/15 13:58	29.74196121	29.36649408	29.58767399	30.14942797	28.86855873	27.45636358	29.13851401	29.62380999	28.75031647	29.57221935	29.0006127	28.53524626	29.48108417	28.58843009	30.07546731	29.40501966
5/16/15 14:13	29.73276986	29.36518267	29.5780443	30.13454354	28.84970625	27.44019116	29.12233655	29.59146105	28.74637272	29.56300981	28.99273509	28.52735422	29.46106076	28.57094995	30.06891969	29.3818632
5/16/15 14:28	29.71788861	29.34900867	29.53514838	30.10214803	28.86592816	27.44412499	29.11971318	29.59146105	28.72884492	29.54415219	28.98179396	28.51244702	29.44495497	28.56002486	30.05276891	29.36700811
5/16/15 14:43	29.68681308	29.35862565	29.5714786	30.0968947	28.85759799	27.44150243	29.10353572	29.57659802	28.71789004	29.53713539	28.97260341	28.4870171	29.45975488	28.55871385	30.05931653	29.38055245
5/16/15 14:58	29.64392009	29.34376305	29.55922262	30.07369251	28.85759799	27.43887988	29.08998164	29.56042355	28.67363234	29.5292415	28.96691402	28.46246407	29.44626085	28.54647775	30.05145939	29.37137725
5/16/15 15:13	29.65048534	29.34245165	29.56622604	30.06975251	28.85496741	27.42926384	29.08036261	29.55124344	28.66267747	29.52222471	28.80279704	28.45457203	29.44234322	28.5399227	30.03399909	29.35390067
5/16/15 15:28	29.64917229	29.3380803	29.5618489	30.06449918	28.81200129	27.42008489	29.06593407	29.52414028	28.6600483	29.50468273	28.94678233	28.450626	29.41666102	28.52637559	30.0405467	29.35390067
5/16/15 15:43	29.64216935	29.3393917	29.53908781	30.05924586	28.7725426	27.39866735	29.06025009	29.51758306	28.66793581	29.50731403	28.9454694	28.44361085	29.41927277	28.52637559	30.0405467	29.3455993
5/16/15 15:58	29.65311144	29.3380803	29.53777467	30.05486808	28.77429632	27.38249492	29.03357915	29.51364873	28.66793581	29.49415755	28.92796359	28.43966483	29.37792008	28.48748228	30.02439592	29.30540317
5/16/15 16:13	29.64216935	29.33414608	29.53514838	30.04567476	28.77429632	27.37550144	29.02527181	29.50272003	28.65040801	29.49547319	28.92533772	28.42607298	29.34701438	28.46869113	29.99645944	29.27045002
5/16/15 16:28	29.65836365	29.34769727	29.55003064	30.05486808	28.77429632	27.37550144	29.01040604	29.487857	28.64120591	29.47793122	28.91570952	28.43177279	29.36181429	28.47393517	29.97507057	29.27700374
5/16/15 16:43	29.66405353	29.35294289	29.55134378	30.04961476	28.75675913	27.34359368	28.9959775	29.47605401	28.66793581	29.47223007	28.88376142	28.41291957	29.34962613	28.45907705	29.97201502	29.27307151
5/16/15 16:58	29.66799269	29.36255986	29.5552832	30.04961476	28.7769269	27.37025633	28.99029353	29.48129979	28.66136288	29.47924686	28.90783191	28.42212695	29.35223788	28.46475809	29.97201502	29.27176077
5/16/15 17:13	29.67193184	29.35163149	29.56447518	30.04436143	28.78218806	27.37419016	29.00122424	29.48392267	28.66399205	29.47398427	28.91177071	28.41555025	29.34962613	28.46169907	29.96939597	29.27045002
5/16/15 17:28	29.68024783	29.35993705	29.57016546	30.02816367	28.78613393	27.37419016	28.99728918	29.47998834	28.67231776	29.47924686	28.90783191	28.4234423	29.35223788	28.46738012	29.97201502	29.26389631
5/16/15 17:43	29.66405353	29.3555657	29.57279174	30.02816367	28.78087277	27.37550144	28.99466581	29.47037109	28.66399205	29.47793122	28.90651897	28.41818093	29.34701438	28.46869113	29.97070549	29.28006214
5/16/15 17:58	29.68287393	29.36518267	29.58198372	30.04173477	28.78218806	27.37287889	28.98242341	29.46643676	28.65741913	29.46828313	28.9038931	28.41116578	29.34832026	28.47524618	29.97638009	29.28399437
5/16/15 18:13	29.69075223	29.3704283	29.59030027	30.04567476	28.78350335	27.37550144	28.98111173	29.47605401	28.65741913	29.47529992	28.9038931	28.40985044	29.34701438	28.47655719	29.97638009	29.28661586
5/16/15 18:28	29.68812613	29.37436251	29.59423969	30.03867032	28.78481864	27.37025633	28.98111173	29.47343112	28.66399205	29.47091442	28.89951665	28.40590442	29.35397905	28.46475809	29.97201502	29.29054808
5/16/15 18:43	29.68156088	29.35862565	29.59161341	30.0198459	28.7887645	27.36894505	28.98504678	29.48129979	28.65347537	29.47223007	28.90520603	28.39932771	29.34570851	28.4778682	29.97507057	29.29448031
5/16/15 18:58	29.70432042	29.36911689	29.60912195	30.03867032	28.80367112	27.37156761	28.9837351	29.48654556	28.66793581	29.47924686	28.90783191	28.41291957	29.34309676	28.48092722	29.97507057	29.3001602
5/16/15 19:13	29.70432042	29.38004527	29.61437451	30.03867032	28.79840996	27.36894505	28.99466581	29.48916845	28.67231776	29.47924686	28.89820371	28.4085351	29.34570851	28.48617127	29.97376105	29.3093354
5/16/15 19:28	29.70694652	29.37436251	29.61831393	30.03867032	28.80367112	27.37550144	28.98635847	29.49616281	28.67231776	29.48187816	28.90520603	28.41686559	29.33482622	28.48223823	29.97201502	29.30147095
5/16/15 19:43	29.71219873	29.37742246	29.6240042	30.03867032	28.80498641	27.37856109	28.98635847	29.4987857	28.67363234	29.48714075	28.90783191	28.41686559	29.33917914	28.49665935	29.97899914	29.31326763
5/16/15 19:58	29.71657556	29.39359646	29.62925676	30.04173477	28.79446409	27.37856109	28.9837351	29.50272003	28.67626151	29.48714075	28.90520603	28.41949627	29.22121514	28.49665935	29.97638009	29.31632604
5/16/15 20:13	29.71920167	29.38529089	29.63582246	30.04173477	28.79446409	27.37856109	28.9959775	29.50272003	28.67626151	29.48582511	28.90651897	28.42081161	29.15026263	28.50102939	29.97507057	29.32287975
5/16/15 20:28	29.72182777	29.39884208	29.6401996	30.04042143	28.79446409	27.37987237	28.98635847	29.50665436	28.67889068	29.4884564	28.9038931	28.4234423	29.32437923	28.50102939	29.97507057	29.32419049
5/16/15 20:43	29.72576692	29.39490786	29.64282588	30.03867032	28.78744922	27.3838062	28.98635847	29.5097144	28.68020527	29.48977205	28.90651897	28.42607298	29.32176748	28.50365141	29.97507057	29.32812272
5/16/15 20:58	29.72576692	29.40671051	29.6467653	30.03867032	28.7887645	27.3838062	28.9959775	29.51102584	28.68151986	29.48977205	28.9038931	28.42738832	29.3204616	28.50758444	29.97507057	29.33074421
5/16/15 21:13	29.72839302	29.40277629	29.64807844	30.03735699	28.78613393	27.38511748	28.99466581	29.51364873	28.68151986	29.49415755	28.9038931	28.43045745	29.31741456	28.51020646	29.97507057	29.33380261
5/16/15 21:28	29.72576692	29.40671051	29.65070472	30.03473033	28.78350335	27.38774004	28.9959775	29.51364873	28.68151986	29.49152625	28.9038931	28.43045745	29.31741456	28.51588751	29.97201502	29.33773484
5/16/15 21:43	29.72576692	29.4040877	29.65770813	30.03210367	28.78613393	27.38774004	28.99466581	29.51364873	28.68151986	29.4928419	28.90258016	28.43308813	29.31480281	28.51588751	29.97201502	29.33904558
5/16/15 21:58	29.72576692	29.41239327	29.65639499	30.029477	28.78350335	27.38905131	28.98504678	29.51364873	28.68151986	29.4928419	28.89951665	28.43177279	29.31349694	28.51982054	29.96808645	29.34035633
5/16/15 22:13	29.72445387	29.41108186	29.65201786	30.02816367	28.78087277	27.38905131	28.99466581	29.51496017	28.68151986	29.4928419	28.89951665	28.43308813	29.31349694	28.52244256	29.96808645	29.33904558
5/16/15 22:28	29.72182777	29.40933332	29.66033441	30.02816367	28.78218806	27.38905131	28.99029353	29.51627161	28.68151986	29.4928419	28.89951665	28.43308813	29.30957931	28.52244256	29.96808645	29.34166707
5/16/15 22:43	29.72314082	29.40671051	29.65639499	30.02816367	28.78087277	27.38905131	28.98504678	29.51496017	28.67889068	29.4884564	28.89820371	28.43308813	29.30696757	28.52375357	29.96415788	29.33904558
5/16/15 22:58	29.72445387	29.40671051	29.66033441	30.02553701	28.78087277	27.38905131	28.98504678	29.51496017	28.67889068	29.48977205	28.89689077	28.43177279	29.30696757	28.52375357	29.96415788	29.33904558
5/16/15 23:13	29.72314082	29.40802192	29.66033441	30.02422367	28.78087277	27.38905131	28.98504678	29.51496017	28.67889068	29.4884564	28.89689077	28.43045745	29.3000029	28.52113155	29.96153883	29.33904558
5/16/15 23:28	29.72182777	29.41108186	29.66296069	30.02291034	28.78087277	27.38905131	28.9837351	29.51496017	28.6775761	29.48582511	28.89557784	28.43177279	29.29739115	28.52113155	29.96022931	29.3364241
5/16/15 23:43	29.72314082	29.40933332	29.66427383	30.02553701	28.77955748	27.38905131	28.9837351	29.51627161	28.67889068	29.4884564	28.89557784	28.43045745	29.29608528	28.52113155	29.96022931	29.3364241
5/16/15 23:58	29.72182777	29.40933332	29.66164755	30.02291034	28.78087277	27.39167387	28.98504678	29.51758306	28.67889068	29.48977205	28.89557784	28.43177279	29.29608528	28.51982054	29.95761027	29.33773484
5/17/15 0:13	29.72182777	29.4040877	29.66164755	30.02115923	28.78087277	27.39036259	28.98504678	29.51758306	28.67889068	29.4884564	28.89295197	28.43045745	29.29739115	28.52113155	29.95761027	29.3364241
5/17/15 0:28	29.72182777	29.41108186	29.66164755	30.01853257	28.78087277	27.39036259	28.98242341	29.51496017	28.67626151	29.4884564	28.89295197	28.43045745	29.29739115	28.52113155	29.95761027	29.3364241
5/17/15 0:43	29.72182777	29.40802192	29.66164755	30.02115923	28.78087277	27.38905131	28.98242341	29.51496017	28.67494693	29.48714075	28.89163903	28.43045745	29.29739115	28.52113155	29.95499122	29.3364241
5/17/15 0:58	29.72182777	29.41239327	29.66164755	30.02115923	28.78087277	27.38905131	28.98242341	29.51496017	28.67494693	29.48714075	28.89163903	28.43045745	29.29608528	28.51982054	29.95062615	29.3364241
5/17/15 1:13	29.72051472	29.40933332	29.66296069	30.02115923	28.78087277	27.38905131	28.98111173	29.51496017	28.67494693	29.48714075	28.89163903	28.43045745	29.29086178	28.51982054	29.95324519	29.33511336
5/17/15 1:28	29.72314082	29.40671051	29.66296069	30.01853257	28.78087277	27.38905131	28.98111173	29.51364873	28.67494693	29.48714075	28.89163903	28.43045745	29.28955591	28.51850953	29.95324519	29.33511336
5/17/15 1:43	29.72314082	29.41501608	29.66296069	30.01853257	28.78087277	27.38905131	28.98111173	29.51364873	28.67494693	29.48714075	28.89163903	28.43045745	29.28694416	28.51850953	29.95324519	29.33511336
5/17/15 1:58	29.72576692	29.30616943	29.66558697	30.01853257	28.78087277	27.38905131	28.98111173	29.51364873	28.67494693	29.48714075	28.88901316	28.43045745	29.28694416	28.51719852	29.95062615	29.33511336
5/17/15 2:13	29.72576692	29.41108186	29.66690011	30.01853257	28.78087277	27.38905131	28.98111173	29.51496017	28.67363234	29.48582511	28.88901316	28.43045745	29.28563828	28.51850953	29.95062615	29.33511336
5/17/15 2:28	29.72576692	29.40933332	29.66690011	30.0198459	28.78087277	27.39036259	28.98111173	29.51496017	28.67231776	29.48714075	28.88901316	28.43045745	29.28433241	28.51850953	29.95193567	29.3364241
5/17/15 2:43	29.72314082	29.41108186	29.66690011	30.01721924	28.78087277	27.38905131	28.97980004	29.51496017	28.67363234	29.48582511	28.88901316	28.43045745	29.28563828	28.51850953	29.95062615	29.3364241
5/17/15 2:58	29.72576692	29.41239327	29.66690011	30.01721924	28.78087277	27.39036259	28.97980004	29.51364873	28.67363234	29.48714075	28.88901316	28.43045745	29.28302653	28.51850953	29.95062615	29.33904558
5/17/15 3:13	29.72314082	29.40671051	29.66690011	30.01590591	28.78087277	27.39036259	28.97980004	29.51364873	28.67363234	29.48582511	28.88638729	28.43045745	29.28433241	28.52113155	29.95062615	29.3364241
5/17/15 3:28	29.72576692	29.40802192	29.66558697	30.01327924	28.78087277	27.38905131	28.97980004	29.51496017	28.67231776	29.48582511	28.88638729	28.43045745	29.28433241	28.52113155	29.9480071	29.3364241
5/17/15 3:43	29.71788861	29.40802192	29.66296069	30.01327924	28.78087277	27.38774004	28.97980004	29.51496017	28.67231776	29.48582511	28.88638729	28.42870366	29.28433241	28.51982054	29.94931662	29.33773484
5/17/15 3:58	29.71920167	29.40933332	29.66296069	30.01327924	28.78087277	27.38774004	28.97411607	29.51496017	28.67231776	29.48582511	28.88507435	28.42870366	29.27997949	28.51850953	29.9480071	29.33511336
5/17/15 4:13	29.71920167	29.40802192	29.66296069	30.01327924	28.78087277	27.39036259	28.97848836	29.51233728	28.66925039	29.48319381	28.88638729	28.42738832	29.28302653	28.51850953	29.9480071	29.3364241
5/17/15 4:28	29.72182777	29.40933332	29.66164755	30.01196591	28.78087277	27.38642876	28.97542776	29.51102584	28.66793581	29.48319381	28.88507435	28.42607298	29.28433241	28.51982054	29.9480071	29.33511336
5/17/15 4:43	29.72182777	29.40802192	29.66296069	30.01327924	28.78087277	27.38642876	28.97542776	29.51102584	28.66793581	29.48187816	28.88201083	28.4234423	29.28694416	28.51850953	29.94407853	29.33205495
5/17/15 4:58	29.72314082	29.40146489	29.66296069	30.01327924	28.78087277	27.38642876	28.97411607	29.51102584	28.66793581	29.48187816	28.88201083	28.42607298	29.28302653	28.51413949	29.94407853	29.33205495
5/17/15 5:13	29.72445387	29.41239327	29.66690011	30.01327924	28.78087277	27.3838062	28.97542776	29.50840295	28.67363234	29.48187816	28.88201083	28.42870366	29.27867362	28.51413949	29.94407853	29.33380261
5/17/15 5:28	29.72839302	29.39884208	29.66952639	30.01459258	28.77955748	27.3838062	28.97411607	29.50840295	28.66530664	29.48187816	28.8806979	28.42607298	29.27867362	28.51413949	29.94276901	29.33205495
5/17/15 5:43	29.72970607	29.41239327	29.66821325	30.01459258	28.77824219	27.38511748	28.97542776	29.51102584	28.66662122	29.48319381	28.8806979	28.42607298	29.27736774	28.51413949	29.94145949	29.33205495
5/17/15 5:58	29.72970607	29.40015348	29.67390353	30.01327924	28.77955748	27.38511748	28.97542776	29.51102584	28.66662122	29.48319381	28.8806979	28.42738832	29.27345012	28.51413949	29.94407853	29.33511336
5/17/15 6:13	29.72970607	29.41370467	29.67390353	30.01459258	28.77824219	27.38774004	28.97542776	29.51233728	28.66925039	29.48319381	28.8806979	28.42738832	29.27475599	28.51413949	29.94407853	29.33511336
5/17/15 6:28	29.72707997	29.41632748	29.67083953	30.01196591	28.77824219	27.38511748	28.97542776	29.51496017	28.66793581	29.48582511	28.88201083	28.42738832	29.27345012	28.51588751	29.94407853	29.3364241
5/17/15 6:43	29.72051472	29.41108186	29.66558697	30.00671258	28.77824219	27.38774004	28.97542776	29.51233728	28.66793581	29.48582511	28.87938496	28.42607298	29.27606187	28.51719852	29.94145949	29.3364241
5/17/15 6:58	29.70825958	29.39753067	29.64939158	30.00102148	28.77824219	27.38774004	28.97280438	29.51233728	28.66793581	29.48319381	28.87938496	28.42607298	29.27606187	28.51850953	29.93753092	29.33773484
5/17/15 7:13	29.69206528	29.38922511	29.63888646	29.99182816	28.77955748	27.38774004	28.9714927	29.50665436	28.66662122	29.48319381	28.87807203	28.4234423	29.27083837	28.51588751	29.92007062	29.3364241
5/17/15 7:28	29.68024783	29.38004527	29.62531734	29.98219706	28.77824219	27.38511748	28.96755764	29.50534292	28.65741913	29.47529992	28.87150735	28.41818093	29.27606187	28.51588751	29.93884044	29.33205495
5/17/15 7:43	29.66930574	29.36518267	29.60912195	29.97431707	28.77955748	27.38249492	28.96099921	29.50403147	28.65741913	29.47223007	28.86888148	28.40985044	29.27345012	28.51151747	29.93185632	29.32287975
5/17/15 7:58	29.65573755	29.3555657	29.59030027	29.96862596	28.77429632	27.37987237	28.94875681	29.49222848	28.64909342	29.46302053	28.86450502	28.4019584	29.26126196	28.49665935	29.92530871	29.3093354
5/17/15 8:13	29.64654619	29.34507446	29.57279174	29.95811931	28.76859673	27.37550144	28.94482176	29.48261123	28.64120591	29.42530528	28.85531447	28.39538169	29.25342671	28.48617127	29.92007062	29.29185883
5/17/15 8:28	29.63691715	29.34245165	29.55659634	29.94980154	28.76465086	27.35801774	28.92995599	29.46905965	28.62893645	29.44416291	28.85137566	28.38178984	29.25473259	28.47655719	29.9130865	29.28006214
5/17/15 8:43	29.62466201	29.32496624	29.54565351	29.94586155	28.75675913	27.36107738	28.92033696	29.4585681	28.6249927	29.43451482	28.8391216	28.37784382	29.24820321	28.46344708	29.90261032	29.28006214
5/17/15 8:58	29.61021845	29.32059489	29.52814497	29.94060822	28.74185251	27.35277262	28.91509021	29.44501651	28.62104894	29.42267398	28.84043453	28.37345935	29.24820321	28.46169907	29.90522936	29.26520705
5/17/15 9:13	29.59796331	29.30485803	29.51063644	29.93535489	28.73746821	27.34490496	28.90547119	29.43277637	28.61666699	29.41565719	28.82818047	28.36425196	29.2438503	28.452522	29.90086428	29.2608379
5/17/15 9:28	29.59008501	29.29524106	29.50144445	29.92703712	28.73089177	27.31780521	28.89760107	29.42097338	28.61009407	29.405132	28.82555459	28.36162128	29.23209743	28.4284868	29.88907858	29.25035196
5/17/15 9:43	29.58045597	29.29392965	29.48787534	29.92966379	28.72826119	27.31518266	28.88535867	29.4166019	28.59256626	29.38627438	28.81898991	28.34276806	29.23470918	28.41493969	29.88776906	29.24205058
5/17/15 9:58	29.56032252	29.27906706	29.4769325	29.91653047	28.72168474	27.30862627	28.88142362	29.40173888	28.59519543	29.39679956	28.81767698	28.3440834	29.22643864	28.40401461	29.88078494	29.22457401
5/17/15 10:13	29.54938043	29.27251003	29.46248796	29.91083936	28.71335457	27.30032151	28.82633282	29.39255877	28.58467875	29.39285262	28.81505111	28.33706825	29.22121514	28.38784548	29.87161828	29.21802029
5/17/15 10:28	29.53887603	29.26289306	29.44760571	29.91083936	28.70239383	27.28939419	28.85475267	29.38163008	28.56978012	29.38495873	28.8014841	28.32654553	29.21860339	28.38784548	29.88078494	29.20578669
5/17/15 10:43	29.53187309	29.24803046	29.43403659	29.90295937	28.70546284	27.27628141	28.84382196	29.36851564	28.44577093	29.18761146	28.80542291	28.32084572	29.17159191	28.37298736	29.87161828	29.19399
5/17/15 10:58	29.52530784	29.24803046	29.43534973	29.89901938	28.70546284	27.27365885	28.83857522	29.35234117	28.5802968	29.37662629	28.80673585	28.30900765	29.19161532	28.3664323	29.85808654	29.16559056
5/17/15 11:13	29.51699185	29.20256841	29.41652806	29.89201494	28.6931868	27.26928793	28.83726353	29.33485526	28.56846554	29.37136369	28.79448178	28.30462318	29.20380348	28.35550722	29.85939607	29.18699937
5/17/15 11:28	29.52399479	29.22529944	29.42878403	29.89726827	28.68924093	27.26273154	28.81977439	29.32392656	28.55882525	29.35513736	28.78923004	28.29278511	29.19422707	28.33278303	29.85153893	29.17913491
5/17/15 11:43	29.51699185	29.23185646	29.42309376	29.89332827	28.67301903	27.25049294	28.8154021	29.31168642	28.52639882	29.33891103	28.76909835	28.25639402	29.18769769	28.33409404	29.81356277	29.15204622
5/17/15 11:58	29.50911354	29.22005382	29.40996236	29.87713052	28.67170374	27.23432052	28.80753199	29.29026617	28.54392662	29.33057859	28.78397829	28.27393189	29.17289778	28.30175578	29.81225325	29.1332589
5/17/15 12:13	29.49948451	29.22005382	29.40996236	29.87844385	28.67301903	27.23738016	28.8062203	29.28633184	28.55356691	29.33496409	28.77872655	28.28182394	29.18116832	28.30481481	29.81923737	29.13719113
5/17/15 12:28	29.49948451	29.21043684	29.40689836	29.87450385	28.67038845	27.21989646	28.80490862	29.27671459	28.53866828	29.31742211	28.76647248	28.26297072	29.17028603	28.29257871	29.80832468	29.12801592
5/17/15 12:43	29.4968584	29.21174825	29.39639324	29.87319052	28.67433432	27.23738016	28.79922465	29.27802603	28.54830857	29.32663165	28.77566303	28.26954743	29.15287437	28.25892944	29.78824534	29.09437351
5/17/15 12:58	29.47541191	29.20650263	29.38807669	29.85961943	28.67828019	27.22776413	28.79397791	29.2740917	28.53998286	29.3226847	28.76778542	28.26165538	29.17986245	28.28733467	29.80570564	29.11578232
5/17/15 13:13	29.41501157	29.18071166	29.33161166	29.86224609	28.63925993	27.18624032	28.76861865	29.25267146	28.53603911	29.31873776	28.76647248	28.26034004	29.17855657	28.27640958	29.79915803	29.1092286
5/17/15 13:28	29.48329021	29.19032863	29.36531559	29.86093276	28.67170374	27.21683681	28.78873116	29.26360016	28.52946618	29.30514272	28.75684429	28.24937887	29.17028603	28.26417348	29.79348343	29.10791786
5/17/15 13:43	29.47015971	29.18071166	29.36137617	29.84911277	28.66731944	27.21028042	28.77780045	29.25136002	28.53209535	29.30251143	28.75815722	28.25376334	29.17159191	28.27509857	29.78955486	29.10223797
5/17/15 13:58	29.47278581	29.17153182	29.36794187	29.85830609	28.66600415	27.19541927	28.75244119	29.2338741	28.52508423	29.28891639	28.75159254	28.23622546	29.17028603	28.27247655	29.77733265	29.09306277
5/17/15 14:13	29.46184372	29.17677744	29.36531559	29.84210834	28.66074299	27.20241275	28.75506456	29.24043132	28.49002863	29.21348588	28.71001624	28.22394895	29.16898016	28.26548449	29.7803882	29.09306277
5/17/15 14:28	29.46184372	29.15666922	29.36006303	29.84342167	28.66468886	27.20241275	28.76162299	29.23780843	28.51851131	29.2862851	28.74896667	28.23447167	29.16506254	28.2414493	29.77733265	29.09306277
5/17/15 14:43	29.45921762	29.14180663	29.35481047	29.83291501	28.65548183	27.19541927	28.75244119	29.21114241	28.50755643	29.27532136	28.73146086	28.07838457	29.156792	28.25630742	29.76947551	29.07296471
5/17/15 14:58	29.44827553	29.13787241	29.34780706	29.81934392	28.65285126	27.19148544	28.74413385	29.2137653	28.51456755	29.27269006	28.66012468	28.22789497	29.1515685	28.2414493	29.77733265	29.10223797
5/17/15 15:13	29.44039722	29.14311804	29.33029852	29.81146393	28.64978225	27.17269045	28.72664471	29.19759083	28.4926578	29.25909503	28.73933847	28.21430311	29.16114491	28.24931536	29.77340408	29.09306277
5/17/15 15:28	29.44696248	29.13656101	29.34124136	29.81409059	28.63399877	27.18318067	28.74981782	29.17748203	28.49966892	29.25383244	28.73146086	28.10512983	29.15809787	28.24407132	29.75594378	29.0878198
5/17/15 15:43	29.44171027	29.14880079	29.31541627	29.80708615	28.62435332	27.15258419	28.70259714	29.19890227	28.48739946	29.24155305	28.72051973	28.21035709	29.15026263	28.24931536	29.77078503	29.07951842
5/17/15 15:58	29.42420293	29.13787241	29.3101637	29.8005195	28.48931693	27.1700679	28.73626374	29.1827278	28.4834557	29.2446229	28.71920679	28.21298777	29.15418025	28.24013829	29.74241204	29.08213991
5/17/15 16:13	29.42945513	29.13918382	29.31410313	29.7908884	28.63092976	27.16744534	28.71046725	29.18666213	28.48477029	29.2428687	28.71658092	28.19808058	29.15418025	28.2292132	29.7572533	29.07165396
5/17/15 16:28	29.43777112	29.14049523	29.3101637	29.7965795	28.61646158	27.14296815	28.69603871	29.16786478	28.4834557	29.23365916	28.70301392	28.17265066	29.146345	28.23314623	29.75201521	29.08213991
5/17/15 16:43	29.43383197	29.14880079	29.30885056	29.79395284	28.6269839	27.15389547	28.68773137	29.16130756	28.48082653	29.23629046	28.70170098	28.1805427	29.12762747	28.22265815	29.75332473	29.04980824
5/17/15 16:58	29.43777112	29.14180663	29.30753742	29.78957506	28.6269839	27.15914058	28.68773137	29.13813872	28.47688278	29.21611718	28.69776217	28.17659668	29.14199209	28.22396916	29.75201521	29.07427545
5/17/15 17:13	29.33666621	29.14748939	29.32504596	29.79395284	28.58270248	27.14165687	28.67723788	29.11409559	28.4659279	29.19989085	28.68813398	28.16870463	29.12762747	28.17677278	29.73717395	29.05679887
5/17/15 17:28	29.45133931	29.1514236	29.33029852	29.79789283	28.60681612	27.1578293	28.66106042	29.1315815	28.47118624	29.21743283	28.69382337	28.18185804	29.13023922	28.21566609	29.74415807	29.06597408
5/17/15 17:43	29.45396541	29.15273501	29.3329248	29.79220173	28.61777687	27.14427943	28.65275308	29.13289295	28.44971469	29.20953894	28.68550811	28.17001997	29.11805105	28.20911104	29.72495174	29.06728482
5/17/15 17:58	29.46053067	29.15798063	29.33992822	29.78957506	28.61207728	27.13772304	28.639199	29.13682728	28.45365844	29.21874848	28.6951363	28.1805427	29.13285097	28.21435508	29.73062634	29.07427545
5/17/15 18:13	29.45921762	29.15929204	29.34649392	29.78957506	28.62303803	27.14296815	28.64750634	29.14644453	28.43481606	29.21217024	28.69382337	28.17922736	29.11152168	28.21173306	29.72800729	29.05942036
5/17/15 18:28	29.4675336	29.15535782	29.35174648	29.79395284	28.62040745	27.13772304	28.65406477	29.14775597	28.44971469	29.22269542	28.6951363	28.17659668	29.12632159	28.21173306	29.72800729	29.04456527
5/17/15 18:43	29.47278581	29.16497479	29.36006303	29.79789283	28.62961447	27.14165687	28.65799983	29.162619	28.4484001	29.21217024	28.69119749	28.19018853	29.13023922	28.19687494	29.70225335	29.07558619
5/17/15 18:58	29.47541191	29.17022041	29.36794187	29.79789283	28.63662935	27.14427943	28.66761885	29.17311055	28.4308723	29.21743283	28.70739037	28.17133531	29.11935693	28.22003613	29.72800729	29.08650905
5/17/15 19:13	29.48066411	29.1662862	29.37363215	29.79789283	28.63925993	27.14690198	28.66761885	29.1827278	28.46329873	29.23234351	28.69907511	28.19150387	29.11543931	28.22134714	29.7223327	29.0847614
5/17/15 19:28	29.48329021	29.17284322	29.37625843	29.8005195	28.64057522	27.15520674	28.6728656	29.18928502	28.46329873	29.2376061	28.70301392	28.19413455	29.11805105	28.2292132	29.72931682	29.09437351
5/17/15 19:43	29.486354	29.17546603	29.38019785	29.79789283	28.6432058	27.15520674	28.6728656	29.19496794	28.46724249	29.24155305	28.70432685	28.19808058	29.11674518	28.23489425	29.72364222	29.09961649
5/17/15 19:58	29.486354	29.17940025	29.38676355	29.80314616	28.63925993	27.15258419	28.67417728	29.19627939	28.46987166	29.2428687	28.70432685	28.19808058	29.11413343	28.24276031	29.72800729	29.10398563
5/17/15 20:13	29.49291925	29.17677744	29.38151099	29.8005195	28.63925993	27.15520674	28.6728656	29.19759083	28.46987166	29.2446229	28.70432685	28.20114971	29.11282756	28.24669334	29.72669777	29.10791786
5/17/15 20:28	29.4916062	29.17940025	29.38938983	29.79789283	28.6432058	27.15651802	28.67417728	29.20021372	28.4659279	29.2428687	28.70301392	28.19939592	29.10586289	28.24669334	29.72495174	29.11316083
5/17/15 20:43	29.4916062	29.17677744	29.39639324	29.79395284	28.6432058	27.15127291	28.67155391	29.20152516	28.47250083	29.24593854	28.70432685	28.20378039	29.10890993	28.25062637	29.72495174	29.11447158
5/17/15 20:58	29.4916062	29.18071166	29.39770638	29.7908884	28.6432058	27.15651802	28.67155391	29.2028366	28.47118624	29.24593854	28.70170098	28.20378039	29.10890993	28.25499641	29.72495174	29.11709306
5/17/15 21:13	29.49029315	29.1837716	29.40033266	29.7908884	28.64583638	27.15914058	28.67155391	29.20545949	28.47381541	29.24593854	28.70301392	28.20641107	29.10586289	28.25499641	29.72364222	29.11840381
5/17/15 21:28	29.49291925	29.17940025	29.40033266	29.78826173	28.64057522	27.15914058	28.67024222	29.20677093	28.47118624	29.24593854	28.70038805	28.20641107	29.09933352	28.19993396	29.7223327	29.11971455
5/17/15 21:43	29.49291925	29.18071166	29.40558522	29.78563507	28.63794464	27.15914058	28.66761885	29.20545949	28.47118624	29.24725419	28.70170098	28.20641107	29.10716877	28.26155146	29.72364222	29.12102529
5/17/15 21:58	29.49817146	29.1837716	29.4112755	29.78957506	28.62961447	27.15914058	28.66761885	29.20545949	28.47250083	29.24725419	28.69907511	28.20904175	29.09802765	28.26155146	29.71840413	29.12102529
5/17/15 22:13	29.50079756	29.19688566	29.41652806	29.78826173	28.62566861	27.15914058	28.66761885	29.20808238	28.47118624	29.24856984	28.69907511	28.20904175	29.0954159	28.26286247	29.71971365	29.12102529
5/17/15 22:28	29.50254829	29.20125701	29.42046748	29.7869484	28.62303803	27.15914058	28.66761885	29.21114241	28.47381541	29.24988549	28.70038805	28.21167243	29.08845123	28.26286247	29.71971365	29.12408369
5/17/15 22:43	29.50254829	29.19688566	29.4244069	29.78563507	28.62566861	27.16307441	28.67024222	29.21245386	28.47250083	29.24988549	28.69907511	28.21430311	29.08714536	28.26286247	29.71971365	29.12539444
5/17/15 22:58	29.50079756	29.18901722	29.42309376	29.78038174	28.63925993	27.16875662	28.67024222	29.21638819	28.47513	29.25251679	28.70038805	28.21561845	29.08061599	28.2667955	29.71709461	29.12801592
5/17/15 23:13	29.50517439	29.19557425	29.42615775	29.78169507	28.62566861	27.16744534	28.66761885	29.18797358	28.47513	29.25251679	28.69776217	28.21561845	29.08061599	28.27116554	29.71709461	29.12932667
5/17/15 23:28	29.50079756	29.20125701	29.4244069	29.77775508	28.62961447	27.17137917	28.67024222	29.21901107	28.47513	29.25120114	28.69776217	28.21561845	29.0901924	28.27509857	29.71971365	29.13194815
5/17/15 23:43	29.49291925	29.19295144	29.42747089	29.77206397	28.62566861	27.16744534	28.66761885	29.21769963	28.47250083	29.25120114	28.6951363	28.21561845	29.07800424	28.27509857	29.71447556	29.12932667
5/17/15 23:58	29.49554535	29.18901722	29.42178062	29.77337731	28.63224505	27.17269045	28.67155391	29.21638819	28.47250083	29.25120114	28.68988456	28.21561845	29.07539249	28.27772059	29.71447556	29.13063741
5/18/15 0:13	29.4942323	29.19557425	29.4244069	29.77206397	28.63662935	27.16875662	28.66761885	29.21507674	28.46987166	29.24988549	28.69382337	28.21167243	29.07669836	28.27640958	29.71316604	29.12932667
5/18/15 0:28	29.49291925	29.19557425	29.42178062	29.76943731	28.63662935	27.16875662	28.66499548	29.21245386	28.46987166	29.25120114	28.6951363	28.21430311	29.08453361	28.28165362	29.71316604	29.1332589
5/18/15 0:43	29.49817146	29.18901722	29.4244069	29.77206397	28.62566861	27.16438569	28.66106042	29.21245386	28.46855707	29.24856984	28.69251043	28.21430311	29.08453361	28.28296463	29.71054699	29.13194815
5/18/15 0:58	29.50079756	29.19426284	29.43141031	29.77075064	28.61909216	27.16438569	28.66106042	29.2137653	28.46855707	29.24725419	28.69119749	28.21167243	29.07800424	28.27509857	29.70487239	29.12932667
5/18/15 1:13	29.50254829	29.20125701	29.43272345	29.77075064	28.61909216	27.16438569	28.6636838	29.2137653	28.46855707	29.24988549	28.69119749	28.21430311	29.07103957	28.27509857	29.70618192	29.12801592
5/18/15 1:28	29.50911354	29.20387982	29.43797601	29.77075064	28.61470786	27.16438569	28.66106042	29.2137653	28.46855707	29.25120114	28.69119749	28.21430311	29.0645102	28.27247655	29.70618192	29.12801592
5/18/15 1:43	29.51173965	29.20650263	29.43928915	29.76812398	28.61207728	27.16438569	28.6636838	29.20983097	28.46987166	29.25120114	28.69251043	28.21430311	29.06320433	28.27509857	29.70618192	29.12932667
5/18/15 1:58	29.5130527	29.20912544	29.44629257	29.75717955	28.61207728	27.16744534	28.6636838	29.21769963	28.47250083	29.25383244	28.69119749	28.21693379	29.06320433	28.27640958	29.70618192	29.13456964
5/18/15 2:13	29.5156788	29.20650263	29.44891885	29.62803526	28.61076199	27.16875662	28.66499548	29.22032252	28.47118624	29.25514808	28.69119749	28.21868758	29.05667495	28.2790316	29.70618192	29.13719113
5/18/15 2:28	29.51436575	29.21174825	29.34780706	29.76943731	28.61076199	27.1700679	28.66499548	29.21901107	28.47381541	29.25514808	28.69119749	28.21868758	29.05798083	28.28165362	29.70923747	29.13850187
5/18/15 2:43	29.51436575	29.21743101	29.45154513	29.76943731	28.6094467	27.17269045	28.66630717	29.22163396	28.47381541	29.25514808	28.68813398	28.22131826	29.05667495	28.28296463	29.70923747	29.13850187
5/18/15 2:58	29.5156788	29.21568247	29.45417141	29.76681065	28.6094467	27.1700679	28.66761885	29.22294541	28.47250083	29.25514808	28.68813398	28.2226336	29.05536908	28.28427564	29.70618192	29.14156027
5/18/15 3:13	29.51436575	29.21305965	29.45417141	29.76681065	28.60813141	27.17400173	28.66761885	29.22425685	28.47250083	29.25514808	28.68988456	28.2226336	29.05536908	28.28864568	29.70618192	29.14418176
5/18/15 3:28	29.5156788	29.21743101	29.45548455	29.76549731	28.60550083	27.17137917	28.66761885	29.22294541	28.47250083	29.25777938	28.68988456	28.2226336	29.05798083	28.2912677	29.70487239	29.14156027
5/18/15 3:43	29.51436575	29.21874241	29.45548455	29.76287065	28.60418554	27.17400173	28.66761885	29.22556829	28.47250083	29.25646373	28.68682104	28.2226336	29.05362791	28.28864568	29.70356287	29.14156027
5/18/15 3:58	29.51436575	29.21743101	29.45811083	29.76287065	28.60155496	27.17137917	28.66499548	29.22556829	28.47250083	29.25646373	28.68682104	28.2226336	29.05101616	28.2912677	29.70225335	29.14418176
5/18/15 4:13	29.5156788	29.21874241	29.45942397	29.76287065	28.60155496	27.17400173	28.66499548	29.22294541	28.47513	29.25646373	28.68682104	28.22131826	29.04840441	28.2912677	29.70225335	29.14156027
5/18/15 4:28	29.5183049	29.22005382	29.45942397	29.76287065	28.60155496	27.17400173	28.66630717	29.22556829	28.47250083	29.25646373	28.68419517	28.2226336	29.04709854	28.2912677	29.6996343	29.14156027
5/18/15 4:43	29.5183049	29.22136522	29.4638011	29.76287065	28.60155496	27.17531301	28.66893054	29.22556829	28.47250083	29.25646373	28.68682104	28.2226336	29.04709854	28.29257871	29.6996343	29.14156027
5/18/15 4:58	29.5183049	29.22136522	29.46511424	29.76155732	28.59892439	27.17531301	28.66893054	29.22556829	28.47381541	29.25777938	28.68419517	28.2226336	29.04579267	28.29520073	29.6996343	29.14287101
5/18/15 5:13	29.5183049	29.22136522	29.4638011	29.76024399	28.60155496	27.17793556	28.66893054	29.22731688	28.47250083	29.25777938	28.68550811	28.22394895	29.04448679	28.29520073	29.6996343	29.14680324
5/18/15 5:28	29.5183049	29.22267663	29.46511424	29.76155732	28.60155496	27.17793556	28.66893054	29.22731688	28.47118624	29.25777938	28.68419517	28.22526429	29.03795742	28.29388972	29.70094383	29.14287101
5/18/15 5:43	29.51699185	29.22398803	29.46511424	29.76024399	28.60155496	27.17793556	28.66893054	29.22731688	28.47381541	29.25909503	28.68419517	28.22394895	29.04187504	28.29388972	29.6996343	29.14680324
5/18/15 5:58	29.51699185	29.22661084	29.46511424	29.75717955	28.59892439	27.17793556	28.66893054	29.22731688	28.47118624	29.25777938	28.68419517	28.22394895	29.04187504	28.29388972	29.6996343	29.14811399
5/18/15 6:13	29.5156788	29.22136522	29.46511424	29.75717955	28.59892439	27.17793556	28.66893054	29.22862833	28.47381541	29.25909503	28.68419517	28.2226336	29.04056917	28.29651174	29.69701526	29.1454925
5/18/15 6:28	29.51436575	29.22136522	29.46117482	29.75586622	28.59892439	27.17793556	28.66761885	29.22731688	28.47381541	29.25909503	28.68419517	28.22394895	29.03926329	28.29651174	29.69832478	29.14680324
5/18/15 6:43	29.50648744	29.21305965	29.45285827	29.74929956	28.59585538	27.17662428	28.66630717	29.22862833	28.47381541	29.25909503	28.68419517	28.22394895	29.03926329	28.29782275	29.69701526	29.14680324
5/18/15 6:58	29.4916062	29.21174825	29.44191543	29.74010623	28.59892439	27.17793556	28.66630717	29.22556829	28.47250083	29.25909503	28.68419517	28.22000292	29.03795742	28.29651174	29.69701526	29.14680324
5/18/15 7:13	29.47541191	29.19295144	29.42615775	29.72522181	28.60155496	27.17924684	28.66237211	29.22556829	28.46855707	29.25383244	28.68025636	28.21868758	29.03491038	28.29388972	29.69570574	29.14024953
5/18/15 7:28	29.45790457	29.18770582	29.40864922	29.71690404	28.60155496	27.17793556	28.65537645	29.22294541	28.46461332	29.24988549	28.67763049	28.21430311	29.0336045	28.29257871	29.69308669	29.13850187
5/18/15 7:43	29.44827553	29.17808885	29.38676355	29.70902405	28.60155496	27.17400173	28.6422596	29.21245386	28.45628761	29.24155305	28.67369168	28.20772641	29.02185163	28.28296463	29.68872161	29.12801592
5/18/15 7:58	29.43645807	29.16497479	29.37056815	29.70070628	28.60023967	27.16744534	28.63788731	29.20414805	28.44708552	29.22971221	28.66668936	28.19281921	29.01880459	28.27509857	29.68086448	29.11709306
5/18/15 8:13	29.42682903	29.15535782	29.35305962	29.69807962	28.59892439	27.16176313	28.63264057	29.18928502	28.44445635	29.21874848	28.66012468	28.18755785	29.01488697	28.26286247	29.67562639	29.10529637
5/18/15 8:28	29.41194779	29.14311804	29.33555108	29.68450852	28.58796364	27.15127291	28.62039817	29.18141636	28.43613064	29.21085459	28.65180942	28.18185804	29.08061599	28.2536854	29.66733274	29.096995
5/18/15 8:43	29.40800864	29.12825544	29.32767224	29.69151296	28.58533306	27.14559071	28.61515143	29.17048766	28.42955772	29.19989085	28.64524474	28.173966	29.01488697	28.24407132	29.66733274	29.09306277
5/18/15 8:58	29.39444045	29.12169842	29.3101637	29.68582185	28.57305703	27.12941828	28.59241554	29.15737323	28.42254659	29.19331261	28.63868006	28.17001997	29.0083576	28.23751627	29.66340418	29.07558619
5/18/15 9:13	29.37868384	29.11251858	29.29790773	29.68319519	28.57042645	27.12941828	28.58148483	29.14513309	28.4133445	29.18761146	28.63868006	28.16168948	29.0083576	28.22659118	29.66340418	29.06728482
5/18/15 9:28	29.36774175	29.11120717	29.27777291	29.67925519	28.56911116	27.1163055	28.56661906	29.13027006	28.40677157	29.17971757	28.63167774	28.15511278	29.00574585	28.21872512	29.65511053	29.05417739
5/18/15 9:43	29.35154745	29.09197323	29.25238554	29.67268854	28.56253471	27.10013307	28.54912992	29.10753837	28.40107504	29.16875384	28.62511306	28.14678229	29.00574585	28.20911104	29.64987244	29.04325453
5/18/15 9:58	29.34366915	29.07754777	29.24975926	29.66831076	28.56516529	27.10013307	28.54257149	29.09923256	28.39450211	29.17138513	28.62117425	28.14152092	28.99094594	28.19993396	29.63503119	29.03407932
5/18/15 10:13	29.33404011	29.07885917	29.23881642	29.6656841	28.54192851	27.08264936	28.53426414	29.08874101	28.39713128	29.17445498	28.61811073	28.13494422	28.99094594	28.1793948	29.64201531	29.02971018
5/18/15 10:28	29.32616181	29.06661939	29.21736847	29.65911744	28.53535206	27.08264936	28.52770572	29.08174665	28.37565973	29.16480689	28.6167978	28.12398305	28.98833419	28.17546177	29.64201531	29.02184572
5/18/15 10:43	29.31915887	29.06268518	29.21474219	29.65517745	28.53798264	27.06516566	28.52245897	29.06994366	28.38617641	29.16349124	28.60892018	28.12135237	28.98833419	28.16497368	29.63241214	29.00961212
5/18/15 10:58	29.30865446	29.06268518	29.19985993	29.64817301	28.53140619	27.05948345	28.5198356	29.05639207	28.38354724	29.156913	28.60629431	28.11872168	28.9774519	28.15142657	29.61364232	29.00830137
5/18/15 11:13	29.30033848	29.04913399	29.18366454	29.64685968	28.47309502	27.03150952	28.5198356	29.01180299	28.36864861	29.13498553	28.5887885	28.10118381	28.9774519	28.14443452	29.62324548	28.99344628
5/18/15 11:28	29.30996751	29.0517568	29.20905191	29.65386411	28.52439131	27.05817218	28.516775	29.01617447	28.35243539	29.1134966	28.59272731	28.07706923	28.97614603	28.13525744	29.61102327	28.97990194
5/18/15 11:43	29.29902542	29.0207202	29.10969097	29.64160635	28.52439131	27.04768195	28.54912992	28.93923645	28.35813193	29.10691836	28.59404024	28.10512983	28.97875777	28.10423019	29.60272963	28.96417302
5/18/15 11:58	29.31390667	29.04913399	29.19854679	29.65079967	28.48668635	27.00703234	28.50059755	28.9890713	28.33797495	29.09069203	28.56865682	28.06479271	28.9722284	28.08281702	29.45257103	28.96417302
5/18/15 12:13	29.29902542	29.03427139	29.19416966	29.65386411	28.51913016	27.02888697	28.516775	29.01748591	28.35112081	29.1205134	28.58616263	28.07969991	28.97875777	28.09374211	29.59880106	28.9545609
5/18/15 12:28	29.28808333	29.02640296	29.18366454	29.64160635	28.51649958	27.0153371	28.516775	29.01748591	28.35550276	29.11744355	28.58484969	28.08101525	28.91999342	28.08412803	29.5839598	28.90737414
5/18/15 12:43	29.27495283	29.01416318	29.17972512	29.63197525	28.51781487	27.01927093	28.50628152	29.00655722	28.36470485	29.10691836	28.59010144	28.0740001	28.98572244	28.07451395	29.47265038	28.9545609
5/18/15 12:58	29.27363978	29.02203161	29.16221658	29.63897969	28.50553883	27.00878071	28.51021657	29.00131144	28.35813193	29.10560271	28.58747556	28.07706923	28.9774519	28.07189193	29.59225345	28.93970581
5/18/15 13:13	29.26007159	28.98312658	29.14339491	29.61884193	28.49501651	26.98692607	28.50365815	28.9890713	28.35112081	29.09727027	28.57653443	28.07268476	28.95481674	28.03299862	29.58701536	28.92747221
5/18/15 13:28	29.26138464	28.99798918	29.16221658	29.62672192	28.50027767	26.99785339	28.49403912	28.97814261	28.3432333	28.99771954	28.48769244	28.06216203	28.97875777	28.04392371	29.58701536	28.92747221
5/18/15 13:43	29.25875853	28.99143215	29.15521317	29.61884193	28.50422354	26.98692607	28.46867986	28.9488537	28.32044715	29.07841265	28.55902862	28.05120086	28.97092253	28.05310078	29.58701536	28.92747221
5/18/15 13:58	29.26269769	28.99012075	29.14733433	29.62803526	28.50422354	26.98823735	28.46430758	28.96502817	28.30949228	29.06920311	28.55377688	28.03234764	28.97092253	28.0303766	29.57610267	28.92091849
5/18/15 14:13	29.25613243	28.97919237	29.14339491	29.62540859	28.39505451	26.94802483	28.40265835	28.90295318	28.32833466	29.07578135	28.55902862	28.03234764	28.96134611	28.01945151	29.58003123	28.89819894
5/18/15 14:28	29.25044255	28.98443799	29.14733433	29.62803526	28.4963318	26.9856148	28.47523829	28.95409948	28.32307632	29.0718344	28.55377688	28.00384859	28.93348746	28.01682949	29.55078523	28.88989757
5/18/15 14:43	29.24256424	28.99012075	29.14033091	29.61446416	28.47879461	26.97381329	28.45381409	28.94185934	28.2810096	29.04859128	28.52664287	28.04593949	28.93609921	27.97793618	29.53987254	28.86717802
5/18/15 14:58	29.22636995	28.95908415	29.11756982	29.56324422	28.4801099	26.97075364	28.47130323	28.95016514	28.31475062	29.06613326	28.55115101	27.97841867	28.95220499	28.01158545	29.56257093	28.9060634
5/18/15 15:13	29.24519034	28.98443799	29.14339491	29.6118375	28.47616403	26.9856148	28.45643746	28.93136779	28.30291935	29.05166113	28.52139113	28.03234764	28.96134611	28.02207353	29.56780902	28.9060634
5/18/15 15:28	29.20886261	28.97132394	29.14733433	29.60921083	28.46783386	26.96681981	28.43238989	28.90164173	28.24201024	28.99596534	28.5336452	28.037609	28.95612262	28.01289646	29.56126141	28.90344191
5/18/15 15:43	29.23687436	28.95383853	29.13507835	29.60133084	28.46783386	26.95326994	28.44288338	28.92043909	28.30949228	29.05955502	28.54808749	28.04593949	28.92913454	28.00459339	29.5547138	28.88727608
5/18/15 15:58	29.21936701	28.94553296	29.13507835	29.60133084	28.47484874	26.94802483	28.45119072	28.937925	28.28276238	29.02841801	28.52926874	28.05777756	28.92391105	27.98186921	29.54118206	28.75707559
5/18/15 16:13	29.2329352	28.94553296	29.14033091	29.59169974	28.45555783	26.92660729	28.43238989	28.93530212	28.29459365	29.04727563	28.54808749	28.037609	28.94132271	28.00459339	29.55602332	28.88596534
5/18/15 16:28	29.2329352	28.95514994	29.14470805	29.58075531	28.45994213	26.94671355	28.43501326	28.93530212	28.29064989	29.04859128	28.5336452	28.037609	28.93174629	28.00328238	29.55602332	28.88203311
5/18/15 16:43	29.2250569	28.95777275	29.14033091	29.56630866	28.43539006	26.94671355	28.43501326	28.9178162	28.27049292	29.00956038	28.53627107	28.01744044	28.91999342	28.01027444	29.53987254	28.88334385
5/18/15 16:58	29.24256424	28.96432977	29.15390003	29.58075531	28.45424254	26.93884588	28.45119072	28.9287449	28.28276238	29.03675045	28.53627107	28.03497832	28.89431122	27.98580224	29.5490392	28.87547939
5/18/15 17:13	29.23162215	28.95646134	29.14164405	29.57156199	28.4463508	26.9318524	28.43238989	28.91650476	28.27575126	29.01920847	28.51613939	28.04199347	28.90519351	27.81100084	29.47134085	28.86717802
5/18/15 17:28	29.23993814	28.96826399	29.14733433	29.57287532	28.42223716	26.91436869	28.42277086	28.9178162	28.2634818	29.03806609	28.52139113	28.03892434	28.91868755	27.9805582	29.52372176	28.8606243
5/18/15 17:43	29.20185967	28.96170696	29.14602119	29.55142424	28.42749832	26.92267345	28.42277086	28.93136779	28.2367519	29.02052412	28.50388532	27.97008818	28.9160758	27.98886127	29.49971385	28.89295597
5/18/15 17:58	29.2355613	28.96695259	29.15521317	29.57944198	28.41522228	26.92529601	28.41752412	28.91257043	28.24201024	28.9946497	28.50519825	28.02138647	28.91172288	27.99410531	29.51019003	28.88334385
5/18/15 18:13	29.23687436	28.96564118	29.14339491	29.57418865	28.41653757	26.92529601	28.42801761	28.92175053	28.25690887	29.02578671	28.51613939	28.02708628	28.89692297	27.97531416	29.49665829	28.88596534
5/18/15 18:28	29.24387729	28.98181518	29.166156	29.58075531	28.42355245	26.91830253	28.42670592	28.93530212	28.23017898	29.00166649	28.51745232	28.00384859	28.8956171	27.99017228	29.50495194	28.88727608
5/18/15 18:43	29.25044255	28.97263534	29.17797426	29.58381975	28.42618303	26.92136217	28.44157169	28.94317078	28.25953805	29.0354348	28.51745232	28.01744044	28.8799466	27.98886127	29.50626146	28.8606243
5/18/15 18:58	29.25875853	28.97788096	29.15521317	29.59432641	28.43144419	26.92922984	28.43763663	28.95672236	28.26523458	29.03806609	28.51613939	28.03234764	28.85557028	27.98186921	29.49403925	28.87810088
5/18/15 19:13	29.26138464	28.96826399	29.19023024	29.58775975	28.43539006	26.9318524	28.43894832	28.96196814	28.26917834	29.04332869	28.52007819	28.03366298	28.87298194	27.99148329	29.50233289	28.87547939
5/18/15 19:28	29.26269769	28.98443799	29.1954828	29.58381975	28.44372022	26.93447495	28.44419506	28.96633962	28.27049292	29.02315541	28.51745232	28.04023968	28.87428781	27.99803834	29.50102337	28.87242099
5/18/15 19:43	29.26794989	28.99143215	29.20117307	29.58381975	28.4463508	26.93709751	28.44419506	28.9689625	28.25822346	29.01657717	28.51613939	28.05514688	28.87428781	28.01158545	29.50364241	28.87242099
5/18/15 19:58	29.26926294	28.99012075	29.20379935	29.57944198	28.44503551	26.93578623	28.44157169	28.97027395	28.27969502	29.04069739	28.51351351	28.04593949	28.88386423	28.01027444	29.51019003	28.89819894
5/18/15 20:13	29.26926294	28.99143215	29.20642563	29.58250642	28.44240493	26.9196138	28.43632495	28.97158539	28.26523458	29.04727563	28.52139113	28.0310323	28.8799466	28.00896343	29.50233289	28.90737414
5/18/15 20:28	29.26007159	28.9870608	29.19023024	29.56630866	28.45029667	26.93709751	28.44288338	28.97814261	28.27706585	29.04332869	28.51613939	28.04462415	28.87167607	28.01945151	29.50495194	28.90737414
5/18/15 20:43	29.27495283	28.99274356	29.21736847	29.58775975	28.45292725	26.93884588	28.44419506	28.97945405	28.27706585	29.05166113	28.51613939	28.04857018	28.87559369	28.02207353	29.50757098	28.90737414
5/18/15 20:58	29.27057599	28.99667777	29.21605533	29.57812865	28.45994213	26.94277972	28.44419506	28.98120264	28.23412273	29.04069739	28.50651119	28.04023968	28.87167607	28.01420747	29.50102337	28.90082043
5/18/15 21:13	29.27495283	29.00061199	29.21999475	29.57550198	28.45424254	26.93884588	28.44550675	28.97683116	28.26216722	29.04332869	28.51482645	28.04023968	28.87559369	28.02513256	29.50102337	28.9060634
5/18/15 21:28	29.27757893	28.99798918	29.22393417	29.57287532	28.45555783	26.94277972	28.44681843	28.97945405	28.27049292	29.04727563	28.51745232	28.04462415	28.87689956	28.02644357	29.49403925	28.91436477
5/18/15 21:43	29.27757893	29.00192339	29.22656045	29.57418865	28.45424254	26.94409099	28.44681843	28.98251409	28.27312209	29.05297678	28.51745232	28.04725484	28.85687615	28.02644357	29.49971385	28.91436477
5/18/15 21:58	29.28020503	29.00629475	29.22787359	29.57550198	28.45161196	26.94540227	28.44681843	28.98382553	28.27443668	29.05297678	28.51482645	28.04593949	28.87298194	28.02906559	29.49534877	28.91436477
5/18/15 22:13	29.28283113	28.99930058	29.23225072	29.57550198	28.45029667	26.94540227	28.44550675	28.98513697	28.27706585	29.05166113	28.51745232	28.04725484	28.86645257	28.02906559	29.49971385	28.91698626
5/18/15 22:28	29.28677028	29.0032348	29.23750328	29.57418865	28.4463508	26.94540227	28.44550675	28.98644842	28.27706585	29.05429242	28.51745232	28.04725484	28.85818203	28.02906559	29.49534877	28.91960775
5/18/15 22:43	29.28283113	29.01547458	29.2414427	29.57287532	28.44240493	26.94540227	28.44288338	28.98644842	28.27443668	29.05297678	28.51613939	28.04725484	28.86645257	28.02906559	29.49665829	28.918297
5/18/15 22:58	29.29639932	29.0194088	29.2480084	29.57418865	28.44240493	26.94802483	28.44288338	28.9890713	28.27575126	29.05823937	28.51745232	28.04988552	28.86253494	28.0303766	29.49534877	28.91960775
5/18/15 23:13	29.29639932	29.0194088	29.25369868	29.57418865	28.43977435	26.94802483	28.44550675	28.99169419	28.27575126	29.05955502	28.51745232	28.0525162	28.85818203	28.0303766	29.49403925	28.92091849
5/18/15 23:28	29.29639932	29.02203161	29.25632496	29.57024866	28.43977435	26.95195866	28.44681843	28.99300563	28.27838043	29.05955502	28.51613939	28.05383154	28.85687615	28.03430963	29.49534877	28.93315209
5/18/15 23:43	29.29902542	29.02640296	29.25895124	29.56893533	28.43977435	26.95326994	28.44681843	28.99562852	28.27969502	29.06350196	28.51745232	28.05383154	28.85426441	28.03824266	29.49534877	28.93577358
5/18/15 23:58	29.30165153	29.03033718	29.26289066	29.57156199	28.43802064	26.95326994	28.44550675	28.99868856	28.2810096	29.06350196	28.51613939	28.05514688	28.85426441	28.0426127	29.49534877	28.93708432
5/19/15 0:13	29.30165153	29.02771437	29.2642038	29.56893533	28.43670535	26.95458122	28.44681843	29	28.2810096	29.06350196	28.51745232	28.05646222	28.85165266	28.04654573	29.49534877	28.9423273
5/19/15 0:28	29.30427763	29.02378015	29.26858093	29.56762199	28.43539006	26.95458122	28.44681843	29	28.2810096	29.06481761	28.51613939	28.05646222	28.85426441	28.04785674	29.49403925	28.94363804
5/19/15 0:43	29.30427763	29.03295999	29.27120721	29.56499533	28.43539006	26.95458122	28.44681843	29.00262289	28.2810096	29.06481761	28.51613939	28.05953135	28.85034678	28.06009284	29.49403925	28.94800718
5/19/15 0:58	29.30690373	29.03033718	29.26989407	29.56193089	28.44240493	26.96550853	28.44987903	29.00262289	28.2810096	29.06788746	28.51613939	28.05953135	28.85034678	28.06009284	29.49403925	28.94800718
5/19/15 1:13	29.30165153	29.03427139	29.27252035	29.56193089	28.43977435	26.96550853	28.44987903	29.00524577	28.28276238	29.06613326	28.51613939	28.05953135	28.85034678	28.06271486	29.4914202	28.94800718
5/19/15 1:28	29.30427763	29.03820561	29.27514663	29.55930423	28.43539006	26.96550853	28.44987903	29.00655722	28.28276238	29.06788746	28.51613939	28.06084669	28.85557028	28.0679589	29.48880116	28.95062867
5/19/15 1:43	29.30165153	29.0355828	29.28039919	29.55930423	28.43275948	26.96681981	28.44987903	29.00262289	28.28276238	29.06920311	28.51351351	28.06084669	28.85165266	28.0679589	29.49011068	28.94800718
5/19/15 1:58	29.30427763	29.03820561	29.28039919	29.55930423	28.43977435	26.96813109	28.45119072	29.00655722	28.2810096	29.06613326	28.51351351	28.06084669	28.84904091	28.06926991	29.48749163	28.95062867
5/19/15 2:13	29.30427763	29.04388837	29.28477633	29.55799089	28.42881361	26.96550853	28.44681843	29.00524577	28.28276238	29.06920311	28.51482645	28.06084669	28.85165266	28.07189193	29.48749163	28.95062867
5/19/15 2:28	29.30690373	29.03820561	29.28477633	29.55799089	28.42486774	26.95764087	28.44681843	29.00262289	28.27969502	29.06481761	28.51351351	28.06084669	28.84904091	28.07320294	29.48749163	28.95193941
5/19/15 2:43	29.30690373	29.04388837	29.28871575	29.55667756	28.42618303	26.96550853	28.44681843	29.00524577	28.27969502	29.06788746	28.51351351	28.06216203	28.84338212	28.07189193	29.48487259	28.95062867
5/19/15 2:58	29.30996751	29.04519977	29.29134203	29.55667756	28.42486774	26.96681981	28.44681843	29.00393433	28.28276238	29.06788746	28.51176293	28.06347737	28.84077037	28.07189193	29.48487259	28.95193941
5/19/15 3:13	29.31259362	29.04913399	29.29265517	29.55667756	28.42223716	26.96681981	28.44856735	29.00655722	28.2810096	29.06788746	28.51351351	28.06084669	28.84077037	28.07320294	29.48487259	28.95193941
5/19/15 3:28	29.31259362	29.04519977	29.29528145	29.55667756	28.42223716	26.96681981	28.44856735	29.00655722	28.2810096	29.07051876	28.51176293	28.06347737	28.84077037	28.07757298	29.48487259	28.9545609
5/19/15 3:43	29.31390667	29.04782258	29.29790773	29.55536423	28.41916815	26.96944237	28.44987903	29.00655722	28.2810096	29.07051876	28.51176293	28.06347737	28.83685275	28.07757298	29.48356307	28.9545609
5/19/15 3:58	29.31653277	29.05044539	29.30228486	29.55536423	28.41785286	26.96944237	28.44856735	29.0091801	28.2810096	29.06920311	28.51176293	28.06479271	28.83554687	28.07757298	29.48356307	28.9545609
5/19/15 4:13	29.31653277	29.05700242	29.30228486	29.5540509	28.41785286	26.96944237	28.45119072	29.0091801	28.28407697	29.0718344	28.51045	28.06479271	28.834241	28.080195	29.48225354	28.95587164
5/19/15 4:28	29.31653277	29.0530682	29.303598	29.5540509	28.41916815	26.97075364	28.45119072	29.01049155	28.28276238	29.0718344	28.51045	28.06479271	28.834241	28.08150601	29.48094402	28.95587164
5/19/15 4:43	29.31390667	29.04913399	29.303598	29.55273757	28.41916815	26.97381329	28.4525024	29.01049155	28.28276238	29.0718344	28.51045	28.06479271	28.83162925	28.08412803	29.48225354	28.95980387
5/19/15 4:58	29.31653277	29.0530682	29.303598	29.55142424	28.41916815	26.97206492	28.4525024	29.01049155	28.28407697	29.0744657	28.51045	28.06479271	28.83162925	28.08543904	29.48356307	28.95980387
5/19/15 5:13	29.31653277	29.05437961	29.303598	29.55142424	28.41785286	26.97206492	28.4525024	29.01180299	28.28539155	29.0744657	28.50913706	28.06479271	28.834241	28.08412803	29.48225354	28.95718239
5/19/15 5:28	29.31521972	29.05437961	29.30491114	29.54879757	28.41916815	26.97206492	28.4525024	29.01180299	28.28276238	29.0718344	28.50651119	28.06479271	28.83293512	28.08675005	29.48225354	28.95980387
5/19/15 5:43	29.31653277	29.05437961	29.30491114	29.54879757	28.41653757	26.97206492	28.45119072	29.01049155	28.28407697	29.0718344	28.50782412	28.06479271	28.8290175	28.08675005	29.48094402	28.95718239
5/19/15 5:58	29.31653277	29.05700242	29.30491114	29.54748424	28.41522228	26.97206492	28.45119072	29.01049155	28.28276238	29.0718344	28.50782412	28.06479271	28.83162925	28.08675005	29.47919799	28.95980387
5/19/15 6:13	29.30996751	29.05044539	29.303598	29.54748424	28.41653757	26.97381329	28.45119072	29.01049155	28.28407697	29.0718344	28.50782412	28.06479271	28.8290175	28.08675005	29.47919799	28.95980387
5/19/15 6:28	29.30296458	29.04782258	29.29922087	29.54310647	28.41916815	26.96944237	28.4525024	29.01311444	28.28276238	29.0718344	28.50651119	28.06479271	28.8290175	28.08937207	29.47788847	28.95718239
5/19/15 6:43	29.29902542	29.04782258	29.29002889	29.53916647	28.41785286	26.97206492	28.44987903	29.01180299	28.28276238	29.0744657	28.50782412	28.06479271	28.8290175	27.99148329	29.47788847	28.96242536
5/19/15 6:58	29.28677028	29.0368942	29.27120721	29.52997315	28.41522228	26.97075364	28.44681843	29.01049155	28.27969502	29.06920311	28.50651119	28.06216203	28.8290175	28.07626197	29.47788847	28.95718239
5/19/15 7:13	29.27057599	29.03033718	29.25895124	29.52428205	28.41653757	26.96813109	28.44550675	29.00524577	28.27838043	29.06613326	28.50388532	28.05777756	28.82466458	28.08543904	29.47526942	28.95587164
5/19/15 7:28	29.26138464	29.01547458	29.24406898	29.51377539	28.42223716	26.96550853	28.44157169	29.00393433	28.27312209	29.05823937	28.50125945	28.05383154	28.82205283	28.080195	29.47265038	28.94800718
5/19/15 7:43	29.24519034	29.00192339	29.21868161	29.50677095	28.4301289	26.95632959	28.43763663	28.99693997	28.26786375	29.05297678	28.49732064	28.04593949	28.81291171	28.06926991	29.46741229	28.93970581
5/19/15 7:58	29.2329352	28.98443799	29.20248621	29.5002043	28.42881361	26.95195866	28.42932929	28.99169419	28.25953805	29.04595998	28.49294419	28.03892434	28.81682934	28.06664789	29.46173769	28.92921987
5/19/15 8:13	29.22111775	28.97656956	29.19023024	29.49363764	28.42223716	26.94671355	28.42014749	28.97945405	28.25559429	29.0328035	28.48637951	28.03234764	28.81552346	28.04916775	29.45780912	28.90999563
5/19/15 8:28	29.21411481	28.96695259	29.17009542	29.4905732	28.41653757	26.94146844	28.40659341	28.96633962	28.245954	29.02315541	28.48112776	28.0244556	28.81813521	28.03693165	29.45257103	28.89819894
5/19/15 8:43	29.20492345	28.94946718	29.15258689	29.48137987	28.40733055	26.9318524	28.39609992	28.94448222	28.24201024	29.01526152	28.47850189	28.01744044	28.81552346	28.03168761	29.44034882	28.87679014
5/19/15 8:58	29.19660747	28.94422156	29.14164405	29.48794653	28.40601526	26.92529601	28.37861078	28.92043909	28.2367519	29.01087603	28.47412544	28.01480976	28.81682934	28.02513256	29.43642025	28.88072237
5/19/15 9:13	29.19135526	28.94815578	29.13639149	29.47743988	28.40163096	26.91567997	28.35543767	28.90295318	28.2284262	28.9920184	28.4728125	28.00823306	28.81160584	28.01945151	29.43249168	28.87111025
5/19/15 9:28	29.17253487	28.93460459	29.12150924	29.47743988	28.39768509	26.90912358	28.34057189	28.89508452	28.22579703	28.98412451	28.46624782	28.00384859	28.80072355	28.01289646	29.42550756	28.86455653
5/19/15 9:43	29.16159278	28.92280194	29.10837783	29.47437544	28.39373922	26.89819626	28.32876672	28.88809015	28.22448244	28.9893871	28.46756076	28.00121791	28.80594705	28.00197137	29.42288852	28.85800282
5/19/15 9:58	29.14977532	28.92149053	29.097435	29.46386878	28.38146319	26.88770604	28.33270178	28.8775986	28.2192241	28.98412451	28.46099608	27.99332586	28.79941768	27.99017228	29.42026947	28.85494441
5/19/15 10:13	29.13620713	28.85417173	29.08517902	29.45992879	28.36831029	26.87284489	28.32177107	28.86798135	28.2108984	28.97579207	28.45661963	27.99201052	28.79680593	27.9805582	29.42026947	28.8483907
5/19/15 10:28	29.13051724	28.89701097	29.07992646	29.45555102	28.36962558	26.87284489	28.31783601	28.86273557	28.20432547	28.96921383	28.45136788	27.97841867	28.79419418	27.96570008	29.42026947	28.84052624
5/19/15 10:43	29.12132589	28.88914254	29.06504421	29.44767102	28.36129541	26.86454013	28.31258927	28.84393822	28.20432547	28.96789818	28.44611614	27.97973401	28.7928883	27.95783402	29.41372186	28.83222487
5/19/15 10:58	29.11869979	28.88389691	29.06241793	29.46255545	28.35734955	26.8606063	28.30428192	28.83169808	28.18942684	28.96263558	28.44742908	27.97315731	28.78331189	27.94428691	29.40804726	28.82698189
5/19/15 11:13	29.12526504	28.88783113	29.06110479	29.46518212	28.3507731	26.85273863	28.30428192	28.82076938	28.18811226	28.95430314	28.44480321	27.97315731	28.78070014	27.9307398	29.40673774	28.8121268
5/19/15 11:28	29.11738674	28.87952556	29.05979165	29.45861546	28.35471897	26.84181131	28.30297024	28.81552361	28.18942684	28.9529875	28.44480321	27.97008818	28.7724296	27.93205081	29.38927743	28.79727171
5/19/15 11:43	29.12001284	28.87559135	29.05147509	29.45992879	28.34901938	26.83525492	28.30034687	28.80066058	28.18811226	28.9477249	28.44480321	27.97008818	28.77112373	27.90670461	29.39495203	28.79727171
5/19/15 11:58	29.11476064	28.86903432	29.04096997	29.45861546	28.34507351	26.83263237	28.30865421	28.8063435	28.1841685	28.85869936	28.42423388	27.96351147	28.76328848	27.89709053	29.38927743	28.77061993
5/19/15 12:13	29.11607369	28.8651001	29.04490939	29.45423768	28.34770409	26.82039377	28.30865421	28.80896639	28.1841685	28.93676117	28.43911382	27.95693477	28.76590023	27.88922446	29.38796791	28.77848439
5/19/15 12:28	29.1130099	28.85417173	29.04359625	29.46124212	28.35866484	26.82695016	28.31521264	28.81290072	28.17189904	28.93281422	28.43386207	27.9525503	28.75937086	27.88266941	29.38272982	28.7636293
5/19/15 12:43	29.1025055	28.85154892	29.02477458	29.45029769	28.36129541	26.82301633	28.30034687	28.81027783	28.17452821	28.93018292	28.43254914	27.94991962	28.76590023	27.87961039	29.37618221	28.7636293
5/19/15 12:58	29.09987939	28.85417173	29.0352797	29.45555102	28.35603426	26.82563888	28.31652432	28.79934914	28.17058445	28.92886728	28.42729739	27.9459736	28.77373548	27.8809214	29.3814203	28.76494005
5/19/15 13:13	29.07274301	28.85679454	29.028714	29.45686435	28.32227516	26.80815518	28.30034687	28.78754614	28.16006777	28.92623598	28.44042675	27.91922833	28.78200602	27.87174432	29.38534887	28.76494005
5/19/15 13:28	29.09725329	28.85023751	29.03134028	29.45555102	28.34112764	26.8068439	28.3069053	28.78317466	28.16269694	28.92623598	28.42598446	27.93501242	28.77678252	27.87436634	29.38665839	28.76494005
5/19/15 13:43	29.09156341	28.84324335	29.02740086	29.45292435	28.34244293	26.81208901	28.30559361	28.77399456	28.15831499	28.92316613	28.43648795	27.93238174	28.78331189	27.86213025	29.38272982	28.75969707
5/19/15 13:58	29.06617776	28.82838075	28.99763635	29.42359328	28.34244293	26.81077773	28.30165855	28.77006023	28.15042748	28.9069398	28.42423388	27.92580504	28.78331189	27.8691223	29.37443618	28.75838633
5/19/15 14:13	29.07405606	28.8314407	29.01120546	29.43803993	28.33849706	26.80028751	28.28679278	28.76044298	28.15305665	28.91395659	28.42861033	27.92185901	28.71758287	27.84596112	29.36526952	28.65352687
5/19/15 14:28	29.06355166	28.82313513	28.99894949	29.43147327	28.32359045	26.79591658	28.28941615	28.7551972	28.14779831	28.90167721	28.4176692	27.92185901	28.78200602	27.86650028	29.38403934	28.7544541
5/19/15 14:43	29.07405606	28.82706935	29.0059529	29.43147327	28.32227516	26.79329403	28.28941615	28.7551972	28.13684344	28.90167721	28.40979158	27.91089784	28.76981785	27.85819721	29.37312666	28.74615273
5/19/15 14:58	29.06749081	28.81657811	29.00463976	29.43147327	28.32227516	26.79766495	28.29378844	28.75082572	28.14253997	28.90036156	28.42160801	27.91747455	28.7724296	27.87698837	29.38272982	28.74746347
5/19/15 15:13	29.06617776	28.82575794	28.98275409	29.43409993	28.32490574	26.79329403	28.29116507	28.75257432	28.13684344	28.88676653	28.41241746	27.91352852	28.78331189	27.85819721	29.37749173	28.73959901
5/19/15 15:28	29.06486471	28.82182373	29.00026263	29.43015993	28.31964458	26.78936019	28.28416941	28.73902273	28.12063022	28.88413523	28.40672807	27.89862133	28.77678252	27.86081924	29.3814203	28.74484198
5/19/15 15:43	29.06486471	28.82444654	28.99632321	29.42359328	28.32095987	26.78804892	28.2854811	28.74295706	28.12895593	28.88281958	28.40672807	27.9030058	28.76851198	27.85819721	29.37749173	28.73959901
5/19/15 15:58	29.06749081	28.82706935	28.99763635	29.43147327	28.31131441	26.7771216	28.27892267	28.72678259	28.12895593	28.88939782	28.40847865	27.90432114	28.76328848	27.85033115	29.37050761	28.73828827
5/19/15 16:13	29.06749081	28.80040411	28.97487525	29.43015993	28.30605325	26.77318777	28.27367593	28.72153682	28.12501217	28.88281958	28.40672807	27.90432114	28.77112373	27.85426418	29.37880125	28.72343318
5/19/15 16:28	29.07536911	28.78685292	28.92760221	29.4288466	28.29816152	26.75963789	28.27367593	28.72284826	28.12632676	28.88018828	28.40016339	27.8880986	28.76851198	27.85033115	29.37312666	28.72867615
5/19/15 16:43	29.07405606	28.7977813	28.94773702	29.42753327	28.28851606	26.72904141	28.26536858	28.72153682	28.11800105	28.86922455	28.39491164	27.87450675	28.7724296	27.85033115	29.37181713	28.7422205
5/19/15 16:58	29.07799521	28.81089535	28.9534273	29.42753327	28.29377722	26.7115577	28.26799195	28.72153682	28.11800105	28.84247303	28.38922226	27.85959955	28.76720611	27.83416202	29.36788856	28.72736541
5/19/15 17:13	29.04166748	28.81089535	28.9665587	29.4288466	28.28720077	26.7115577	28.26799195	28.72678259	28.10879896	28.83852608	28.39228577	27.87319141	28.75806498	27.77604055	29.36526952	28.70726734
5/19/15 17:28	29.04035443	28.82444654	28.96962269	29.43147327	28.16970158	26.7115577	28.26668027	28.72284826	28.1140573	28.85299822	28.40147632	27.84074633	28.75937086	27.78565463	29.36657904	28.72998689
5/19/15 17:43	29.05523567	28.82444654	28.98275409	29.43015993	28.28062432	26.70194166	28.26536858	28.68131922	28.11668647	28.85168257	28.38528345	27.87713743	28.73630041	27.78696564	29.36919809	28.73391912
5/19/15 17:58	29.05786177	28.82444654	28.99107065	29.42621994	28.27097887	26.70718677	28.24787944	28.7350884	28.11142813	28.8626463	28.41241746	27.86091489	28.70974763	27.78565463	29.35872191	28.70857809
5/19/15 18:13	29.05917482	28.82838075	28.99107065	29.43409993	28.29816152	26.71811409	28.17136444	28.73639984	28.11274271	28.85036692	28.40016339	27.87845277	28.67753606	27.78434362	29.36657904	28.7181902
5/19/15 18:28	29.07011691	28.83275211	29.00726604	29.43015993	28.28720077	26.70063038	28.17136444	28.74033418	28.11668647	28.85738371	28.40278926	27.88415258	28.72019462	27.79089867	29.36265047	28.73391912
5/19/15 18:43	29.07668216	28.84062054	29.01777116	29.43147327	28.30999912	26.72598176	28.19278864	28.75257432	28.12063022	28.86133066	28.39491164	27.88678326	28.72977104	27.80182376	29.37050761	28.75008496
5/19/15 18:58	29.08237205	28.83930913	29.02346144	29.43409993	28.31964458	26.72904141	28.20240767	28.76700019	28.11537188	28.86396195	28.40147632	27.88415258	28.72846516	27.81274885	29.37443618	28.75707559
5/19/15 19:13	29.09025036	28.84586616	29.03265342	29.43541326	28.32359045	26.73428652	28.2089661	28.77268312	28.12063022	28.8679089	28.40672807	27.89467531	28.71497113	27.80837881	29.37312666	28.73391912
5/19/15 19:28	29.09156341	28.85154892	29.03659284	29.40608219	28.32490574	26.73822035	28.21290116	28.77924033	28.12632676	28.87361004	28.40979158	27.89730599	28.72585341	27.8193039	29.36657904	28.76231856
5/19/15 19:43	29.09725329	28.85286032	29.04096997	29.39645109	28.32227516	26.74084291	28.21421284	28.78186322	28.13027051	28.87492569	28.41241746	27.89730599	28.72585341	27.82454794	29.36919809	28.76887228
5/19/15 19:58	29.1025055	28.85286032	29.05016195	29.43147327	28.317014	26.74346546	28.21421284	28.78885759	28.13027051	28.87755699	28.40979158	27.90037512	28.72846516	27.82848098	29.37443618	28.77324142
5/19/15 20:13	29.10644465	28.85810594	29.05847851	29.43541326	28.31569871	26.74346546	28.21290116	28.79016903	28.13027051	28.87887264	28.41110452	27.90563648	28.7215005	27.83285101	29.37181713	28.77848439
5/19/15 20:28	29.11169685	28.86204016	29.06504421	29.43409993	28.31832929	26.74783639	28.21421284	28.79672625	28.13421427	28.88281958	28.41373039	27.90695182	28.71758287	27.83547303	29.37312666	28.78110588
5/19/15 20:43	29.11169685	28.86641151	29.07160991	29.43541326	28.31832929	26.75045895	28.21421284	28.80066058	28.13684344	28.88676653	28.41110452	27.91221318	28.71235938	27.83940606	29.37312666	28.78503811
5/19/15 20:58	29.11476064	28.86641151	29.07598704	29.43541326	28.31569871	26.75177023	28.21421284	28.8063435	28.13815802	28.88676653	28.41241746	27.91352852	28.70974763	27.8433391	29.37443618	28.78940725
5/19/15 21:13	29.11738674	28.87034573	29.07992646	29.43147327	28.31569871	26.75439278	28.21683621	28.80896639	28.13947261	28.88808217	28.41373039	27.91747455	28.70713588	27.85033115	29.37312666	28.79596097
5/19/15 21:28	29.11738674	28.87034573	29.08386588	29.43147327	28.31569871	26.75832662	28.21683621	28.81027783	28.13947261	28.89115202	28.41241746	27.91922833	28.70278296	27.85426418	29.37312666	28.79727171
5/19/15 21:43	29.12001284	28.87690275	29.08780531	29.43015993	28.31394499	26.75963789	28.21683621	28.81027783	28.13947261	28.89246767	28.41241746	27.91922833	28.70147709	27.85819721	29.37181713	28.7998932
5/19/15 21:58	29.10907075	28.87821416	29.09218244	29.42753327	28.31394499	26.75963789	28.21683621	28.81421216	28.13947261	28.89246767	28.41110452	27.92054367	28.69886534	27.86081924	29.37181713	28.7998932
5/19/15 22:13	29.11738674	28.87821416	29.09874814	29.42621994	28.21047555	26.76400882	28.21421284	28.81421216	28.13947261	28.89509897	28.40979158	27.92317436	28.69494772	27.86344126	29.36919809	28.80251469
5/19/15 22:28	29.12526504	28.88389691	29.09874814	29.42621994	28.30605325	26.7653201	28.21683621	28.81814649	28.14078719	28.89509897	28.33407895	27.9244897	28.68972422	27.86781129	29.36788856	28.80557309
5/19/15 22:43	29.12526504	28.88783113	29.10268756	29.42359328	28.30473797	26.76663138	28.21683621	28.81814649	28.14253997	28.89641461	28.4041022	27.92843572	28.68972422	27.87043331	29.36526952	28.80557309
5/19/15 22:58	29.12395199	28.88389691	29.10662698	29.42052883	28.30342268	26.76925393	28.21683621	28.81945794	28.14078719	28.89641461	28.40672807	27.92712038	28.68841834	27.87305533	29.36265047	28.80382543
5/19/15 23:13	29.12526504	28.88914254	29.10837783	29.4192155	28.3007921	26.77056521	28.21683621	28.82076938	28.14078719	28.89509897	28.40278926	27.92843572	28.6853713	27.87436634	29.36134095	28.80688383
5/19/15 23:28	29.12526504	28.88783113	29.10837783	29.4192155	28.3007921	26.77056521	28.21683621	28.82251797	28.14078719	28.89904591	28.40672807	27.92843572	28.68145368	27.87829938	29.36134095	28.81081606
5/19/15 23:43	29.12526504	28.89045394	29.11100411	29.41658884	28.29947681	26.77187649	28.21683621	28.82514086	28.14078719	28.89773026	28.40847865	27.92843572	28.68145368	27.87829938	29.35872191	28.80950532
5/19/15 23:58	29.12526504	28.89438816	28.97356211	29.41658884	28.2964078	26.77187649	28.21683621	28.82514086	28.14078719	28.89773026	28.40541513	27.92843572	28.67884193	27.87829938	29.35872191	28.8121268
5/20/15 0:13	29.12263894	28.89438816	29.11363039	29.41396218	28.2964078	26.77187649	28.21683621	28.82514086	28.14078719	28.89773026	28.40541513	27.92843572	28.67623018	27.87961039	29.35697588	28.81081606
5/20/15 0:28	29.12263894	28.88914254	29.11363039	29.41658884	28.2964078	26.77318777	28.2181479	28.82514086	28.14078719	28.89904591	28.40541513	27.92975106	28.67623018	27.88266941	29.35697588	28.8121268
5/20/15 0:43	29.12263894	28.89045394	29.11363039	29.41264884	28.2964078	26.77187649	28.21683621	28.8264523	28.14253997	28.89904591	28.40541513	27.92843572	28.67623018	27.88266941	29.35697588	28.81343755
5/20/15 0:58	29.12526504	28.89176535	29.11363039	29.41002218	28.29377722	26.77187649	28.21683621	28.8264523	28.14253997	28.89904591	28.40541513	27.92975106	28.67623018	27.88398042	29.35697588	28.81474829
5/20/15 1:13	29.12263894	28.89045394	29.11625668	29.41133551	28.29509251	26.77187649	28.21683621	28.8264523	28.14078719	28.89641461	28.40278926	27.92843572	28.67623018	27.88398042	29.35435683	28.81605903
5/20/15 1:28	29.12526504	28.88914254	29.11756982	29.41002218	28.29246193	26.77318777	28.21683621	28.82776375	28.14078719	28.89773026	28.40278926	27.92843572	28.67361843	27.88398042	29.35304731	28.8121268
5/20/15 1:43	29.12526504	28.89569956	29.11625668	29.41002218	28.29246193	26.77187649	28.21421284	28.82251797	28.13947261	28.89773026	28.40278926	27.92843572	28.67231256	27.88398042	29.35435683	28.81474829
5/20/15 1:58	29.12526504	28.89176535	29.11756982	29.41002218	28.29246193	26.77187649	28.21683621	28.8264523	28.13947261	28.89773026	28.40278926	27.92975106	28.67100668	27.88398042	29.35173779	28.8121268
5/20/15 2:13	29.12263894	28.88914254	29.11625668	29.41133551	28.29246193	26.77187649	28.21421284	28.82907519	28.13947261	28.89904591	28.40147632	27.92975106	28.66795964	27.88398042	29.35042826	28.8121268
5/20/15 2:28	29.12526504	28.89045394	29.11756982	29.40870885	28.29246193	26.77318777	28.21552453	28.82907519	28.13947261	28.89773026	28.40147632	27.92975106	28.66970081	27.88398042	29.35173779	28.81474829
5/20/15 2:43	29.12526504	28.89307675	29.11756982	29.40739552	28.29246193	26.77318777	28.21421284	28.8264523	28.13947261	28.89773026	28.40147632	27.92975106	28.66795964	27.8809214	29.35042826	28.8121268
5/20/15 2:58	29.12526504	28.89176535	29.11756982	29.40739552	28.29246193	26.77187649	28.21421284	28.8264523	28.13947261	28.89509897	28.40278926	27.92843572	28.66534789	27.88398042	29.35042826	28.81343755
5/20/15 3:13	29.12789114	28.88914254	29.11756982	29.40739552	28.28983135	26.77318777	28.21552453	28.8264523	28.13947261	28.89773026	28.40147632	27.92975106	28.66534789	27.88398042	29.35173779	28.81474829
5/20/15 3:28	29.12789114	28.89307675	29.12150924	29.40739552	28.28983135	26.77318777	28.21421284	28.8264523	28.13815802	28.89641461	28.40147632	27.92975106	28.66534789	27.88398042	29.35042826	28.81736978
5/20/15 3:43	29.12920419	28.89701097	29.12150924	29.40608219	28.28720077	26.77056521	28.21421284	28.8264523	28.13684344	28.89773026	28.40147632	27.92843572	28.66534789	27.88266941	29.35042826	28.81474829
5/20/15 3:58	29.13489408	28.85679454	29.12413552	29.40870885	28.28983135	26.77318777	28.21552453	28.8264523	28.13947261	28.89904591	28.40147632	27.92843572	28.66273615	27.8809214	29.34780922	28.81474829
5/20/15 4:13	29.13051724	28.90007091	29.12588637	29.40608219	28.28983135	26.77318777	28.21421284	28.82776375	28.13947261	28.89904591	28.40147632	27.92975106	28.66143027	27.88398042	29.35042826	28.81474829
5/20/15 4:28	29.12920419	28.81788951	29.12588637	29.40608219	28.28588548	26.76925393	28.21552453	28.8264523	28.14078719	28.90036156	28.40147632	27.92975106	28.66143027	27.88398042	29.35042826	28.81605903
5/20/15 4:43	29.13226798	28.89045394	29.12588637	29.40170441	28.28983135	26.77318777	28.21290116	28.82907519	28.13947261	28.90036156	28.40147632	27.92975106	28.6601244	27.88529143	29.34780922	28.81605903
5/20/15 4:58	29.12920419	28.89832237	29.12588637	29.40608219	28.28983135	26.77318777	28.21290116	28.82776375	28.14078719	28.90167721	28.40147632	27.93238174	28.66273615	27.88529143	29.34780922	28.81605903
5/20/15 5:13	29.13051724	28.89569956	29.12588637	29.40301774	28.28851606	26.77318777	28.21290116	28.8264523	28.13947261	28.89904591	28.39885045	27.92975106	28.6601244	27.88529143	29.34780922	28.81605903
5/20/15 5:28	29.13489408	28.89832237	29.12851265	29.40433108	28.28983135	26.77449904	28.21290116	28.8264523	28.13947261	28.89773026	28.39885045	27.92975106	28.66273615	27.88791345	29.34780922	28.81736978
5/20/15 5:43	29.13226798	28.89569956	29.12588637	29.40301774	28.28720077	26.77449904	28.21290116	28.82907519	28.13947261	28.89904591	28.39885045	27.92975106	28.6601244	27.88791345	29.34780922	28.81999126
5/20/15 5:58	29.12789114	28.89701097	29.12413552	29.40039108	28.29509251	26.77581032	28.21290116	28.83038663	28.14253997	28.90167721	28.39885045	27.92975106	28.65620677	27.88529143	29.34780922	28.81605903
5/20/15 6:13	29.12920419	28.90007091	29.12413552	29.39907775	28.28983135	26.77318777	28.21158947	28.8264523	28.13815802	28.89904591	28.39753752	27.92843572	28.65620677	27.88529143	29.34780922	28.81736978
5/20/15 6:28	29.12920419	28.90138232	29.12413552	29.39907775	28.28720077	26.77187649	28.21158947	28.8264523	28.13684344	28.89773026	28.39753752	27.92843572	28.66273615	27.88922446	29.34780922	28.81999126
5/20/15 6:43	29.11869979	28.89438816	29.11756982	29.39513775	28.28588548	26.77318777	28.21158947	28.82514086	28.13684344	28.89773026	28.39885045	27.92843572	28.6601244	27.88791345	29.34519017	28.81605903
5/20/15 6:58	29.10644465	28.88389691	29.10268756	29.38681999	28.28588548	26.77449904	28.2089661	28.8264523	28.13684344	28.89641461	28.39885045	27.92843572	28.65359502	27.88529143	29.34519017	28.81605903
5/20/15 7:13	29.09287646	28.86903432	29.07598704	29.37762666	28.28983135	26.77449904	28.20765441	28.8264523	28.13684344	28.89378332	28.39885045	27.92580504	28.6549009	27.88398042	29.34780922	28.81474829
5/20/15 7:28	29.07668216	28.85679454	29.06110479	29.36405557	28.28588548	26.76794265	28.20371936	28.82076938	28.1315851	28.88808217	28.39228577	27.92054367	28.64271274	27.88266941	29.34519017	28.81081606
5/20/15 7:43	29.06617776	28.85023751	29.04096997	29.35179781	28.28457019	26.76269754	28.1967237	28.81290072	28.12369759	28.88018828	28.38790932	27.91089784	28.63879511	27.87567736	29.33820605	28.79858246
5/20/15 7:58	29.05654872	28.83537492	29.02477458	29.34260448	28.27492474	26.75570406	28.19016527	28.80066058	28.11537188	28.8679089	28.38265758	27.9030058	28.63313632	27.86081924	29.33165844	28.78110588
5/20/15 8:13	29.04735736	28.81788951	29.00726604	29.33166005	28.27360945	26.74652511	28.17661119	28.78579755	28.10879896	28.85168257	28.37740583	27.89467531	28.6292187	27.85295317	29.31943623	28.76625079
5/20/15 8:28	29.03904138	28.82051232	28.99501007	29.33166005	28.26571771	26.73822035	28.16874107	28.77006023	28.09784408	28.84510433	28.37346703	27.87976811	28.63052457	27.84465011	29.31157909	28.7544541
5/20/15 8:43	29.02985002	28.8152667	28.98713123	29.32378006	28.26308713	26.7355978	28.15781036	28.74689139	28.08995657	28.83984173	28.36777764	27.88283724	28.62138345	27.83022899	29.30328545	28.73391912
5/20/15 8:58	29.01890793	28.80564973	28.96830955	29.32772006	28.25344167	26.72904141	28.1079663	28.72547115	28.09521491	28.83414059	28.3664647	27.87713743	28.62530108	27.82585895	29.29804736	28.73828827
5/20/15 9:13	29.00796584	28.78554151	28.95736672	29.32246673	28.25344167	26.7233592	28.0957239	28.65028172	28.08557462	28.82756235	28.36383883	27.87056072	28.6239952	27.81274885	29.30197592	28.7181902
5/20/15 9:28	29.00140059	28.77330173	28.93460562	29.3211534	28.24686523	26.71549153	28.08916548	28.69574509	28.07374335	28.81922991	28.36383883	27.86924538	28.61441879	27.8070678	29.29411879	28.72867615
5/20/15 9:43	28.9878324	28.77067892	28.92760221	29.31283563	28.24248093	26.70849805	28.08916548	28.68918788	28.0693614	28.81791426	28.35727415	27.86529936	28.60658354	27.79089867	29.28757117	28.72474392
5/20/15 9:58	28.98389324	28.75581633	28.92234965	29.31414896	28.22801274	26.69800783	28.08916548	28.68131922	28.06278848	28.81265167	28.35027183	27.85565353	28.61050117	27.78827665	29.29149974	28.70726734
5/20/15 10:13	28.96769895	28.72346833	28.91271995	29.30364231	28.22231316	26.68708051	28.08260705	28.67825918	28.06541765	28.80475777	28.34764595	27.85565353	28.61180704	27.77909958	29.27927753	28.71382106
5/20/15 10:28	28.95019161	28.7330853	28.91271995	29.30495564	28.21836729	26.66566297	28.07298802	28.66907908	28.05884472	28.79774098	28.34764595	27.84776148	28.62007758	27.77210752	29.27534896	28.7059566
5/20/15 10:43	28.95588149	28.72915108	28.89696227	29.30364231	28.22625902	26.62938428	28.08260705	28.65552749	28.05490097	28.79905663	28.34239421	27.84206167	28.61441879	27.76293045	29.28189658	28.70071363
5/20/15 10:58	28.95150466	28.72783968	28.891272	29.30364231	28.22801274	26.67527901	28.07998368	28.64197591	28.04788985	28.78984709	28.34108128	27.83285429	28.60919529	27.75200536	29.27272992	28.68716928
5/20/15 11:13	28.94362635	28.73046249	28.88339315	29.30101564	28.22231316	26.66828553	28.07998368	28.63410725	28.04131692	28.7828303	28.34108128	27.82846982	28.6187717	27.66329365	29.16098399	28.66707122
5/20/15 11:28	28.94887856	28.72652827	28.88733257	29.30232898	28.21573671	26.66435169	28.08260705	28.63148436	28.04526068	28.7845845	28.3384554	27.83153895	28.60397179	27.73845825	29.24959502	28.63867178
5/20/15 11:43	28.9423133	28.71953411	28.88339315	29.30232898	28.20872183	26.66172914	28.08523042	28.62186711	28.04263151	28.78590015	28.33976834	27.82715448	28.61572466	27.73059219	29.26181723	28.65876984
5/20/15 11:58	28.93531037	28.71822271	28.88076687	29.30101564	28.20346067	26.65080182	28.08129536	28.61137556	28.0343058	28.7828303	28.33539189	27.82057778	28.62138345	27.72665916	29.2081268	28.65352687
5/20/15 12:13	28.92086681	28.70773146	28.86719776	29.28875788	28.20872183	26.65604693	28.08654211	28.61662133	28.03868775	28.780199	28.33014014	27.81093194	28.62268933	27.71180104	29.25265057	28.64129327
5/20/15 12:28	28.93137121	28.70904287	28.86588462	29.29138454	28.21442142	26.64817927	28.07998368	28.60569264	28.0343058	28.77493641	28.33014014	27.80698592	28.62268933	27.70349797	29.25090454	28.63342881
5/20/15 12:43	28.91911607	28.7007373	28.86325834	29.28613122	28.217052	26.65080182	28.09441222	28.61399845	28.02510371	28.76528832	28.31657314	27.78944804	28.63183045	27.70349797	29.25090454	28.63211806
5/20/15 12:58	28.92611901	28.70204871	28.86982404	29.29138454	28.20609125	26.64555671	28.09441222	28.60831552	28.02247454	28.77098947	28.32226253	27.79777854	28.63052457	27.69563191	29.24566645	28.62512743
5/20/15 13:13	28.92217986	28.69549168	28.86457148	29.29138454	28.20609125	26.65473566	28.10271956	28.60438119	28.00626132	28.75739443	28.31788608	27.7881327	28.63183045	27.69169888	29.2430474	28.62250595
5/20/15 13:28	28.91648997	28.68718611	28.85625492	29.28613122	28.21179084	26.63856323	28.09747282	28.59913542	28.00757591	28.76002573	28.31963666	27.78944804	28.60266592	27.64974654	29.22427758	28.60502937
5/20/15 13:43	28.91255082	28.68718611	28.84706294	29.28613122	28.21442142	26.63725195	28.09310053	28.58951817	28.00757591	28.75476313	28.31657314	27.78944804	28.63313632	27.68732884	29.22820615	28.60634011
5/20/15 13:58	28.90160873	28.68194049	28.84443666	29.28044011	28.21179084	26.63331812	28.10009619	28.57902662	27.99662103	28.74248375	28.31394727	27.78550202	28.63313632	27.67815177	29.23344424	28.6089616
5/20/15 14:13	28.90861167	28.6845633	28.84706294	29.27781345	28.21047555	26.63331812	28.0957239	28.57640373	27.98873352	28.73985245	28.30606965	27.78418668	28.62660695	27.6580496	29.23213472	28.57400845
5/20/15 14:28	28.91123777	28.68718611	28.84706294	29.27781345	28.20477596	26.61845697	28.08916548	28.57465514	27.99267727	28.73458986	28.30869553	27.78287134	28.6239952	27.65673859	29.22951567	28.60371863
[truncated: 10,072 more rows]
