# Supplementary material for: Breakfast Canyon Discovered in Honeybee Hive Weight Curves
Source: Insects. 2018 Dec 1;9(4):176. doi: 10.3390/insects9040176 (PMC6316558; doi:10.3390/insects9040176)
Supplement: Supplementary file 1 [file insects-09-00176-s001.zip › insects-377515-SI/File S2/input/interventions.txt]

Date	InterventionType
6/13/2014	Evaluation
6/16/2014	Other
7/09/2014	Other
7/16/2014	Evaluation
7/17/2014	Other
7/18/2014	Feeding
7/22/2014	Feeding
7/25/2014	Feeding
7/29/2014	Feeding
8/01/2014	Feeding
8/05/2014	Feeding
8/08/2014	Feeding
8/12/2014	Feeding
8/13/2014	Evaluation
8/15/2014	Feeding
8/19/2014	Feeding
8/22/2014	Other
8/26/2014	Feeding
9/09/2014	Evaluation
10/02/2014	Other
10/07/2014	Evaluation
11/04/2014	Evaluation
2/26/2015	Evaluation
3/26/2015	Evaluation
4/22/2015	Other
6/3/2015	Evaluation
6/8/2015	Feeding
6/17/2015	Feeding
7/8/2015	Evaluation
7/10/2015	Other
7/14/2015	Feeding
7/17/2015	Feeding
7/21/2015	Feeding
7/24/2015	Feeding
7/28/2015	Feeding
7/31/2015	Feeding
8/4/2015	Feeding
8/5/2015	Evaluation
8/7/2015	Feeding
8/11/2015	Feeding
8/12/2015	Feeding
