# Supplementary material for: Breakfast Canyon Discovered in Honeybee Hive Weight Curves
Source: Insects. 2018 Dec 1;9(4):176. doi: 10.3390/insects9040176 (PMC6316558; doi:10.3390/insects9040176)
Supplement: Supplementary file 1 [file insects-09-00176-s001.zip › insects-377515-SI/File S2/input/treatments-az-2014.txt]

Hive	Treatment
hive73	High
hive64	High
hive68	High
hive69	High
hive61	Low
hive65	Low
hive66	Low
hive71	Low
hive62	Control
hive63	Control
hive67	Control
hive70	Control
