# Supplementary material for: Breakfast Canyon Discovered in Honeybee Hive Weight Curves
Source: Insects. 2018 Dec 1;9(4):176. doi: 10.3390/insects9040176 (PMC6316558; doi:10.3390/insects9040176)
Supplement: Supplementary file 1 [file insects-09-00176-s001.zip › insects-377515-SI/File S2/input/treatments-az-2015.txt]

Hive	Treatment
H101	High
H102	Low
H103	Control
H104	Medium
H105	Low
H106	Control
H107	High
H108	Medium
H109	Medium
H110	High
H111	Control
H112	Low
H113	Control
H114	Low
H115	High
H116	Medium
