# Supplementary material for: Breakfast Canyon Discovered in Honeybee Hive Weight Curves
Source: Insects. 2018 Dec 1;9(4):176. doi: 10.3390/insects9040176 (PMC6316558; doi:10.3390/insects9040176)
Supplement: Supplementary file 1 [file insects-09-00176-s001.zip › insects-377515-SI/File S2/input/weather.txt]

DateTime	Tavg	RH	Rain
01/01/2014 03:00	6.526	36.50561851	0
01/01/2014 03:30	6.598	36.83799967	0
01/01/2014 04:00	5.982	40.15226876	0
01/01/2014 04:30	5.724	40.44076881	0
01/01/2014 05:00	5.361	41.13853329	0
01/01/2014 05:30	5.988	39.27936533	0
01/01/2014 06:00	6.288	38.57770032	0
01/01/2014 06:30	6.55	37.47480704	0
01/01/2014 07:00	6.483	37.44144105	0
01/01/2014 07:30	5.236	40.93433627	0
01/01/2014 08:00	5.621	39.30373076	0
01/01/2014 08:30	8.64	32.13033405	0
01/01/2014 09:00	13.24	24.38467338	0
01/01/2014 09:30	15.72	19.9885647	0
01/01/2014 10:00	16.81	18.43803766	0
01/01/2014 10:30	17.01	19.34028812	0
01/01/2014 11:00	17.25	20.01378984	0
01/01/2014 11:30	17.62	20.24626144	0
01/01/2014 12:00	18.31	18.91127332	0
01/01/2014 12:30	18.82	17.16648681	0
01/01/2014 13:00	19.24	15.64663995	0
01/01/2014 13:30	19.49	14.87548895	0
01/01/2014 14:00	20.89	13.76378349	0
01/01/2014 14:30	21.06	13.42047456	0
01/01/2014 15:00	20.7	14.17136116	0
01/01/2014 15:30	20.19	14.7088355	0
01/01/2014 16:00	19.96	15.34835392	0
01/01/2014 16:30	19.06	16.3671901	0
01/01/2014 17:00	18.19	18.71909634	0
01/01/2014 17:30	16.88	20.07235821	0
01/01/2014 18:00	13.65	25.02150832	0
01/01/2014 18:30	11.58	28.51509707	0
01/01/2014 19:00	10.6	30.66774541	0
01/01/2014 19:30	9.63	32.97584293	0
01/01/2014 20:00	9.44	34.33010405	0
01/01/2014 20:30	8.69	37.09179454	0
01/01/2014 21:00	8.37	36.45109562	0
01/01/2014 21:30	8.83	33.65810603	0
01/01/2014 22:00	8.66	34.58247042	0
01/01/2014 22:30	9.67	33.71991277	0
01/01/2014 23:00	9.33	37.39648923	0
01/01/2014 23:30	8.47	44.33022518	0
02/01/2014 00:00	7.131	44.41559469	0
02/01/2014 00:30	6.522	45.18042492	0
02/01/2014 01:00	6.619	47.54351764	0
02/01/2014 01:30	6.218	50.56267869	0
02/01/2014 02:00	6.099	49.38727975	0
02/01/2014 02:30	5.458	51.52147138	0
02/01/2014 03:00	5.998	51.1240919	0
02/01/2014 03:30	6.222	48.02126854	0
02/01/2014 04:00	6.822	46.47972493	0
02/01/2014 04:30	7.027	46.22815254	0
02/01/2014 05:00	8.32	39.85863624	0
02/01/2014 05:30	9.95	34.23609965	0
02/01/2014 06:00	12.63	25.99351548	0
02/01/2014 06:30	13.62	23.91627376	0
02/01/2014 07:00	14.06	22.86832473	0
02/01/2014 07:30	13.7	23.3455981	0
02/01/2014 08:00	13.31	23.88095251	0
02/01/2014 08:30	14.23	22.49445836	0
02/01/2014 09:00	15.49	20.73988621	0
02/01/2014 09:30	16.54	19.28841841	0
02/01/2014 10:00	17.45	18.30782178	0
02/01/2014 10:30	17.17	21.64696956	0
02/01/2014 11:00	16.78	21.61309886	0
02/01/2014 11:30	17.92	20.0620373	0
02/01/2014 12:00	19.65	18.13733951	0
02/01/2014 12:30	20.74	16.75135549	0
02/01/2014 13:00	21.07	16.25483146	0
02/01/2014 13:30	21.26	16.06646908	0
02/01/2014 14:00	21.9	15.4498405	0
02/01/2014 14:30	22.37	14.68114967	0
02/01/2014 15:00	22.52	14.36476676	0
02/01/2014 15:30	22.79	13.87912405	0
02/01/2014 16:00	22.93	13.61898785	0
02/01/2014 16:30	22.51	13.53014775	0
02/01/2014 17:00	21.49	13.89078001	0
02/01/2014 17:30	19.85	15.0216436	0
02/01/2014 18:00	17.66	17.42336269	0
02/01/2014 18:30	16.68	18.74886796	0
02/01/2014 19:00	16.25	19.53964736	0
02/01/2014 19:30	16.12	19.81148649	0
02/01/2014 20:00	16.16	19.70655183	0
02/01/2014 20:30	15.94	20.09573112	0
02/01/2014 21:00	15.91	20.24492636	0
02/01/2014 21:30	15.59	20.83319043	0
02/01/2014 22:00	15.55	20.94327099	0
02/01/2014 22:30	15.36	21.20009646	0
02/01/2014 23:00	14.9	21.89568164	0
02/01/2014 23:30	14.74	22.00345832	0
03/01/2014 00:00	14.56	22.07966546	0
03/01/2014 00:30	14.23	22.55608701	0
03/01/2014 01:00	14.01	22.81759753	0
03/01/2014 01:30	12.95	24.38241492	0
03/01/2014 02:00	12.05	25.86706563	0
03/01/2014 02:30	11.95	26.10972881	0
03/01/2014 03:00	11.95	26.10972881	0
03/01/2014 03:30	10.58	28.59353984	0
03/01/2014 04:00	10.72	28.40554766	0
03/01/2014 04:30	10.56	28.94548268	0
03/01/2014 05:00	10.18	30.01159626	0
03/01/2014 05:30	10.26	29.6113322	0
03/01/2014 06:00	10.71	28.9681166	0
03/01/2014 06:30	10.51	29.3570287	0
03/01/2014 07:00	11.1	28.07489111	0
03/01/2014 07:30	9.97	30.11025214	0
03/01/2014 08:00	10.21	30.03171779	0
03/01/2014 08:30	13	25.70486576	0
03/01/2014 09:00	16.13	21.32603267	0
03/01/2014 09:30	17.5	19.40012634	0
03/01/2014 10:00	18.74	18.87139572	0
03/01/2014 10:30	18.86	19.37313562	0
03/01/2014 11:00	18.96	19.2981868	0
03/01/2014 11:30	19.28	20.25873341	0
03/01/2014 12:00	20.08	18.93708828	0
03/01/2014 12:30	20.8	17.82940198	0
03/01/2014 13:00	21.96	16.7583448	0
03/01/2014 13:30	22.42	15.33710414	0
03/01/2014 14:00	22.98	14.00549799	0
03/01/2014 14:30	23.38	13.35809609	0
03/01/2014 15:00	23.88	11.88188556	0
03/01/2014 15:30	23.68	11.95729629	0
03/01/2014 16:00	23.11	12.65829987	0
03/01/2014 16:30	22.49	13.06933691	0
03/01/2014 17:00	21.67	13.73872374	0
03/01/2014 17:30	20.14	14.24560195	0
03/01/2014 18:00	17.39	17.06826571	0
03/01/2014 18:30	14.18	21.88733064	0
03/01/2014 19:00	12.45	27.27156584	0
03/01/2014 19:30	12.46	33.3407651	0
03/01/2014 20:00	11.5	36.33052071	0
03/01/2014 20:30	10.09	39.66365084	0
03/01/2014 21:00	9.42	41.74271976	0
03/01/2014 21:30	10.05	39.6077214	0
03/01/2014 22:00	8.84	41.38380181	0
03/01/2014 22:30	8.58	40.41617516	0
03/01/2014 23:00	8.61	39.52918554	0
03/01/2014 23:30	8.57	39.72617951	0
04/01/2014 00:00	8.17	40.81997013	0
04/01/2014 00:30	8.55	39.60048879	0
04/01/2014 01:00	9.1	37.63498778	0
04/01/2014 01:30	8.69	37.62548943	0
04/01/2014 02:00	8.18	37.56935628	0
04/01/2014 02:30	7.222	40.30539393	0
04/01/2014 03:00	6.733	40.56369938	0
04/01/2014 03:30	7.215	39.34120712	0
04/01/2014 04:00	8.47	33.49595426	0
04/01/2014 04:30	8.74	30.31779031	0
04/01/2014 05:00	8.05	31.30726446	0
04/01/2014 05:30	8.08	29.8527402	0
04/01/2014 06:00	8.6	27.92187152	0
04/01/2014 06:30	8.67	27.61161393	0
04/01/2014 07:00	8.85	27.36523341	0
04/01/2014 07:30	9.05	27.25826619	0
04/01/2014 08:00	8.83	28.81204364	0
04/01/2014 08:30	10.59	25.9127439	0
04/01/2014 09:00	13.09	24.02742938	0
04/01/2014 09:30	14.29	22.59139242	0
04/01/2014 10:00	14.61	21.82807359	0
04/01/2014 10:30	16.23	20.05233681	0
04/01/2014 11:00	17.35	19.33241719	0
04/01/2014 11:30	16.88	21.06037584	0
04/01/2014 12:00	17.4	21.13316867	0
04/01/2014 12:30	18.34	17.26322604	0
04/01/2014 13:00	18.82	15.83182697	0
04/01/2014 13:30	18.73	16.38395038	0
04/01/2014 14:00	18.21	17.6436813	0
04/01/2014 14:30	18.61	17.30011424	0
04/01/2014 15:00	19.01	16.96407169	0
04/01/2014 15:30	19.29	16.58126484	0
04/01/2014 16:00	18.37	18.88758949	0
04/01/2014 16:30	17.22	20.30626961	0
04/01/2014 17:00	16.13	22.36233605	0
04/01/2014 17:30	14.76	25.36961429	0
04/01/2014 18:00	12.72	29.24061044	0
04/01/2014 18:30	12.21	29.8852946	0
04/01/2014 19:00	11.16	32.18412907	0
04/01/2014 19:30	10.65	33.45070617	0
04/01/2014 20:00	10.38	34.7733944	0
04/01/2014 20:30	9.72	36.92603893	0
04/01/2014 21:00	10.32	33.95656696	0
04/01/2014 21:30	9.84	34.81886346	0
04/01/2014 22:00	10.18	34.11505848	0
04/01/2014 22:30	10.26	34.17307797	0
04/01/2014 23:00	9.78	35.45523231	0
04/01/2014 23:30	8.26	40.6625399	0
05/01/2014 00:00	8.23	40.74554151	0
05/01/2014 00:30	7.732	42.53119986	0
05/01/2014 01:00	7.288	43.54870219	0
05/01/2014 01:30	6.598	45.56008873	0
05/01/2014 02:00	5.952	48.81940403	0
05/01/2014 02:30	5.693	50.2501821	0
05/01/2014 03:00	5.901	50.49963785	0
05/01/2014 03:30	5.742	52.14811459	0
05/01/2014 04:00	5.864	52.68036768	0
05/01/2014 04:30	6.047	52.76305074	0
05/01/2014 05:00	5.684	54.76320176	0
05/01/2014 05:30	5.812	55.47080965	0
05/01/2014 06:00	5.542	56.74104821	0
05/01/2014 06:30	5.499	56.02511347	0
05/01/2014 07:00	5.267	55.58661628	0
05/01/2014 07:30	5.231	55.3877734	0
05/01/2014 08:00	4.544	58.11124579	0
05/01/2014 08:30	5.438	56.04087291	0
05/01/2014 09:00	8.31	48.2827168	0
05/01/2014 09:30	12.06	36.99961963	0
05/01/2014 10:00	13.04	34.02822854	0
05/01/2014 10:30	12.91	34.78901087	0
05/01/2014 11:00	12.68	36.95356534	0
05/01/2014 11:30	12.98	35.63280744	0
05/01/2014 12:00	13.64	33.36238433	0
05/01/2014 12:30	14.7	30.78879566	0
05/01/2014 13:00	15.01	28.53887206	0
05/01/2014 13:30	15.03	26.80490093	0
05/01/2014 14:00	15.86	23.86117489	0
05/01/2014 14:30	16.18	19.79016432	0
05/01/2014 15:00	16.61	15.18234608	0
05/01/2014 15:30	16.07	14.61866289	0
05/01/2014 16:00	14.83	17.78546087	0
05/01/2014 16:30	14.05	19.51615829	0
05/01/2014 17:00	13.17	22.31747696	0
05/01/2014 17:30	11.73	26.8546496	0
05/01/2014 18:00	9.79	31.05412946	0
05/01/2014 18:30	8.46	33.69938273	0
05/01/2014 19:00	7.114	36.14834844	0
05/01/2014 19:30	6.421	37.6019011	0
05/01/2014 20:00	6.05	37.83231242	0
05/01/2014 20:30	6.168	42.38714613	0
05/01/2014 21:00	6.512	48.61793448	0
05/01/2014 21:30	5.649	49.41774039	0
05/01/2014 22:00	5.164	47.03361457	0
05/01/2014 22:30	4.887	46.68069442	0
05/01/2014 23:00	4.359	44.36232518	0
05/01/2014 23:30	4.438	42.92479229	0
06/01/2014 00:00	4.041	48.67516757	0
06/01/2014 00:30	3.825	52.90687684	0
06/01/2014 01:00	2.845	56.57324786	0
06/01/2014 01:30	2.611	55.75911639	0
06/01/2014 02:00	2.944	54.45439983	0
06/01/2014 02:30	1.869	55.93278811	0
06/01/2014 03:00	1.921	52.87446811	0
06/01/2014 03:30	2.101	46.28859626	0
06/01/2014 04:00	2.057	45.86993412	0
06/01/2014 04:30	4.11	46.24324704	0
06/01/2014 05:00	2.44	53.28405884	0
06/01/2014 05:30	2.907	50.34675698	0
06/01/2014 06:00	1.294	50.53862669	0
06/01/2014 06:30	1.825	49.2213053	0
06/01/2014 07:00	1.758	50.17926345	0
06/01/2014 07:30	1.556	51.49724727	0
06/01/2014 08:00	2.279	49.31543838	0
06/01/2014 08:30	4.983	40.63004803	0
06/01/2014 09:00	8.36	33.11025354	0
06/01/2014 09:30	9.08	32.66105616	0
06/01/2014 10:00	10.03	30.88342723	0
06/01/2014 10:30	13.23	17.75784874	0
06/01/2014 11:00	14.91	14.15519933	0
06/01/2014 11:30	14.34	16.76641118	0
06/01/2014 12:00	15.14	15.86491784	0
06/01/2014 12:30	16.51	14.32092366	0
06/01/2014 13:00	16.39	15.18176171	0
06/01/2014 13:30	16.81	15.04293157	0
06/01/2014 14:00	17.63	14.33206097	0
06/01/2014 14:30	19.08	12.54310635	0
06/01/2014 15:00	19.2	10.3822039	0
06/01/2014 15:30	19	10.23940491	0
06/01/2014 16:00	18.73	10.55237482	0
06/01/2014 16:30	18.11	10.77799876	0
06/01/2014 17:00	17.31	11.23410275	0
06/01/2014 17:30	16.28	11.93909304	0
06/01/2014 18:00	14.15	13.56681918	0
06/01/2014 18:30	13.29	14.01972097	0
06/01/2014 19:00	12.99	13.9632012	0
06/01/2014 19:30	12.83	13.90767736	0
06/01/2014 20:00	12.76	13.97161095	0
06/01/2014 20:30	11.86	14.53584138	0
06/01/2014 21:00	12.08	14.18460055	0
06/01/2014 21:30	12.4	13.61121556	0
06/01/2014 22:00	11.29	15.31869123	0
06/01/2014 22:30	9.89	17.9664237	0
06/01/2014 23:00	9.23	18.09572594	0
06/01/2014 23:30	8.42	19.02441558	0
07/01/2014 00:00	6.311	22.81682273	0
07/01/2014 00:30	6.804	22.45930429	0
07/01/2014 01:00	5.558	23.48718575	0
07/01/2014 01:30	6.268	22.14985767	0
07/01/2014 02:00	6.216	21.07069492	0
07/01/2014 02:30	6.546	21.21411751	0
07/01/2014 03:00	8.15	17.43899944	0
07/01/2014 03:30	8.07	17.25587079	0
07/01/2014 04:00	9.65	14.17307185	0
07/01/2014 04:30	8.43	15.48079912	0
07/01/2014 05:00	7.001	18.56422262	0
07/01/2014 05:30	6.335	20.06227631	0
07/01/2014 06:00	5.365	21.34584994	0
07/01/2014 06:30	3.524	24.92326625	0
07/01/2014 07:00	5.169	21.63925258	0
07/01/2014 07:30	7.761	17.05464044	0
07/01/2014 08:00	8.34	15.75785557	0
07/01/2014 08:30	8.99	16.03786149	0
07/01/2014 09:00	12.12	13.58137608	0
07/01/2014 09:30	13.84	12.32553156	0
07/01/2014 10:00	15.43	11.40814442	0
07/01/2014 10:30	17.35	11.00383015	0
07/01/2014 11:00	16.71	12.77331666	0
07/01/2014 11:30	15.89	14.12311617	0
07/01/2014 12:00	16.82	12.78881941	0
07/01/2014 12:30	17.8	11.77523239	0
07/01/2014 13:00	18.95	11.18441467	0
07/01/2014 13:30	19.96	10.76099674	0
07/01/2014 14:00	20.75	10.73877039	0
07/01/2014 14:30	21.69	10.44563763	0
07/01/2014 15:00	22.19	10.16934449	0
07/01/2014 15:30	22.58	10.36929695	0
07/01/2014 16:00	22.02	10.99293	0
07/01/2014 16:30	22.09	10.90853153	0
07/01/2014 17:00	18.71	12.41918873	0
07/01/2014 17:30	16.13	13.90828218	0
07/01/2014 18:00	13.2	17.1336834	0
07/01/2014 18:30	11.02	20.3885956	0
07/01/2014 19:00	10.63	21.62752441	0
07/01/2014 19:30	11.26	20.96476343	0
07/01/2014 20:00	10.56	22.67003928	0
07/01/2014 20:30	9.94	24.20210393	0
07/01/2014 21:00	10.25	24.02524915	0
07/01/2014 21:30	10.3	23.86524809	0
07/01/2014 22:00	10.67	23.36093941	0
07/01/2014 22:30	10.56	23.76824188	0
07/01/2014 23:00	10.9	23.92612803	0
07/01/2014 23:30	10.43	25.32051866	0
08/01/2014 00:00	9.82	26.95285791	0
08/01/2014 00:30	8.7	29.51112435	0
08/01/2014 01:00	7.589	31.0610491	0
08/01/2014 01:30	9.29	27.58922156	0
08/01/2014 02:00	10.08	26.08214472	0
08/01/2014 02:30	10.05	26.29692978	0
08/01/2014 03:00	10.78	23.73148236	0
08/01/2014 03:30	9.22	27.54808677	0
08/01/2014 04:00	9.91	25.4797637	0
08/01/2014 04:30	10.99	22.86861095	0
08/01/2014 05:00	9.55	26.01934867	0
08/01/2014 05:30	8.24	29.80473492	0
08/01/2014 06:00	7.904	29.64978894	0
08/01/2014 06:30	7.963	28.22249312	0
08/01/2014 07:00	8	26.19390061	0
08/01/2014 07:30	7.895	25.06756858	0
08/01/2014 08:00	6.694	30.17325316	0
08/01/2014 08:30	9.09	26.92502253	0
08/01/2014 09:00	12.5	21.9388852	0
08/01/2014 09:30	13.13	21.4490665	0
08/01/2014 10:00	15.32	17.29091625	0
08/01/2014 10:30	16.54	14.98439116	0
08/01/2014 11:00	16.08	17.83761376	0
08/01/2014 11:30	16.88	16.17228861	0
08/01/2014 12:00	18.94	14.84573131	0
08/01/2014 12:30	20.07	13.28545616	0
08/01/2014 13:00	20.17	13.49977903	0
08/01/2014 13:30	19.65	14.37875831	0
08/01/2014 14:00	18.62	15.79803243	0
08/01/2014 14:30	18.84	15.30644098	0
08/01/2014 15:00	18.72	15.23641471	0
08/01/2014 15:30	18.72	15.14379213	0
08/01/2014 16:00	18.54	15.36214317	0
08/01/2014 16:30	18.04	15.41669059	0
08/01/2014 17:00	17.28	16.37614558	0
08/01/2014 17:30	15.86	18.58951997	0
08/01/2014 18:00	13.33	22.54297087	0
08/01/2014 18:30	11.22	25.52485914	0
08/01/2014 19:00	9.62	28.31981521	0
08/01/2014 19:30	8.8	30.10663272	0
08/01/2014 20:00	8.07	31.72853662	0
08/01/2014 20:30	7.304	33.43222835	0
08/01/2014 21:00	6.857	34.47360516	0
08/01/2014 21:30	6.935	34.28930284	0
08/01/2014 22:00	6.208	35.83999148	0
08/01/2014 22:30	6.021	36.52013121	0
08/01/2014 23:00	6.407	34.93494138	0
08/01/2014 23:30	6.412	34.61107948	0
09/01/2014 00:00	6.632	33.68064187	0
09/01/2014 00:30	6.65	33.33217828	0
09/01/2014 01:00	5.845	35.02240312	0
09/01/2014 01:30	5.21	37.05456599	0
09/01/2014 02:00	5.605	36.3798873	0
09/01/2014 02:30	6.115	34.6919935	0
09/01/2014 03:00	5.727	35.74612193	0
09/01/2014 03:30	5.523	36.36667608	0
09/01/2014 04:00	5.549	36.30102399	0
09/01/2014 04:30	5.891	35.2341745	0
09/01/2014 05:00	6.06	35.14373699	0
09/01/2014 05:30	6.379	34.16911639	0
09/01/2014 06:00	6.714	33.49102569	0
09/01/2014 06:30	6.727	33.56277983	0
09/01/2014 07:00	6.566	33.83413257	0
09/01/2014 07:30	6.952	33.04755175	0
09/01/2014 08:00	6.896	33.47654432	0
09/01/2014 08:30	7.796	32.32652646	0
09/01/2014 09:00	9.75	29.64700305	0
09/01/2014 09:30	11.63	27.17889445	0
09/01/2014 10:00	14	23.08262719	0
09/01/2014 10:30	14.19	24.77721517	0
09/01/2014 11:00	14.8	22.80946662	0
09/01/2014 11:30	15.46	20.60903853	0
09/01/2014 12:00	17.57	15.38200136	0
09/01/2014 12:30	18.61	13.9893107	0
09/01/2014 13:00	18.91	13.40908547	0
09/01/2014 13:30	18.57	13.27640974	0
09/01/2014 14:00	19.56	12.65741399	0
09/01/2014 14:30	18.7	13.02975712	0
09/01/2014 15:00	17.97	13.59157902	0
09/01/2014 15:30	17.87	13.92159988	0
09/01/2014 16:00	17.61	14.54876713	0
09/01/2014 16:30	17.66	14.5524677	0
09/01/2014 17:00	16.99	17.04103836	0
09/01/2014 17:30	15.24	20.38252927	0
09/01/2014 18:00	13.15	23.80117216	0
09/01/2014 18:30	11.1	27.09113482	0
09/01/2014 19:00	9.15	30.43769527	0
09/01/2014 19:30	7.749	33.37862026	0
09/01/2014 20:00	7.644	33.61877196	0
09/01/2014 20:30	7.51	33.92806554	0
09/01/2014 21:00	7.213	34.72337526	0
09/01/2014 21:30	7.121	34.54716972	0
09/01/2014 22:00	6.792	35.03304382	0
09/01/2014 22:30	6.274	36.41144871	0
09/01/2014 23:00	5.526	39.0114292	0
09/01/2014 23:30	5.65	39.11509631	0
10/01/2014 00:00	5.566	39.67459255	0
10/01/2014 00:30	5.844	38.80837753	0
10/01/2014 01:00	5.335	40.20512184	0
10/01/2014 01:30	4.98	40.40896232	0
10/01/2014 02:00	4.822	40.50925525	0
10/01/2014 02:30	4.931	40.20189053	0
10/01/2014 03:00	4.76	41.38471845	0
10/01/2014 03:30	4.694	41.2249054	0
10/01/2014 04:00	4.147	43.44577351	0
10/01/2014 04:30	3.7	45.21204643	0
10/01/2014 05:00	3.621	45.71743707	0
10/01/2014 05:30	4.351	44.62716912	0
10/01/2014 06:00	4.149	45.0215022	0
10/01/2014 06:30	4.114	44.52252834	0
10/01/2014 07:00	3.805	45.00312639	0
10/01/2014 07:30	3.867	44.68278368	0
10/01/2014 08:00	4.033	44.16354372	0
10/01/2014 08:30	6.193	37.98759019	0
10/01/2014 09:00	10.1	29.93005615	0
10/01/2014 09:30	13.12	23.84787522	0
10/01/2014 10:00	15.06	19.62680013	0
10/01/2014 10:30	15.14	21.32756355	0
10/01/2014 11:00	14.86	21.8338538	0
10/01/2014 11:30	15.42	19.46337077	0
10/01/2014 12:00	16.35	17.58692238	0
10/01/2014 12:30	16.46	18.05166004	0
10/01/2014 13:00	16.54	17.16297286	0
10/01/2014 13:30	16.54	16.31279464	0
10/01/2014 14:00	16.88	17.2643081	0
10/01/2014 14:30	17.23	17.44522752	0
10/01/2014 15:00	17.27	17.90847068	0
10/01/2014 15:30	17.53	17.56682064	0
10/01/2014 16:00	17.67	17.41238214	0
10/01/2014 16:30	17.27	17.70554184	0
10/01/2014 17:00	16.16	18.83554402	0
10/01/2014 17:30	15.08	20.53496621	0
10/01/2014 18:00	12.78	24.51989536	0
10/01/2014 18:30	10.38	28.81904604	0
10/01/2014 19:00	8.91	31.54853601	0
10/01/2014 19:30	7.991	33.3920514	0
10/01/2014 20:00	7.234	35.75390713	0
10/01/2014 20:30	6.643	37.95153625	0
10/01/2014 21:00	7.105	37.26074999	0
10/01/2014 21:30	6.892	38.11140734	0
10/01/2014 22:00	6.656	38.73520586	0
10/01/2014 22:30	5.998	40.74953769	0
10/01/2014 23:00	6.388	39.87391938	0
10/01/2014 23:30	6.341	40.42127814	0
11/01/2014 00:00	6.145	41.39588904	0
11/01/2014 00:30	6.356	40.5881225	0
11/01/2014 01:00	6.484	39.71414907	0
11/01/2014 01:30	6.363	40.04706909	0
11/01/2014 02:00	6.41	40.33318962	0
11/01/2014 02:30	6.627	40.14394867	0
11/01/2014 03:00	6.523	40.53580599	0
11/01/2014 03:30	6.36	41.20278214	0
11/01/2014 04:00	5.985	42.39198907	0
11/01/2014 04:30	5.778	43.54746909	0
11/01/2014 05:00	5.153	45.70864448	0
11/01/2014 05:30	4.528	47.63121514	0
11/01/2014 06:00	4.336	47.6764725	0
11/01/2014 06:30	4.94	45.81747327	0
11/01/2014 07:00	4.745	46.79631873	0
11/01/2014 07:30	4.384	47.51614993	0
11/01/2014 08:00	4.269	48.02192631	0
11/01/2014 08:30	7.541	38.8577189	0
11/01/2014 09:00	12.46	28.77543212	0
11/01/2014 09:30	14.63	24.14203891	0
11/01/2014 10:00	14.77	25.11519723	0
11/01/2014 10:30	15.74	23.03852277	0
11/01/2014 11:00	15.9	22.30579819	0
11/01/2014 11:30	16.64	20.75015938	0
11/01/2014 12:00	17.5	19.55012732	0
11/01/2014 12:30	18.06	18.92084882	0
11/01/2014 13:00	18.57	18.27843735	0
11/01/2014 13:30	18.63	17.97706838	0
11/01/2014 14:00	19.66	16.42267006	0
11/01/2014 14:30	20.85	14.85279297	0
11/01/2014 15:00	20.95	14.72143717	0
11/01/2014 15:30	20.96	14.87362596	0
11/01/2014 16:00	20.86	14.92477519	0
11/01/2014 16:30	20.73	15.28991291	0
11/01/2014 17:00	19.86	17.16928217	0
11/01/2014 17:30	18.69	19.16247673	0
11/01/2014 18:00	15.95	23.06222423	0
11/01/2014 18:30	12.85	27.84636655	0
11/01/2014 19:00	11.09	30.51670779	0
11/01/2014 19:30	10.54	31.49765826	0
11/01/2014 20:00	10.78	30.84319694	0
11/01/2014 20:30	10.17	32.04453297	0
11/01/2014 21:00	9.89	31.9950011	0
11/01/2014 21:30	9.9	31.31768242	0
11/01/2014 22:00	9.87	31.05216835	0
11/01/2014 22:30	9.42	31.66689085	0
11/01/2014 23:00	9.3	32.17996638	0
11/01/2014 23:30	8.46	33.69938273	0
12/01/2014 00:00	8.06	34.16389553	0
12/01/2014 00:30	8.4	33.20188315	0
12/01/2014 01:00	8.26	33.24437384	0
12/01/2014 01:30	8.52	32.57272036	0
12/01/2014 02:00	9.43	30.46098505	0
12/01/2014 02:30	9.03	30.7721919	0
12/01/2014 03:00	9.09	30.3014723	0
12/01/2014 03:30	8.64	31.05932292	0
12/01/2014 04:00	8.52	30.95308233	0
12/01/2014 04:30	7.966	32.14090592	0
12/01/2014 05:00	8.78	30.76626891	0
12/01/2014 05:30	8.4	32.29472787	0
12/01/2014 06:00	9.89	29.77996257	0
12/01/2014 06:30	10.11	29.82918574	0
12/01/2014 07:00	8.53	34.16917805	0
12/01/2014 07:30	6.554	40.96390682	0
12/01/2014 08:00	7.353	38.67874732	0
12/01/2014 08:30	10.18	32.58631765	0
12/01/2014 09:00	12.85	28.31833887	0
12/01/2014 09:30	16.55	22.2498869	0
12/01/2014 10:00	18.58	18.64074903	0
12/01/2014 10:30	18.39	19.10031317	0
12/01/2014 11:00	19.28	16.68103214	0
12/01/2014 11:30	19.63	19.07880477	0
12/01/2014 12:00	20.06	17.38404128	0
12/01/2014 12:30	20.27	16.52892895	0
12/01/2014 13:00	20.79	16.25184789	0
12/01/2014 13:30	20.49	17.26030361	0
12/01/2014 14:00	19.86	19.02425486	0
12/01/2014 14:30	19.83	19.53507105	0
12/01/2014 15:00	19.63	19.47263331	0
12/01/2014 15:30	19.82	18.59577242	0
12/01/2014 16:00	19.97	18.38091628	0
12/01/2014 16:30	19.14	19.57901343	0
12/01/2014 17:00	18.04	21.65102628	0
12/01/2014 17:30	16.79	23.63903459	0
12/01/2014 18:00	15.08	26.25208748	0
12/01/2014 18:30	12.31	30.73714574	0
12/01/2014 19:00	10.61	34.08730512	0
12/01/2014 19:30	9.45	37.68700384	0
12/01/2014 20:00	9.06	39.21152706	0
12/01/2014 20:30	8.46	41.10782612	0
12/01/2014 21:00	7.956	42.72792005	0
12/01/2014 21:30	7.116	45.64959557	0
12/01/2014 22:00	6.45	48.72257807	0
12/01/2014 22:30	6.248	50.24773015	0
12/01/2014 23:00	6.207	51.02280825	0
12/01/2014 23:30	5.832	52.47277853	0
13/01/2014 00:00	6.717	50.68415617	0
13/01/2014 00:30	7.452	46.2559047	0
13/01/2014 01:00	7.131	45.40480616	0
13/01/2014 01:30	7.154	44.24681989	0
13/01/2014 02:00	6.511	44.28563029	0
13/01/2014 02:30	6.287	45.2899936	0
13/01/2014 03:00	6.451	44.36558529	0
13/01/2014 03:30	5.435	46.37682682	0
13/01/2014 04:00	5.403	46.81456814	0
13/01/2014 04:30	6.872	43.19863979	0
13/01/2014 05:00	5.62	48.19982159	0
13/01/2014 05:30	5.365	50.62654463	0
13/01/2014 06:00	4.733	52.79226871	0
13/01/2014 06:30	4.716	47.24216553	0
13/01/2014 07:00	4.305	48.14139599	0
13/01/2014 07:30	4.922	42.7629804	0
13/01/2014 08:00	4.711	51.00195911	0
13/01/2014 08:30	7.679	44.30513015	0
13/01/2014 09:00	11.54	33.66202757	0
13/01/2014 09:30	12.46	32.30318942	0
13/01/2014 10:00	13.65	29.62904949	0
13/01/2014 10:30	14.97	27.08490174	0
13/01/2014 11:00	15.43	26.06761	0
13/01/2014 11:30	15.89	25.58776342	0
13/01/2014 12:00	16.88	22.8284074	0
13/01/2014 12:30	17.14	20.40933259	0
13/01/2014 13:00	18.17	17.83185119	0
13/01/2014 13:30	17.96	16.70873109	0
13/01/2014 14:00	18.31	15.11001235	0
13/01/2014 14:30	18.75	14.51449814	0
13/01/2014 15:00	18.04	15.3683624	0
13/01/2014 15:30	17.72	13.60993322	0
13/01/2014 16:00	17.96	13.06583914	0
13/01/2014 16:30	17.42	12.71414554	0
13/01/2014 17:00	16.4	13.56374826	0
13/01/2014 17:30	15.33	17.68167263	0
13/01/2014 18:00	13	19.6959361	0
13/01/2014 18:30	9.92	23.98895915	0
13/01/2014 19:00	8.67	25.56301032	0
13/01/2014 19:30	7.804	27.01854467	0
13/01/2014 20:00	6.902	28.13684139	0
13/01/2014 20:30	6.549	27.49028325	0
13/01/2014 21:00	6.037	28.05310997	0
13/01/2014 21:30	5.727	27.89941224	0
13/01/2014 22:00	5.467	30.18334572	0
13/01/2014 22:30	4.945	31.5316702	0
13/01/2014 23:00	4.551	31.70300894	0
13/01/2014 23:30	4.579	31.64088247	0
14/01/2014 00:00	4.57	31.30642448	0
14/01/2014 00:30	4.728	30.8452102	0
14/01/2014 01:00	4.401	31.32088808	0
14/01/2014 01:30	4.118	30.85214212	0
14/01/2014 02:00	4.221	30.02426953	0
14/01/2014 02:30	4.258	30.06708748	0
14/01/2014 03:00	4.173	30.49013431	0
14/01/2014 03:30	4.276	30.75269602	0
14/01/2014 04:00	4.262	32.7144255	0
14/01/2014 04:30	3.265	35.22691844	0
14/01/2014 05:00	2.628	35.09523707	0
14/01/2014 05:30	2.81	33.70746807	0
14/01/2014 06:00	2.675	34.70792694	0
14/01/2014 06:30	2.798	33.87010831	0
14/01/2014 07:00	2.206	35.74858042	0
14/01/2014 07:30	2.53	34.93168954	0
14/01/2014 08:00	2.552	35.96688795	0
14/01/2014 08:30	5.918	29.89845159	0
14/01/2014 09:00	11.01	21.46793512	0
14/01/2014 09:30	11.86	21.73180246	0
14/01/2014 10:00	12.84	20.44304349	0
14/01/2014 10:30	13.87	19.17777237	0
14/01/2014 11:00	14.27	18.99398406	0
14/01/2014 11:30	15.01	17.580414	0
14/01/2014 12:00	15.17	17.28437455	0
14/01/2014 12:30	15.59	16.71171916	0
14/01/2014 13:00	16.92	15.19766838	0
14/01/2014 13:30	17.19	15.34786893	0
14/01/2014 14:00	17.57	15.83002081	0
14/01/2014 14:30	17.62	15.92904393	0
14/01/2014 15:00	17.95	14.67794093	0
14/01/2014 15:30	18.12	14.04106789	0
14/01/2014 16:00	18.31	13.82708678	0
14/01/2014 16:30	17.77	14.10784668	0
14/01/2014 17:00	17.02	14.58622535	0
14/01/2014 17:30	15.88	16.23811534	0
14/01/2014 18:00	13.74	20.04031904	0
14/01/2014 18:30	11.77	23.30911855	0
14/01/2014 19:00	11.11	24.27508529	0
14/01/2014 19:30	11.14	24.60413804	0
14/01/2014 20:00	10.56	25.41554577	0
14/01/2014 20:30	10.36	26.39315852	0
14/01/2014 21:00	9.86	27.53824627	0
14/01/2014 21:30	9.97	27.33586576	0
14/01/2014 22:00	9.55	28.03374986	0
14/01/2014 22:30	9.49	29.57976879	0
14/01/2014 23:00	9.12	30.58577771	0
14/01/2014 23:30	8.77	31.22944169	0
15/01/2014 00:00	8.55	31.15956827	0
15/01/2014 00:30	8.23	32.11923318	0
15/01/2014 01:00	9.28	25.64194071	0
15/01/2014 01:30	11.9	14.92813491	0
15/01/2014 02:00	12.35	13.93472479	0
15/01/2014 02:30	13.81	12.47624648	0
15/01/2014 03:00	14.08	12.13499352	0
15/01/2014 03:30	13.63	12.75131828	0
15/01/2014 04:00	8.58	26.25707167	0
15/01/2014 04:30	7.553	29.02328863	0
15/01/2014 05:00	7.082	27.49342737	0
15/01/2014 05:30	8.55	25.23296451	0
15/01/2014 06:00	6.749	30.26235829	0
15/01/2014 06:30	5.619	32.83086007	0
15/01/2014 07:00	5.787	31.0394125	0
15/01/2014 07:30	6.867	25.38414776	0
15/01/2014 08:00	8.27	23.33761998	0
15/01/2014 08:30	10.29	21.48509975	0
15/01/2014 09:00	12.84	17.94669825	0
15/01/2014 09:30	14.45	16.52601075	0
15/01/2014 10:00	15.52	14.68851231	0
15/01/2014 10:30	16.21	13.89175343	0
15/01/2014 11:00	16.9	13.1914912	0
15/01/2014 11:30	17.87	11.9188434	0
15/01/2014 12:00	18.87	10.87338049	0
15/01/2014 12:30	19.72	10.35656995	0
15/01/2014 13:00	19.78	10.53486747	0
15/01/2014 13:30	19.59	11.31782594	0
15/01/2014 14:00	20.34	11.34864531	0
15/01/2014 14:30	21.25	10.77034339	0
15/01/2014 15:00	22.01	10.13024494	0
15/01/2014 15:30	22.1	8.909475215	0
15/01/2014 16:00	21.81	9.144941232	0
15/01/2014 16:30	21.03	10.19428551	0
15/01/2014 17:00	19.82	10.81149559	0
15/01/2014 17:30	18.59	11.62566994	0
15/01/2014 18:00	16.04	13.33013346	0
15/01/2014 18:30	13.14	16.14244927	0
15/01/2014 19:00	11.62	18.71612976	0
15/01/2014 19:30	10.4	21.01060881	0
15/01/2014 20:00	9.6	21.91673684	0
15/01/2014 20:30	9.2	22.34320853	0
15/01/2014 21:00	8.6	23.17873309	0
15/01/2014 21:30	8.52	23.12483186	0
15/01/2014 22:00	8.34	23.13581107	0
15/01/2014 22:30	8.09	23.62506042	0
15/01/2014 23:00	7.772	24.23728902	0
15/01/2014 23:30	6.978	25.79107711	0
16/01/2014 00:00	6.864	25.69163772	0
16/01/2014 00:30	6.78	25.63780139	0
16/01/2014 01:00	6.926	26.08401505	0
16/01/2014 01:30	7.381	25.47714096	0
16/01/2014 02:00	7.471	25.41736703	0
16/01/2014 02:30	7.714	25.18889501	0
16/01/2014 03:00	7.322	26.06844152	0
16/01/2014 03:30	7.318	26.36856796	0
16/01/2014 04:00	6.52	28.06111877	0
16/01/2014 04:30	5.973	29.89191084	0
16/01/2014 05:00	6.315	29.29791717	0
16/01/2014 05:30	7.203	27.85680925	0
16/01/2014 06:00	7.6	26.91850805	0
16/01/2014 06:30	6.301	29.53572925	0
16/01/2014 07:00	6.131	29.88477745	0
16/01/2014 07:30	5.886	30.50375167	0
16/01/2014 08:00	5.725	31.39119482	0
16/01/2014 08:30	9.48	24.53990549	0
16/01/2014 09:00	14.77	17.55683219	0
16/01/2014 09:30	16.93	14.87701692	0
16/01/2014 10:00	17.83	14.88714549	0
16/01/2014 10:30	19.53	13.91390269	0
16/01/2014 11:00	18	15.01945842	0
16/01/2014 11:30	18.43	14.66664347	0
16/01/2014 12:00	19.69	13.51478228	0
16/01/2014 12:30	20.87	11.75414206	0
16/01/2014 13:00	21.04	11.23089629	0
16/01/2014 13:30	21.29	10.98096778	0
16/01/2014 14:00	21.08	10.72320536	0
16/01/2014 14:30	21.33	11.34811724	0
16/01/2014 15:00	21.29	11.13896732	0
16/01/2014 15:30	21.16	11.34756206	0
16/01/2014 16:00	20.95	11.65615163	0
16/01/2014 16:30	20.77	11.74510157	0
16/01/2014 17:00	19.92	12.80769293	0
16/01/2014 17:30	18.31	13.9221183	0
16/01/2014 18:00	15.83	16.73489835	0
16/01/2014 18:30	12.86	20.75318623	0
16/01/2014 19:00	11.11	22.91386555	0
16/01/2014 19:30	10.09	25.17427635	0
16/01/2014 20:00	10.3	25.62121952	0
16/01/2014 20:30	9.49	27.64149335	0
16/01/2014 21:00	8.11	29.42176858	0
16/01/2014 21:30	7.599	30.3692176	0
16/01/2014 22:00	7.793	30.44231616	0
16/01/2014 22:30	7.329	31.61845338	0
16/01/2014 23:00	6.836	31.29315327	0
16/01/2014 23:30	7.151	30.22837683	0
17/01/2014 00:00	7.833	31.30220631	0
17/01/2014 00:30	7.539	32.51412098	0
17/01/2014 01:00	6.271	33.37533266	0
17/01/2014 01:30	6.193	33.66122575	0
17/01/2014 02:00	5.854	35.86477231	0
17/01/2014 02:30	6.399	34.64214029	0
17/01/2014 03:00	6.828	33.33039593	0
17/01/2014 03:30	7.003	31.83426777	0
17/01/2014 04:00	6.434	33.10567248	0
17/01/2014 04:30	7.085	32.74716068	0
17/01/2014 05:00	7.876	28.57834367	0
17/01/2014 05:30	7.725	30.29896644	0
17/01/2014 06:00	7.187	33.0115657	0
17/01/2014 06:30	7.434	32.3609001	0
17/01/2014 07:00	6.983	32.87733003	0
17/01/2014 07:30	8.7	24.97778898	0
17/01/2014 08:00	9.77	25.7202381	0
17/01/2014 08:30	11.86	21.87572169	0
17/01/2014 09:00	15.36	16.21520892	0
17/01/2014 09:30	16.11	15.01828281	0
17/01/2014 10:00	16.47	15.05127086	0
17/01/2014 10:30	16.88	14.71626263	0
17/01/2014 11:00	17.46	14.08561756	0
17/01/2014 11:30	18.74	13.08971811	0
17/01/2014 12:00	19.93	12.32728798	0
17/01/2014 12:30	20.58	12.0071118	0
17/01/2014 13:00	20.58	11.88332714	0
17/01/2014 13:30	21.14	11.36149479	0
17/01/2014 14:00	22.12	10.73843126	0
17/01/2014 14:30	22.58	10.66138982	0
17/01/2014 15:00	23.01	10.42282767	0
17/01/2014 15:30	22.68	10.37917243	0
17/01/2014 16:00	23.45	9.595336308	0
17/01/2014 16:30	23.25	9.326132003	0
17/01/2014 17:00	21.88	9.791764465	0
17/01/2014 17:30	20.66	10.42890917	0
17/01/2014 18:00	18.2	11.86553024	0
17/01/2014 18:30	14.2	14.75790214	0
17/01/2014 19:00	12.47	16.72856096	0
17/01/2014 19:30	11.76	18.10910137	0
17/01/2014 20:00	11.32	18.79335932	0
17/01/2014 20:30	10.22	20.22174344	0
17/01/2014 21:00	9.99	20.37257363	0
17/01/2014 21:30	9.87	21.19433713	0
17/01/2014 22:00	9.07	22.45338638	0
17/01/2014 22:30	9.03	22.25333652	0
17/01/2014 23:00	9.02	21.39851363	0
17/01/2014 23:30	8.9	21.30966392	0
18/01/2014 00:00	8.59	22.03024844	0
18/01/2014 00:30	7.835	23.66199454	0
18/01/2014 01:00	7.373	24.42086013	0
18/01/2014 01:30	7.44	24.11543962	0
18/01/2014 02:00	7.439	24.31080121	0
18/01/2014 02:30	7.176	24.4568514	0
18/01/2014 03:00	7.085	24.21305214	0
18/01/2014 03:30	7.28	24.08731157	0
18/01/2014 04:00	7.327	24.40029651	0
18/01/2014 04:30	6.852	25.10783285	0
18/01/2014 05:00	6.515	25.07795098	0
18/01/2014 05:30	5.758	26.75199303	0
18/01/2014 06:00	5.451	27.88402185	0
18/01/2014 06:30	5.94	27.16830613	0
18/01/2014 07:00	6.571	25.80377434	0
18/01/2014 07:30	7.881	23.68186884	0
18/01/2014 08:00	9.62	20.0494267	0
18/01/2014 08:30	11.95	18.02644291	0
18/01/2014 09:00	15.37	14.71602245	0
18/01/2014 09:30	15.37	14.31519694	0
18/01/2014 10:00	16.75	13.57981782	0
18/01/2014 10:30	17.75	12.59986716	0
18/01/2014 11:00	18.54	11.61527898	0
18/01/2014 11:30	19.33	11.59140129	0
18/01/2014 12:00	20.09	11.31269729	0
18/01/2014 12:30	20.96	10.43975372	0
18/01/2014 13:00	21.49	9.988875514	0
18/01/2014 13:30	21.25	9.820018973	0
18/01/2014 14:00	21.79	9.232733436	0
18/01/2014 14:30	22.2	8.556481708	0
18/01/2014 15:00	22.35	9.404402927	0
18/01/2014 15:30	22.75	9.973853546	0
18/01/2014 16:00	22.95	9.710982232	0
18/01/2014 16:30	22.63	10.19228621	0
18/01/2014 17:00	21.83	10.50958476	0
18/01/2014 17:30	20.2	11.74290127	0
18/01/2014 18:00	17.71	13.42114276	0
18/01/2014 18:30	14.97	15.62816456	0
18/01/2014 19:00	13.49	16.81259886	0
18/01/2014 19:30	13.2	15.61801141	0
18/01/2014 20:00	12.62	16.35928298	0
18/01/2014 20:30	12.92	17.18177413	0
18/01/2014 21:00	14.03	15.92038838	0
18/01/2014 21:30	13.66	16.81937564	0
18/01/2014 22:00	12.29	16.57794036	0
18/01/2014 22:30	11.14	18.86820402	0
18/01/2014 23:00	10.17	19.48436427	0
18/01/2014 23:30	9.89	21.49407766	0
19/01/2014 00:00	10.72	21.65340928	0
19/01/2014 00:30	10.39	22.84942867	0
19/01/2014 01:00	11.2	21.87528985	0
19/01/2014 01:30	12.81	17.57639195	0
19/01/2014 02:00	15.17	12.93428029	0
19/01/2014 02:30	13.02	18.60332973	0
19/01/2014 03:00	13.29	16.11612784	0
19/01/2014 03:30	14.07	13.57510177	0
19/01/2014 04:00	14.89	12.63799468	0
19/01/2014 04:30	12.3	15.65829786	0
19/01/2014 05:00	12.64	14.76557132	0
19/01/2014 05:30	14.52	13.12482839	0
19/01/2014 06:00	14.68	12.87017679	0
19/01/2014 06:30	15.17	12.52827149	0
19/01/2014 07:00	12.99	14.36405865	0
19/01/2014 07:30	12.25	14.79815906	0
19/01/2014 08:00	13.29	14.21625911	0
19/01/2014 08:30	13.57	14.21643383	0
19/01/2014 09:00	15.15	13.88013853	0
19/01/2014 09:30	16.81	13.11033273	0
19/01/2014 10:00	16.7	13.62300858	0
19/01/2014 10:30	18.61	12.73027274	0
19/01/2014 11:00	18.54	12.83300984	0
19/01/2014 11:30	18.38	13.24614186	0
19/01/2014 12:00	19.29	12.87170964	0
19/01/2014 12:30	20.09	12.07821816	0
19/01/2014 13:00	21.51	10.98991358	0
19/01/2014 13:30	21.91	10.45841225	0
19/01/2014 14:00	22.71	9.85316396	0
19/01/2014 14:30	22.97	9.485284723	0
19/01/2014 15:00	23.61	9.228835474	0
19/01/2014 15:30	24.04	8.859649369	0
19/01/2014 16:00	23.81	8.813388717	0
19/01/2014 16:30	23.79	8.756114412	0
19/01/2014 17:00	22.02	9.784085464	0
19/01/2014 17:30	20.72	10.5131743	0
19/01/2014 18:00	18.09	12.33320037	0
19/01/2014 18:30	15.12	14.83795291	0
19/01/2014 19:00	13.72	16.49904159	0
19/01/2014 19:30	13.11	17.36730008	0
19/01/2014 20:00	12.57	17.99254935	0
19/01/2014 20:30	12.27	18.35079894	0
19/01/2014 21:00	11.79	18.79617898	0
19/01/2014 21:30	11.34	19.28980364	0
19/01/2014 22:00	11.16	19.59689358	0
19/01/2014 22:30	10.9	19.93844003	0
19/01/2014 23:00	10.61	20.48365583	0
19/01/2014 23:30	10.33	20.94978965	0
20/01/2014 00:00	10.01	21.64738692	0
20/01/2014 00:30	9.91	21.95683817	0
20/01/2014 01:00	9.75	22.52509729	0
20/01/2014 01:30	9.85	22.6211943	0
20/01/2014 02:00	9.91	22.61226618	0
20/01/2014 02:30	9.65	23.01039901	0
20/01/2014 03:00	9.76	22.84100736	0
20/01/2014 03:30	9.64	23.35957615	0
20/01/2014 04:00	10.47	22.49094042	0
20/01/2014 04:30	10.3	23.30652991	0
20/01/2014 05:00	9.9	24.59503855	0
20/01/2014 05:30	9.96	24.57794829	0
20/01/2014 06:00	9.96	24.41463967	0
20/01/2014 06:30	9.84	24.44728711	0
20/01/2014 07:00	9.32	25.14669682	0
20/01/2014 07:30	9.15	24.74679474	0
20/01/2014 08:00	9.4	23.485425	0
20/01/2014 08:30	11.76	19.99244792	0
20/01/2014 09:00	15.32	16.08457326	0
20/01/2014 09:30	18.83	13.15428698	0
20/01/2014 10:00	21.31	10.6913568	0
20/01/2014 10:30	21.17	12.21601788	0
20/01/2014 11:00	21.11	12.34095043	0
20/01/2014 11:30	21.77	11.96735479	0
20/01/2014 12:00	21.9	11.56835348	0
20/01/2014 12:30	21.88	11.12527324	0
20/01/2014 13:00	22.36	10.54577219	0
20/01/2014 13:30	22.42	10.02810655	0
20/01/2014 14:00	22.93	9.508269729	0
20/01/2014 14:30	23.07	9.428095676	0
20/01/2014 15:00	23.48	9.02476099	0
20/01/2014 15:30	23.35	9.47912119	0
20/01/2014 16:00	23.13	9.358653157	0
20/01/2014 16:30	22.66	9.447061341	0
20/01/2014 17:00	22.15	9.819351294	0
20/01/2014 17:30	20.73	10.71111546	0
20/01/2014 18:00	18.6	12.03833839	0
20/01/2014 18:30	15.45	14.5837	0
20/01/2014 19:00	13.5	17.12475668	0
20/01/2014 19:30	12.45	18.96550518	0
20/01/2014 20:00	11.82	20.63487283	0
20/01/2014 20:30	11.55	21.52063065	0
20/01/2014 21:00	11.18	22.2054371	0
20/01/2014 21:30	11.46	21.20590833	0
20/01/2014 22:00	10.66	22.20768924	0
20/01/2014 22:30	10.29	22.52341312	0
20/01/2014 23:00	10.24	22.03787857	0
20/01/2014 23:30	9.88	22.41152775	0
21/01/2014 00:00	9.9	22.70941893	0
21/01/2014 00:30	9.39	23.50124527	0
21/01/2014 01:00	8.69	24.81681218	0
21/01/2014 01:30	9.56	23.40167038	0
21/01/2014 02:00	10.05	23.29388533	0
21/01/2014 02:30	9.62	23.72515493	0
21/01/2014 03:00	7.838	28.55823758	0
21/01/2014 03:30	8.04	29.00450738	0
21/01/2014 04:00	8.07	28.20314366	0
21/01/2014 04:30	8.63	27.32929498	0
21/01/2014 05:00	9.34	26.81539956	0
21/01/2014 05:30	8.45	27.9361328	0
21/01/2014 06:00	11.31	21.26849152	0
21/01/2014 06:30	15.8	13.09054891	0
21/01/2014 07:00	15.82	12.96254527	0
21/01/2014 07:30	15.5	13.17416146	0
21/01/2014 08:00	15.56	13.12358225	0
21/01/2014 08:30	16.83	12.31121095	0
21/01/2014 09:00	17.95	11.71319127	0
21/01/2014 09:30	18.68	11.23540067	0
21/01/2014 10:00	19.28	10.91198886	0
21/01/2014 10:30	19.72	11.53147494	0
21/01/2014 11:00	20.53	11.21639458	0
21/01/2014 11:30	20.79	10.34578788	0
21/01/2014 12:00	21.2	10.20763809	0
21/01/2014 12:30	21.93	9.799931128	0
21/01/2014 13:00	22.29	9.587415756	0
21/01/2014 13:30	22.76	9.317736746	0
21/01/2014 14:00	23.26	9.215385439	0
21/01/2014 14:30	23.33	9.141647103	0
21/01/2014 15:00	22.71	9.454690417	0
21/01/2014 15:30	22.4	9.449694092	0
21/01/2014 16:00	22.99	8.975193828	0
21/01/2014 16:30	22.37	8.986194889	0
21/01/2014 17:00	21.73	9.151270906	0
21/01/2014 17:30	20.9	9.58827058	0
21/01/2014 18:00	19.73	10.26317118	0
21/01/2014 18:30	19	10.64898111	0
21/01/2014 19:00	18.76	10.71738666	0
21/01/2014 19:30	18.45	10.83312916	0
21/01/2014 20:00	18.26	10.96296022	0
21/01/2014 20:30	18.44	10.74565893	0
21/01/2014 21:00	17.96	11.02581964	0
21/01/2014 21:30	17.16	11.64772105	0
21/01/2014 22:00	16.94	11.86298771	0
21/01/2014 22:30	16.99	11.82544783	0
21/01/2014 23:00	15.97	12.72863744	0
21/01/2014 23:30	16.21	12.58940155	0
22/01/2014 00:00	16.92	12.29299456	0
22/01/2014 00:30	16.61	12.64313837	0
22/01/2014 01:00	15.54	13.53689583	0
22/01/2014 01:30	15.41	13.70735318	0
22/01/2014 02:00	14.68	14.66601541	0
22/01/2014 02:30	14.53	14.99011357	0
22/01/2014 03:00	14.7	14.64709697	0
22/01/2014 03:30	14.95	14.47174252	0
22/01/2014 04:00	14.22	15.04713542	0
22/01/2014 04:30	13.39	15.94624765	0
22/01/2014 05:00	13.27	16.20277707	0
22/01/2014 05:30	13.47	16.25179095	0
22/01/2014 06:00	13.02	16.7363289	0
22/01/2014 06:30	12.6	17.8886193	0
22/01/2014 07:00	13.06	17.62367056	0
22/01/2014 07:30	12.94	17.8966114	0
22/01/2014 08:00	12.86	18.66439151	0
22/01/2014 08:30	13.72	18.72864181	0
22/01/2014 09:00	15.32	16.42924268	0
22/01/2014 09:30	16.84	15.58778403	0
22/01/2014 10:00	18.3	13.31276141	0
22/01/2014 10:30	19.03	13.26362755	0
22/01/2014 11:00	19.99	12.75229539	0
22/01/2014 11:30	20.86	12.16693629	0
22/01/2014 12:00	21.55	12.20708955	0
22/01/2014 12:30	22.21	12.02406525	0
22/01/2014 13:00	21.3	12.11903507	0
22/01/2014 13:30	21.81	12.09121937	0
22/01/2014 14:00	23.88	10.93673557	0
22/01/2014 14:30	24.67	10.23811275	0
22/01/2014 15:00	24.07	10.2119904	0
22/01/2014 15:30	24.78	9.787294585	0
22/01/2014 16:00	23.64	11.16420895	0
22/01/2014 16:30	22.59	12.07801172	0
22/01/2014 17:00	21.31	12.94009236	0
22/01/2014 17:30	19.46	14.23990341	0
22/01/2014 18:00	18.02	14.8554174	0
22/01/2014 18:30	15.42	17.52274143	0
22/01/2014 19:00	13.6	19.8384885	0
22/01/2014 19:30	11.52	23.18249933	0
22/01/2014 20:00	11.69	22.70494822	0
22/01/2014 20:30	10.97	23.81499991	0
22/01/2014 21:00	10.9	24.38624588	0
22/01/2014 21:30	10.52	25.16885333	0
22/01/2014 22:00	9.87	26.6161443	0
22/01/2014 22:30	9.86	26.55180163	0
22/01/2014 23:00	9.82	26.45831005	0
22/01/2014 23:30	8.78	28.37923081	0
23/01/2014 00:00	9.03	28.16437903	0
23/01/2014 00:30	9.11	28.01266273	0
23/01/2014 01:00	9.31	27.72266213	0
23/01/2014 01:30	8.85	28.86108219	0
23/01/2014 02:00	8.81	29.11574386	0
23/01/2014 02:30	8.43	29.87522637	0
23/01/2014 03:00	8.41	30.09711739	0
23/01/2014 03:30	8.26	30.03899344	0
23/01/2014 04:00	8.05	29.82086615	0
23/01/2014 04:30	7.757	30.32763807	0
23/01/2014 05:00	7.337	30.82086145	0
23/01/2014 05:30	7.367	31.04962113	0
23/01/2014 06:00	7.624	30.6999422	0
23/01/2014 06:30	7.773	30.76789634	0
23/01/2014 07:00	7.896	30.79251702	0
23/01/2014 07:30	7.64	31.43067738	0
23/01/2014 08:00	8.07	31.63576312	0
23/01/2014 08:30	9.81	28.37311183	0
23/01/2014 09:00	13.16	24.18205441	0
23/01/2014 09:30	16.34	19.85843889	0
23/01/2014 10:00	17.35	17.36384207	0
23/01/2014 10:30	17.8	17.66284859	0
23/01/2014 11:00	18.25	14.83313385	0
23/01/2014 11:30	18.72	14.21756631	0
23/01/2014 12:00	19.15	13.88612771	0
23/01/2014 12:30	19.28	13.90831366	0
23/01/2014 13:00	19.73	13.52477218	0
23/01/2014 13:30	20.28	13.11409996	0
23/01/2014 14:00	20.62	13.00655505	0
23/01/2014 14:30	20.77	13.33558408	0
23/01/2014 15:00	21.77	12.50435148	0
23/01/2014 15:30	21.36	11.95657395	0
23/01/2014 16:00	21.71	10.93335272	0
23/01/2014 16:30	20.64	11.3050591	0
23/01/2014 17:00	20.16	11.85666377	0
23/01/2014 17:30	18.85	13.41348317	0
23/01/2014 18:00	17.04	15.03103972	0
23/01/2014 18:30	15.69	17.10989603	0
23/01/2014 19:00	14.21	19.31477665	0
23/01/2014 19:30	13.65	20.34997352	0
23/01/2014 20:00	12.96	21.7557723	0
23/01/2014 20:30	12.86	21.8986543	0
23/01/2014 21:00	12.62	21.8351936	0
23/01/2014 21:30	12.34	22.03134764	0
23/01/2014 22:00	11.88	22.5655079	0
23/01/2014 22:30	11.98	21.63180549	0
23/01/2014 23:00	11.35	22.55188192	0
23/01/2014 23:30	12.49	21.47005032	0
24/01/2014 00:00	13.32	20.59614593	0
24/01/2014 00:30	12.93	20.52415135	0
24/01/2014 01:00	14	18.32848176	0
24/01/2014 01:30	14.22	18.06889622	0
24/01/2014 02:00	14.27	17.88753839	0
24/01/2014 02:30	13.68	18.90517433	0
24/01/2014 03:00	14.4	18.59102647	0
24/01/2014 03:30	13.92	20.18455936	0
24/01/2014 04:00	13.67	20.70696967	0
24/01/2014 04:30	13.42	20.85201076	0
24/01/2014 05:00	13.36	20.9337565	0
24/01/2014 05:30	13.27	21.12264865	0
24/01/2014 06:00	12.89	21.92292768	0
24/01/2014 06:30	12.09	23.46004992	0
24/01/2014 07:00	12.19	23.30603693	0
24/01/2014 07:30	12.35	22.78327504	0
24/01/2014 08:00	12.06	23.15139347	0
24/01/2014 08:30	12.64	22.14835699	0
24/01/2014 09:00	13.42	21.1118489	0
24/01/2014 09:30	14.23	20.09094089	0
24/01/2014 10:00	15.26	18.91468513	0
24/01/2014 10:30	17.03	16.74035553	0
24/01/2014 11:00	16.58	17.64938282	0
24/01/2014 11:30	17.47	16.78186266	0
24/01/2014 12:00	17.86	16.27653211	0
24/01/2014 12:30	17.64	16.75149812	0
24/01/2014 13:00	18.56	15.85746896	0
24/01/2014 13:30	18.81	15.15094858	0
24/01/2014 14:00	19.17	15.21969431	0
24/01/2014 14:30	18.9	15.34078167	0
24/01/2014 15:00	19.09	15.20525997	0
24/01/2014 15:30	18.4	16.06444825	0
24/01/2014 16:00	17.91	16.85881976	0
24/01/2014 16:30	17.35	17.51527093	0
24/01/2014 17:00	16.84	18.29870299	0
24/01/2014 17:30	16.21	20.56630684	0
24/01/2014 18:00	15.54	20.39030334	0
24/01/2014 18:30	15.53	20.3467034	0
24/01/2014 19:00	15.6	20.87626754	0
24/01/2014 19:30	15.38	21.74513672	0
24/01/2014 20:00	15.31	22.7627958	0
24/01/2014 20:30	15.2	25.29771324	0
24/01/2014 21:00	15.22	30.29513147	0
24/01/2014 21:30	15.22	29.89042552	0
24/01/2014 22:00	14.83	31.06527165	0
24/01/2014 22:30	14.07	26.96339022	0
24/01/2014 23:00	13.95	25.16591245	0
24/01/2014 23:30	14	25.584809	0
25/01/2014 00:00	13.89	26.90222802	0
25/01/2014 00:30	13.88	27.67623338	0
25/01/2014 01:00	13.64	29.58430242	0
25/01/2014 01:30	13.61	32.33686529	0
25/01/2014 02:00	13.7	33.61510983	0
25/01/2014 02:30	13.24	38.18731869	0
25/01/2014 03:00	12.99	38.74955358	0
25/01/2014 03:30	12.64	42.0408628	0
25/01/2014 04:00	12.03	49.09841035	0
25/01/2014 04:30	11.54	53.65345005	0
25/01/2014 05:00	11.08	58.573424	0
25/01/2014 05:30	11.48	55.93311448	0
25/01/2014 06:00	11.87	54.3655667	0
25/01/2014 06:30	11.84	57.49964059	0
25/01/2014 07:00	11.52	59.83292683	0
25/01/2014 07:30	11.2	60.51411798	0
25/01/2014 08:00	11.71	57.77752397	0
25/01/2014 08:30	12.81	52.52637132	0
25/01/2014 09:00	14.54	45.12250575	0
25/01/2014 09:30	16.73	39.2687744	0
25/01/2014 10:00	16.46	43.95418997	0
25/01/2014 10:30	17.46	42.00621892	0
25/01/2014 11:00	18.18	41.34201038	0
25/01/2014 11:30	18.73	43.08886386	0
25/01/2014 12:00	19.66	41.1877071	0
25/01/2014 12:30	19.85	40.53253833	0
25/01/2014 13:00	19.96	41.50057708	0
25/01/2014 13:30	20.52	40.95887565	0
25/01/2014 14:00	21.12	39.03574368	0
25/01/2014 14:30	21.59	37.88913479	0
25/01/2014 15:00	20.78	40.96029941	0
25/01/2014 15:30	20.17	42.8268852	0
25/01/2014 16:00	19.24	43.89129087	0
25/01/2014 16:30	18.46	48.43612167	0
25/01/2014 17:00	18	50.29096076	0
25/01/2014 17:30	17.62	50.6652768	0
25/01/2014 18:00	17.22	47.94111773	0
25/01/2014 18:30	16.87	45.58171823	0
25/01/2014 19:00	16.51	45.83760324	0
25/01/2014 19:30	16.05	46.10488254	0
25/01/2014 20:00	15	48.02543815	0
25/01/2014 20:30	12.98	54.01746418	0
25/01/2014 21:00	11.68	57.60093085	0
25/01/2014 21:30	10.38	62.48096208	0
25/01/2014 22:00	10.42	62.63096844	0
25/01/2014 22:30	10.67	62.14009882	0
25/01/2014 23:00	10.65	61.44325516	0
25/01/2014 23:30	10.2	62.67490943	0
26/01/2014 00:00	9.88	63.78665591	0
26/01/2014 00:30	9.8	64.21250402	0
26/01/2014 01:00	9.56	64.75300909	0
26/01/2014 01:30	9.01	65.3704978	0
26/01/2014 02:00	8.63	62.25006078	0
26/01/2014 02:30	8.5	57.84550414	0
26/01/2014 03:00	8.28	56.70390232	0
26/01/2014 03:30	8.15	54.34693478	0
26/01/2014 04:00	8.03	55.53681039	0
26/01/2014 04:30	7.884	55.15243745	0
26/01/2014 05:00	7.742	52.17901637	0
26/01/2014 05:30	7.453	51.76823447	0
26/01/2014 06:00	7.504	53.03435755	0
26/01/2014 06:30	7.289	51.76558508	0
26/01/2014 07:00	7.223	49.44444784	0
26/01/2014 07:30	6.771	49.98918579	0
26/01/2014 08:00	6.985	48.95951115	0
26/01/2014 08:30	9.67	40.96344959	0
26/01/2014 09:00	13.29	31.97020483	0
26/01/2014 09:30	15.87	24.67775709	0
26/01/2014 10:00	17.28	21.6996604	0
26/01/2014 10:30	17.5	21.4501397	0
26/01/2014 11:00	17.7	23.74867421	0
26/01/2014 11:30	17.58	26.81446587	0
26/01/2014 12:00	18.23	26.12191225	0
26/01/2014 12:30	18.41	26.86748149	0
26/01/2014 13:00	18.92	27.85336747	0
26/01/2014 13:30	18.96	27.37331461	0
26/01/2014 14:00	19.51	25.61401764	0
26/01/2014 14:30	19.95	23.55158052	0
26/01/2014 15:00	19.99	22.93701453	0
26/01/2014 15:30	19.96	21.82210096	0
26/01/2014 16:00	20.03	19.80682214	0
26/01/2014 16:30	19.96	20.92177853	0
26/01/2014 17:00	19.71	21.68391846	0
26/01/2014 17:30	18.49	23.02151493	0
26/01/2014 18:00	16.77	25.13529197	0
26/01/2014 18:30	14.43	29.01878335	0
26/01/2014 19:00	12.66	32.01839656	0
26/01/2014 19:30	11.4	35.23665756	0
26/01/2014 20:00	11.12	35.97280216	0
26/01/2014 20:30	10.55	37.5992917	0
26/01/2014 21:00	10.28	38.28344048	0
26/01/2014 21:30	9.89	39.1323475	0
26/01/2014 22:00	9.83	39.37254891	0
26/01/2014 22:30	9.82	39.39897883	0
26/01/2014 23:00	9.74	39.69400392	0
26/01/2014 23:30	9.39	40.97870566	0
27/01/2014 00:00	9.81	40.08526845	0
27/01/2014 00:30	10.04	39.55304415	0
27/01/2014 01:00	10.26	39.53513002	0
27/01/2014 01:30	10.7	38.62399453	0
27/01/2014 02:00	11	38.31755788	0
27/01/2014 02:30	11.48	35.9359192	0
27/01/2014 03:00	11.48	35.19801531	0
27/01/2014 03:30	11.15	37.63593888	0
27/01/2014 04:00	11.19	37.83703026	0
27/01/2014 04:30	11.34	36.19631107	0
27/01/2014 05:00	10.91	40.08026768	0
27/01/2014 05:30	10.91	41.38306797	0
27/01/2014 06:00	10.57	43.74202978	0
27/01/2014 06:30	10.29	41.3727943	0
27/01/2014 07:00	9.44	40.84098585	0
27/01/2014 07:30	9.28	38.8048036	0
27/01/2014 08:00	9.5	36.71824653	0
27/01/2014 08:30	10.78	33.23953555	0
27/01/2014 09:00	14.31	25.87291206	0
27/01/2014 09:30	17.07	18.75312849	0
27/01/2014 10:00	17.17	18.6858275	0
27/01/2014 10:30	17.27	18.8723827	0
27/01/2014 11:00	17.28	19.26605362	0
27/01/2014 11:30	17.78	19.15886999	0
27/01/2014 12:00	18.5	18.68739982	0
27/01/2014 12:30	19	18.79499658	0
27/01/2014 13:00	18.71	19.74094926	0
27/01/2014 13:30	19.02	20.49872732	0
27/01/2014 14:00	19.44	21.51926474	0
27/01/2014 14:30	19.78	21.76338877	0
27/01/2014 15:00	19.8	19.78793354	0
27/01/2014 15:30	19.71	19.11494017	0
27/01/2014 16:00	19.68	19.76127955	0
27/01/2014 16:30	19.58	21.24508026	0
27/01/2014 17:00	18.35	23.79315084	0
27/01/2014 17:30	17.1	25.38405221	0
27/01/2014 18:00	15.85	27.7633002	0
27/01/2014 18:30	14.57	31.04831702	0
27/01/2014 19:00	12.51	35.36873979	0
27/01/2014 19:30	11	38.69844811	0
27/01/2014 20:00	10.08	41.63423101	0
27/01/2014 20:30	9.79	44.76419725	0
27/01/2014 21:00	9.24	46.45152863	0
27/01/2014 21:30	8.45	48.45879346	0
27/01/2014 22:00	8.41	47.23071735	0
27/01/2014 22:30	7.737	47.54656343	0
27/01/2014 23:00	7.427	45.75348088	0
27/01/2014 23:30	7.66	44.17184787	0
28/01/2014 00:00	7.661	43.21486076	0
28/01/2014 00:30	7.568	42.72227921	0
28/01/2014 01:00	7.314	42.49433279	0
28/01/2014 01:30	7.218	41.79143794	0
28/01/2014 02:00	6.716	43.86822259	0
28/01/2014 02:30	6.789	44.15479579	0
28/01/2014 03:00	6.898	44.2271924	0
28/01/2014 03:30	6.535	44.83077835	0
28/01/2014 04:00	7.034	43.21849001	0
28/01/2014 04:30	6.258	46.53634087	0
28/01/2014 05:00	6.309	47.83820283	0
28/01/2014 05:30	5.95	50.32851054	0
28/01/2014 06:00	6.104	50.11340842	0
28/01/2014 06:30	6.039	50.6592505	0
28/01/2014 07:00	6.162	50.01855058	0
28/01/2014 07:30	6.004	50.675221	0
28/01/2014 08:00	6.502	50.09758103	0
28/01/2014 08:30	9.8	40.44232258	0
28/01/2014 09:00	13.28	31.79441052	0
28/01/2014 09:30	14.85	28.24244777	0
28/01/2014 10:00	16.65	25.90802978	0
28/01/2014 10:30	16.93	24.25938647	0
28/01/2014 11:00	17.57	22.84899231	0
28/01/2014 11:30	17.73	22.02828957	0
28/01/2014 12:00	18.07	22.23732502	0
28/01/2014 12:30	18.55	20.78208073	0
28/01/2014 13:00	18.58	19.57512242	0
28/01/2014 13:30	18.94	16.85561493	0
28/01/2014 14:00	19.14	15.74441403	0
28/01/2014 14:30	19.76	15.36613728	0
28/01/2014 15:00	19.65	14.46616718	0
28/01/2014 15:30	20.15	13.34699641	0
28/01/2014 16:00	20.58	12.70855819	0
28/01/2014 16:30	20.01	13.03569703	0
28/01/2014 17:00	18.9	13.46325317	0
28/01/2014 17:30	17.6	14.2101454	0
28/01/2014 18:00	16.14	16.73380043	0
28/01/2014 18:30	13.48	21.28827105	0
28/01/2014 19:00	11.47	24.588476	0
28/01/2014 19:30	10.39	27.13369655	0
28/01/2014 20:00	9.78	28.92618021	0
28/01/2014 20:30	8.55	31.42895935	0
28/01/2014 21:00	8.41	32.00085072	0
28/01/2014 21:30	8.63	31.88417747	0
28/01/2014 22:00	8.44	32.93092331	0
28/01/2014 22:30	8.12	34.11713165	0
28/01/2014 23:00	8.41	33.63262215	0
28/01/2014 23:30	7.996	33.56716574	0
29/01/2014 00:00	8.1	32.58966174	0
29/01/2014 00:30	7.945	32.09335865	0
29/01/2014 01:00	7.954	31.32561012	0
29/01/2014 01:30	7.534	32.91015116	0
29/01/2014 02:00	6.989	35.16125421	0
29/01/2014 02:30	6.72	36.73333918	0
29/01/2014 03:00	6.371	37.62763327	0
29/01/2014 03:30	6.269	37.57867911	0
29/01/2014 04:00	6.038	38.07706138	0
29/01/2014 04:30	6.351	37.15773715	0
29/01/2014 05:00	6.215	37.19234678	0
29/01/2014 05:30	6.073	37.77214914	0
29/01/2014 06:00	6.65	36.60404854	0
29/01/2014 06:30	7.205	34.15189971	0
29/01/2014 07:00	6.412	34.71501666	0
29/01/2014 07:30	5.663	37.65673424	0
29/01/2014 08:00	5.938	38.01941825	0
29/01/2014 08:30	9.95	29.41526461	0
29/01/2014 09:00	13.86	22.66215257	0
29/01/2014 09:30	14.74	22.06308829	0
29/01/2014 10:00	15.96	20.12520329	0
29/01/2014 10:30	16.21	19.53527826	0
29/01/2014 11:00	17.25	17.93113658	0
29/01/2014 11:30	18.03	17.21565162	0
29/01/2014 12:00	19.34	14.65845694	0
29/01/2014 12:30	20.29	13.10600241	0
29/01/2014 13:00	20.35	12.63902445	0
29/01/2014 13:30	20.96	12.01176297	0
29/01/2014 14:00	21.37	11.51687837	0
29/01/2014 14:30	21.56	10.49012411	0
29/01/2014 15:00	21.88	8.496355937	0
29/01/2014 15:30	22.08	8.01701014	0
29/01/2014 16:00	22.52	8.061858898	0
29/01/2014 16:30	22.34	8.002308112	0
29/01/2014 17:00	21.34	8.820907583	0
29/01/2014 17:30	19.49	9.975847189	0
29/01/2014 18:00	17.91	11.84015376	0
29/01/2014 18:30	15.61	13.70184776	0
29/01/2014 19:00	13.32	14.97307116	0
29/01/2014 19:30	12.17	16.21586759	0
29/01/2014 20:00	12.16	16.72040113	0
29/01/2014 20:30	11.88	17.96616871	0
29/01/2014 21:00	11.52	19.06116611	0
29/01/2014 21:30	11.18	19.64616638	0
29/01/2014 22:00	10.91	19.92518087	0
29/01/2014 22:30	10.32	20.80437553	0
29/01/2014 23:00	10.27	20.95400843	0
29/01/2014 23:30	10.1	21.6790677	0
30/01/2014 00:00	9.97	22.11349141	0
30/01/2014 00:30	9.89	22.39650077	0
30/01/2014 01:00	10.8	20.84356073	0
30/01/2014 01:30	11.31	19.92521837	0
30/01/2014 02:00	11.58	19.42545173	0
30/01/2014 02:30	10.07	21.72266318	0
30/01/2014 03:00	10.22	21.74639869	0
30/01/2014 03:30	9.84	22.63637695	0
30/01/2014 04:00	9.07	24.01385339	0
30/01/2014 04:30	8.98	24.33471502	0
30/01/2014 05:00	9.08	24.17091424	0
30/01/2014 05:30	9.09	24.58748038	0
30/01/2014 06:00	9.27	24.54733049	0
30/01/2014 06:30	9.54	24.27306763	0
30/01/2014 07:00	9.78	23.55417531	0
30/01/2014 07:30	10.07	22.69531974	0
30/01/2014 08:00	10.48	22.31820607	0
30/01/2014 08:30	14.21	17.83377142	0
30/01/2014 09:00	18.09	13.92302698	0
30/01/2014 09:30	20.81	11.91963949	0
30/01/2014 10:00	21.37	11.71341213	0
30/01/2014 10:30	20.27	12.07074455	0
30/01/2014 11:00	22.37	8.505451953	0
30/01/2014 11:30	23	9.112143938	0
30/01/2014 12:00	23.46	10.80123121	0
30/01/2014 12:30	24	11.46144297	0
30/01/2014 13:00	23.75	11.77097262	0
30/01/2014 13:30	23.92	11.31458136	0
30/01/2014 14:00	24.13	11.37240291	0
30/01/2014 14:30	24.45	11.87420302	0
30/01/2014 15:00	24.43	12.08438087	0
30/01/2014 15:30	24.22	12.46879735	0
30/01/2014 16:00	24.18	12.69764225	0
30/01/2014 16:30	23.59	12.64053302	0
30/01/2014 17:00	22.58	12.92510958	0
30/01/2014 17:30	21.9	13.20466663	0
30/01/2014 18:00	20.83	14.13970907	0
30/01/2014 18:30	19.64	14.78127068	0
30/01/2014 19:00	19.3	14.60565975	0
30/01/2014 19:30	19.08	14.49023116	0
30/01/2014 20:00	18.98	14.71758826	0
30/01/2014 20:30	18.62	14.95919885	0
30/01/2014 21:00	18.62	15.23881005	0
30/01/2014 21:30	18.54	16.0178444	0
30/01/2014 22:00	18.16	16.54799202	0
30/01/2014 22:30	17.82	16.56258016	0
30/01/2014 23:00	17.52	16.62910308	0
30/01/2014 23:30	17.62	16.27640626	0
31/01/2014 00:00	16.75	18.08894652	0
31/01/2014 00:30	16.85	18.49549623	0
31/01/2014 01:00	16.98	19.17040452	0
31/01/2014 01:30	17	19.61058182	0
31/01/2014 02:00	16.93	20.00881021	0
31/01/2014 02:30	16.83	20.24046547	0
31/01/2014 03:00	16.75	21.81159928	0
31/01/2014 03:30	16.83	23.00527132	0
31/01/2014 04:00	16.54	22.954812	0
31/01/2014 04:30	16.33	24.12533868	0
31/01/2014 05:00	16.37	23.84909157	0
31/01/2014 05:30	16.24	24.31827264	0
31/01/2014 06:00	16.48	25.12283286	0
31/01/2014 06:30	16.55	25.70154	0
31/01/2014 07:00	16.69	26.0001646	0
31/01/2014 07:30	16.66	25.416981	0
31/01/2014 08:00	16.58	26.6065771	0
31/01/2014 08:30	16.71	26.86076055	0
31/01/2014 09:00	16.95	25.16051507	0
31/01/2014 09:30	17.13	23.28853841	0
31/01/2014 10:00	17.57	22.60009261	0
31/01/2014 10:30	19.43	20.95667243	0
31/01/2014 11:00	19.66	19.43640473	0
31/01/2014 11:30	20.36	17.19017637	0
31/01/2014 12:00	20.61	16.72125209	0
31/01/2014 12:30	20.47	18.32016455	0
31/01/2014 13:00	19.97	19.10929757	0
31/01/2014 13:30	20.51	19.14526923	0
31/01/2014 14:00	20.42	19.66855002	0
31/01/2014 14:30	19.99	20.32664534	0
31/01/2014 15:00	20.16	20.19867363	0
31/01/2014 15:30	20.09	21.00929498	0
31/01/2014 16:00	19.5	22.806676	0
31/01/2014 16:30	18.65	25.30387625	0
31/01/2014 17:00	17.58	29.94862422	0
31/01/2014 17:30	16.89	32.32406777	0
31/01/2014 18:00	16.31	34.13127504	0
31/01/2014 18:30	15.91	34.51594002	0
31/01/2014 19:00	15.36	37.47260294	0
31/01/2014 19:30	14.7	41.01187151	0
31/01/2014 20:00	14.08	44.37051476	0
31/01/2014 20:30	13.67	47.61324817	0
31/01/2014 21:00	13.49	49.01519206	0
31/01/2014 21:30	13	52.07739038	0
31/01/2014 22:00	12.53	54.05072409	0
31/01/2014 22:30	11.79	58.19586184	0
31/01/2014 23:00	11.8	55.41211727	0
31/01/2014 23:30	11.5	56.89079511	0
01/02/2014 00:00	11.48	59.40126274	0
01/02/2014 00:30	11.56	59.30773492	0
01/02/2014 01:00	11.44	59.78078619	0
01/02/2014 01:30	11.32	61.00384098	0
01/02/2014 02:00	11.32	60.85468733	0
01/02/2014 02:30	11.28	60.34334177	0
01/02/2014 03:00	11.16	60.9764881	0
01/02/2014 03:30	10.96	62.78509734	0
01/02/2014 04:00	10.85	63.93868803	0
01/02/2014 04:30	10.71	65.00352171	0
01/02/2014 05:00	10.58	65.72597241	0
01/02/2014 05:30	10.52	65.51767133	0
01/02/2014 06:00	10.33	66.35427674	0
01/02/2014 06:30	9.32	73.30901446	0
01/02/2014 07:00	9.01	75.29358268	0
01/02/2014 07:30	9	75.51866967	0
01/02/2014 08:00	9.14	76.18874292	0
01/02/2014 08:30	9.43	75.0524826	0
01/02/2014 09:00	9.82	73.19308202	0
01/02/2014 09:30	10.94	66.46333493	0
01/02/2014 10:00	12.01	57.71331368	0
01/02/2014 10:30	12.31	54.41871939	0
01/02/2014 11:00	12.59	53.01525049	0
01/02/2014 11:30	12.51	51.63973899	0
01/02/2014 12:00	13.05	50.11058021	0
01/02/2014 12:30	12.35	50.8617455	0
01/02/2014 13:00	12.44	53.4707782	0
01/02/2014 13:30	13.75	40.75394946	0
01/02/2014 14:00	14.75	31.94105089	0
01/02/2014 14:30	14.58	32.2332481	0
01/02/2014 15:00	13.5	37.02824746	0
01/02/2014 15:30	14.27	29.99697159	0
01/02/2014 16:00	13.31	37.03183321	0
01/02/2014 16:30	12.4	43.19477591	0
01/02/2014 17:00	11.89	42.30036588	0
01/02/2014 17:30	11.37	42.51679255	0
01/02/2014 18:00	10.99	40.47744138	0
01/02/2014 18:30	11	35.65132621	0
01/02/2014 19:00	10.85	33.54665221	0
01/02/2014 19:30	10.41	36.2884292	0
01/02/2014 20:00	9.34	44.35181959	0
01/02/2014 20:30	8.95	45.09747056	0
01/02/2014 21:00	8.68	45.66182841	0
01/02/2014 21:30	8.49	46.25370695	0
01/02/2014 22:00	8.32	46.60815359	0
01/02/2014 22:30	7.977	47.89515628	0
01/02/2014 23:00	7.691	48.17211591	0
01/02/2014 23:30	7.67	42.71161509	0
02/02/2014 00:00	6.355	43.30394248	0
02/02/2014 00:30	4.466	48.90968112	0
02/02/2014 01:00	3.941	51.6119428	0
02/02/2014 01:30	4.249	50.38515505	0
02/02/2014 02:00	3.817	50.57013721	0
02/02/2014 02:30	2.766	51.12215464	0
02/02/2014 03:00	2.036	52.5823672	0
02/02/2014 03:30	2.053	51.24784946	0
02/02/2014 04:00	2.338	50.07651311	0
02/02/2014 04:30	2.499	47.86378496	0
02/02/2014 05:00	2.08	47.48541219	0
02/02/2014 05:30	1.744	46.90989212	0
02/02/2014 06:00	1.541	44.96221518	0
02/02/2014 06:30	1.303	44.54649659	0
02/02/2014 07:00	1.13	44.50171055	0
02/02/2014 07:30	1.064	45.62344457	0
02/02/2014 08:00	1.757	46.14516044	0
02/02/2014 08:30	5.656	36.03223224	0
02/02/2014 09:00	8.71	29.57997562	0
02/02/2014 09:30	9.66	28.32710215	0
02/02/2014 10:00	9.63	27.79988784	0
02/02/2014 10:30	10.08	26.97314966	0
02/02/2014 11:00	10.51	27.94033562	0
02/02/2014 11:30	11.28	26.99373777	0
02/02/2014 12:00	11.96	25.73507999	0
02/02/2014 12:30	12.34	26.00535655	0
02/02/2014 13:00	12.32	26.45845134	0
02/02/2014 13:30	12.75	26.12911123	0
02/02/2014 14:00	13.37	25.22143774	0
02/02/2014 14:30	13.32	24.7807597	0
02/02/2014 15:00	13.82	23.10087007	0
02/02/2014 15:30	14.1	22.12542777	0
02/02/2014 16:00	13.9	21.65891764	0
02/02/2014 16:30	13.39	21.93422636	0
02/02/2014 17:00	13.21	21.46897779	0
02/02/2014 17:30	12.69	20.78127047	0
02/02/2014 18:00	12.18	21.70086773	0
02/02/2014 18:30	10.97	26.94453515	0
02/02/2014 19:00	9.75	29.48137734	0
02/02/2014 19:30	8.39	31.95355125	0
02/02/2014 20:00	7.806	33.0601418	0
02/02/2014 20:30	6.686	35.59549445	0
02/02/2014 21:00	5.935	37.70505423	0
02/02/2014 21:30	5.678	38.38301609	0
02/02/2014 22:00	5.218	39.29208124	0
02/02/2014 22:30	5.132	39.07397732	0
02/02/2014 23:00	4.888	38.70529715	0
02/02/2014 23:30	3.812	41.11829623	0
03/02/2014 00:00	3.61	41.96127786	0
03/02/2014 00:30	3.459	41.64489516	0
03/02/2014 01:00	3.125	42.37980026	0
03/02/2014 01:30	3.124	41.46712712	0
03/02/2014 02:00	2.956	41.17006189	0
03/02/2014 02:30	2.445	42.00801597	0
03/02/2014 03:00	1.676	43.94832348	0
03/02/2014 03:30	1.612	44.44210402	0
03/02/2014 04:00	2.389	42.31395124	0
03/02/2014 04:30	2.495	41.85855465	0
03/02/2014 05:00	2.614	40.96266821	0
03/02/2014 05:30	1.908	42.2248533	0
03/02/2014 06:00	2.823	39.02178559	0
03/02/2014 06:30	3.061	38.76207528	0
03/02/2014 07:00	3.831	36.83250358	0
03/02/2014 07:30	4.592	34.3250617	0
03/02/2014 08:00	5.047	33.93599276	0
03/02/2014 08:30	5.926	32.46161734	0
03/02/2014 09:00	7.483	30.32131254	0
03/02/2014 09:30	9.35	26.79734099	0
03/02/2014 10:00	10.18	24.94261351	0
03/02/2014 10:30	11.44	22.3438087	0
03/02/2014 11:00	12.08	21.41874683	0
03/02/2014 11:30	13.13	18.00662373	0
03/02/2014 12:00	13.49	15.90730507	0
03/02/2014 12:30	13.88	16.45443488	0
03/02/2014 13:00	13.94	16.7044392	0
03/02/2014 13:30	13.88	16.45443488	0
03/02/2014 14:00	12.96	19.01119795	0
03/02/2014 14:30	12.41	21.09740213	0
03/02/2014 15:00	12.24	20.91352835	0
03/02/2014 15:30	12.01	22.44406643	0
03/02/2014 16:00	11.47	24.07160112	0
03/02/2014 16:30	10.07	30.39551751	0
03/02/2014 17:00	9.06	35.74148042	0
03/02/2014 17:30	7.075	55.90699173	0
03/02/2014 18:00	5.329	75.62616947	0.254
03/02/2014 18:30	4.391	86.73122032	1.016
03/02/2014 19:00	3.964	90.2363827	0.254
03/02/2014 19:30	3.49	91.26525307	0.508
03/02/2014 20:00	3.383	91.18782138	0.254
03/02/2014 20:30	3.623	90.79059634	0
03/02/2014 21:00	3.57	88.84960571	0
03/02/2014 21:30	3.255	87.48167324	0
03/02/2014 22:00	2.877	86.13151307	0
03/02/2014 22:30	1.999	87.7278843	0
03/02/2014 23:00	1.431	87.6858198	0
03/02/2014 23:30	1.935	85.42558517	0
04/02/2014 00:00	1.601	83.85049492	0
04/02/2014 00:30	1.269	84.98019161	0
04/02/2014 01:00	0.56	88.03004574	0
04/02/2014 01:30	1.137	86.69686334	0
04/02/2014 02:00	0.988	86.87161624	0
04/02/2014 02:30	1.204	85.52901801	0
04/02/2014 03:00	1.056	83.56487814	0
04/02/2014 03:30	0.668	82.50925142	0
04/02/2014 04:00	0.823	79.58446065	0
04/02/2014 04:30	1.109	75.9941559	0
04/02/2014 05:00	1.127	73.78319755	0
04/02/2014 05:30	1.029	72.78696822	0
04/02/2014 06:00	0.801	73.06852307	0
04/02/2014 06:30	0.256	74.24382802	0
04/02/2014 07:00	-0.426	79.88233919	0
04/02/2014 07:30	-0.428	81.07637298	0
04/02/2014 08:00	0.386	78.64073324	0
04/02/2014 08:30	3.024	70.21861196	0
04/02/2014 09:00	5.747	62.25130716	0
04/02/2014 09:30	8.1	48.42157127	0
04/02/2014 10:00	8.98	47.27389083	0
04/02/2014 10:30	8.86	50.56067655	0
04/02/2014 11:00	9.62	46.36429924	0
04/02/2014 11:30	9.89	41.83961683	0
04/02/2014 12:00	10.27	37.50927463	0
04/02/2014 12:30	10.8	36.59202883	0
04/02/2014 13:00	10.66	38.02579772	0
04/02/2014 13:30	11.11	36.75293287	0
04/02/2014 14:00	11.4	35.53338731	0
04/02/2014 14:30	11.53	34.34623339	0
04/02/2014 15:00	12.02	33.46590028	0
04/02/2014 15:30	11.9	32.6552951	0
04/02/2014 16:00	12.43	31.60453623	0
04/02/2014 16:30	13.38	29.5035203	0
04/02/2014 17:00	12.84	29.82120536	0
04/02/2014 17:30	11.55	32.83181536	0
04/02/2014 18:00	10.61	34.86912404	0
04/02/2014 18:30	8.99	40.35614061	0
04/02/2014 19:00	6.946	48.58990982	0
04/02/2014 19:30	5.501	56.68156163	0
04/02/2014 20:00	4.858	59.395479	0
04/02/2014 20:30	4.428	61.56870004	0
04/02/2014 21:00	4.159	63.22900043	0
04/02/2014 21:30	4.258	61.82469394	0
04/02/2014 22:00	3.982	62.78999299	0
04/02/2014 22:30	3.682	64.00605688	0
04/02/2014 23:00	3.757	63.16794784	0
04/02/2014 23:30	3.678	63.14363841	0
05/02/2014 00:00	3.68	62.38012838	0
05/02/2014 00:30	3.963	60.03854162	0
05/02/2014 01:00	3.862	59.22555086	0
05/02/2014 01:30	4.01	58.73435949	0
05/02/2014 02:00	4.177	59.38440129	0
05/02/2014 02:30	5.057	55.72125692	0
05/02/2014 03:00	5.769	53.13718135	0
05/02/2014 03:30	5.798	55.09090031	0
05/02/2014 04:00	5.67	55.69176038	0
05/02/2014 04:30	5.839	55.15079092	0
05/02/2014 05:00	5.774	55.29130228	0
05/02/2014 05:30	6.822	51.32978318	0
05/02/2014 06:00	7.664	46.63959755	0
05/02/2014 06:30	6.101	58.51317542	0
05/02/2014 07:00	5.161	63.14024746	0
05/02/2014 07:30	5.397	58.20811416	0
05/02/2014 08:00	4.724	58.31843896	0
05/02/2014 08:30	8.17	45.98005665	0
05/02/2014 09:00	9.29	41.85361784	0
05/02/2014 09:30	9.71	41.26870064	0
05/02/2014 10:00	10.41	40.09158335	0
05/02/2014 10:30	10.96	39.94720913	0
05/02/2014 11:00	11.39	39.71390977	0
05/02/2014 11:30	11.43	39.83090839	0
05/02/2014 12:00	12.64	35.13659102	0
05/02/2014 12:30	13.2	32.88349237	0
05/02/2014 13:00	13.81	31.8555938	0
05/02/2014 13:30	14.7	28.39743289	0
05/02/2014 14:00	15.02	25.82657788	0
05/02/2014 14:30	15.08	25.02699007	0
05/02/2014 15:00	13.72	28.09296271	0
05/02/2014 15:30	14.08	26.4480628	0
05/02/2014 16:00	14.82	26.45810389	0
05/02/2014 16:30	13.54	29.58418274	0
05/02/2014 17:00	13.53	30.18391862	0
05/02/2014 17:30	12.3	32.92436738	0
05/02/2014 18:00	11.22	36.03509525	0
05/02/2014 18:30	9.93	39.92752661	0
05/02/2014 19:00	8.26	44.87532557	0
05/02/2014 19:30	7.601	47.31969528	0
05/02/2014 20:00	7.185	48.88352825	0
05/02/2014 20:30	6.155	52.89932878	0
05/02/2014 21:00	5.179	56.94743294	0
05/02/2014 21:30	4.805	58.45383079	0
05/02/2014 22:00	4.346	60.48383669	0
05/02/2014 22:30	4.008	61.69204803	0
05/02/2014 23:00	3.899	62.0435069	0
05/02/2014 23:30	3.583	63.56856799	0
06/02/2014 00:00	3.633	63.21833953	0
06/02/2014 00:30	3.535	63.02211948	0
06/02/2014 01:00	3.32	63.34263532	0
06/02/2014 01:30	2.987	64.45924745	0
06/02/2014 02:00	2.998	64.27695612	0
06/02/2014 02:30	2.655	65.18696484	0
06/02/2014 03:00	2.887	63.98738249	0
06/02/2014 03:30	3.206	63.07575427	0
06/02/2014 04:00	3.158	63.6821583	0
06/02/2014 04:30	3.06	64.52043753	0
06/02/2014 05:00	3.21	64.22802775	0
06/02/2014 05:30	3.395	62.87903914	0
06/02/2014 06:00	3.615	61.52990626	0
06/02/2014 06:30	4.562	58.03800618	0
06/02/2014 07:00	4.607	57.97318995	0
06/02/2014 07:30	4.279	60.04555534	0
06/02/2014 08:00	4.168	61.36625435	0
06/02/2014 08:30	5.544	56.73316259	0
06/02/2014 09:00	8.29	46.24626613	0
06/02/2014 09:30	8.89	46.15829001	0
06/02/2014 10:00	8.67	47.3850923	0
06/02/2014 10:30	10.38	39.69565571	0
06/02/2014 11:00	10.9	36.73274143	0
06/02/2014 11:30	10.88	37.39595833	0
06/02/2014 12:00	12.45	32.53207092	0
06/02/2014 12:30	12.14	32.77844759	0
06/02/2014 13:00	11.74	33.36480695	0
06/02/2014 13:30	11.66	34.12503722	0
06/02/2014 14:00	11.83	34.82540057	0
06/02/2014 14:30	11.5	37.14114085	0
06/02/2014 15:00	11.41	36.91838509	0
06/02/2014 15:30	11.88	35.28555535	0
06/02/2014 16:00	12.16	34.14630442	0
06/02/2014 16:30	13.08	30.88414529	0
06/02/2014 17:00	12.98	30.81937003	0
06/02/2014 17:30	12.04	32.2840419	0
06/02/2014 18:00	11.46	34.80133388	0
06/02/2014 18:30	10.85	37.39374535	0
06/02/2014 19:00	10.22	40.0422618	0
06/02/2014 19:30	9.74	42.51153238	0
06/02/2014 20:00	9.46	44.50154195	0
06/02/2014 20:30	9.07	46.55393238	0
06/02/2014 21:00	8.73	48.61228326	0
06/02/2014 21:30	8.54	48.16385318	0
06/02/2014 22:00	9.44	43.12402233	0
06/02/2014 22:30	9.24	50.65102107	0
06/02/2014 23:00	8.13	63.56808047	0.254
06/02/2014 23:30	7.083	73.93934268	0
07/02/2014 00:00	6.903	74.05509676	0
07/02/2014 00:30	7.268	70.85142272	0
07/02/2014 01:00	7.885	66.70453356	0
07/02/2014 01:30	8.58	61.02752834	0
07/02/2014 02:00	8.61	60.00923868	0
07/02/2014 02:30	8.43	61.10841757	0
07/02/2014 03:00	7.88	64.28374061	0
07/02/2014 03:30	7.212	68.56615183	0
07/02/2014 04:00	7.24	68.23832331	0
07/02/2014 04:30	8.03	62.51379662	0
07/02/2014 05:00	8.48	58.55560832	0
07/02/2014 05:30	8.4	58.96509302	0
07/02/2014 06:00	7.469	62.05392462	0
07/02/2014 06:30	6.734	64.04353901	0
07/02/2014 07:00	6.596	66.29701106	0
07/02/2014 07:30	5.963	69.47446802	0
07/02/2014 08:00	6.115	67.79261116	0
07/02/2014 08:30	10.17	52.41455015	0
07/02/2014 09:00	11.63	46.10183441	0
07/02/2014 09:30	12.25	42.64114081	0
07/02/2014 10:00	12.98	41.11477781	0
07/02/2014 10:30	13.25	39.93586356	0
07/02/2014 11:00	13.47	39.94962158	0
07/02/2014 11:30	14.15	37.47911234	0
07/02/2014 12:00	14.57	36.59481249	0
07/02/2014 12:30	15.01	34.45761144	0
07/02/2014 13:00	15.22	33.87966993	0
07/02/2014 13:30	15.78	31.62487169	0
07/02/2014 14:00	16.24	29.89685189	0
07/02/2014 14:30	16.53	29.2434706	0
07/02/2014 15:00	16.59	29.44990917	0
07/02/2014 15:30	16.71	28.12232269	0
07/02/2014 16:00	16.49	26.49279332	0
07/02/2014 16:30	17.27	25.61976684	0
07/02/2014 17:00	17.24	25.10930856	0
07/02/2014 17:30	15.48	28.0310234	0
07/02/2014 18:00	14.12	30.53821238	0
07/02/2014 18:30	13.04	33.09594831	0
07/02/2014 19:00	11.82	36.21925232	0
07/02/2014 19:30	10.38	40.09261227	0
07/02/2014 20:00	8.88	45.13575907	0
07/02/2014 20:30	7.954	49.09237408	0
07/02/2014 21:00	7.758	50.32149024	0
07/02/2014 21:30	7.656	52.10457585	0
07/02/2014 22:00	7.22	53.28906925	0
07/02/2014 22:30	6.984	53.75923668	0
07/02/2014 23:00	6.775	54.6384539	0
07/02/2014 23:30	7.024	54.01038699	0
08/02/2014 00:00	6.752	55.33416489	0
08/02/2014 00:30	6.524	56.2099018	0
08/02/2014 01:00	6.76	55.30371576	0
08/02/2014 01:30	6.513	55.83968006	0
08/02/2014 02:00	6.29	56.39113043	0
08/02/2014 02:30	6.083	57.31016127	0
08/02/2014 03:00	6.352	56.77644284	0
08/02/2014 03:30	6.33	56.54916139	0
08/02/2014 04:00	5.702	59.06167999	0
08/02/2014 04:30	5.563	59.41406466	0
08/02/2014 05:00	5.367	60.1176384	0
08/02/2014 05:30	5.685	59.67790972	0
08/02/2014 06:00	5.51	60.40776702	0
08/02/2014 06:30	5.046	61.93465174	0
08/02/2014 07:00	4.534	63.12628281	0
08/02/2014 07:30	4.512	63.6981578	0
08/02/2014 08:00	5.951	59.66037068	0
08/02/2014 08:30	9.23	48.71266509	0
08/02/2014 09:00	13.1	36.68090126	0
08/02/2014 09:30	13.21	37.01093717	0
08/02/2014 10:00	13.55	35.23314105	0
08/02/2014 10:30	14.55	33.08053713	0
08/02/2014 11:00	15.41	30.49886082	0
08/02/2014 11:30	16.43	27.07573417	0
08/02/2014 12:00	17	24.2551933	0
08/02/2014 12:30	18.43	16.31723036	0
08/02/2014 13:00	18.53	12.98164301	0
08/02/2014 13:30	18.94	12.79016851	0
08/02/2014 14:00	18.97	12.99421302	0
08/02/2014 14:30	19.44	17.75560732	0
08/02/2014 15:00	19.79	18.89034988	0
08/02/2014 15:30	19.5	18.39532668	0
08/02/2014 16:00	19.39	18.83247293	0
08/02/2014 16:30	20.56	16.07054013	0
08/02/2014 17:00	20.4	16.10473646	0
08/02/2014 17:30	19.23	19.29010377	0
08/02/2014 18:00	17.62	21.98307309	0
08/02/2014 18:30	15.61	24.86631631	0
08/02/2014 19:00	13.67	28.7596801	0
08/02/2014 19:30	12.29	31.61700018	0
08/02/2014 20:00	10.99	34.30291643	0
08/02/2014 20:30	10.61	36.43276189	0
08/02/2014 21:00	10.6	37.78704345	0
08/02/2014 21:30	10.56	38.35864779	0
08/02/2014 22:00	9.97	40.06540325	0
08/02/2014 22:30	9.41	42.1097454	0
08/02/2014 23:00	9.41	42.53338469	0
08/02/2014 23:30	9.21	43.45400453	0
09/02/2014 00:00	9.41	43.04175184	0
09/02/2014 00:30	9.24	43.70900295	0
09/02/2014 01:00	9.04	44.38975657	0
09/02/2014 01:30	8.92	44.66355558	0
09/02/2014 02:00	9.32	43.21822132	0
09/02/2014 02:30	8.82	44.43760612	0
09/02/2014 03:00	8.72	44.11800815	0
09/02/2014 03:30	7.869	46.83818742	0
09/02/2014 04:00	7.676	47.64968544	0
09/02/2014 04:30	8.04	46.853435	0
09/02/2014 05:00	8.38	45.96442651	0
09/02/2014 05:30	8.77	44.49974268	0
09/02/2014 06:00	9.25	44.19342066	0
09/02/2014 06:30	8.3	51.78621131	0
09/02/2014 07:00	8.16	51.91259523	0
09/02/2014 07:30	8.03	55.44378391	0
09/02/2014 08:00	8.62	55.76810367	0
09/02/2014 08:30	13.2	42.17522068	0
09/02/2014 09:00	16.98	32.14013912	0
09/02/2014 09:30	18.38	27.95882086	0
09/02/2014 10:00	18.59	26.893116	0
09/02/2014 10:30	19.89	25.74915278	0
09/02/2014 11:00	20.45	25.24731714	0
09/02/2014 11:30	21.42	24.53080207	0
09/02/2014 12:00	22.5	24.47178724	0
09/02/2014 12:30	22.71	24.7415845	0
09/02/2014 13:00	22.52	24.95511777	0
09/02/2014 13:30	22.83	24.4184925	0
09/02/2014 14:00	23.77	22.42631313	0
09/02/2014 14:30	24.29	21.27622536	0
09/02/2014 15:00	24.29	20.25523002	0
09/02/2014 15:30	24.08	20.94537268	0
09/02/2014 16:00	23.9	18.98144679	0
09/02/2014 16:30	23.91	17.48748731	0
09/02/2014 17:00	23.23	16.88454607	0
09/02/2014 17:30	22.32	17.95291411	0
09/02/2014 18:00	20.79	20.48791852	0
09/02/2014 18:30	18.83	23.68691537	0
09/02/2014 19:00	16.47	27.43387667	0
09/02/2014 19:30	14.84	30.27504525	0
09/02/2014 20:00	13.7	32.7858946	0
09/02/2014 20:30	12.84	35.01630222	0
09/02/2014 21:00	12.53	36.01086459	0
09/02/2014 21:30	12.04	38.18619053	0
09/02/2014 22:00	11.71	40.04454806	0
09/02/2014 22:30	11.94	40.01361622	0
09/02/2014 23:00	11.6	41.14214562	0
09/02/2014 23:30	11.49	41.44274886	0
10/02/2014 00:00	11.29	42.14508222	0
10/02/2014 00:30	10.6	44.20223509	0
10/02/2014 01:00	10.27	44.94714785	0
10/02/2014 01:30	10.18	45.54038467	0
10/02/2014 02:00	10.36	44.75707304	0
10/02/2014 02:30	10.42	44.49886759	0
10/02/2014 03:00	10.66	43.79200475	0
10/02/2014 03:30	10.37	45.04495697	0
10/02/2014 04:00	10.31	45.38545835	0
10/02/2014 04:30	10.18	45.70130475	0
10/02/2014 05:00	10.48	44.39982338	0
10/02/2014 05:30	10.45	43.4615619	0
10/02/2014 06:00	9.97	43.98218401	0
10/02/2014 06:30	9.71	44.34101839	0
10/02/2014 07:00	9.48	44.69467322	0
10/02/2014 07:30	9.56	43.61601649	0
10/02/2014 08:00	10.38	40.09261227	0
10/02/2014 08:30	14.25	30.46669094	0
10/02/2014 09:00	17.96	22.58593011	0
10/02/2014 09:30	19.6	18.41293016	0
10/02/2014 10:00	19.88	17.27727372	0
10/02/2014 10:30	20.49	15.5176768	0
10/02/2014 11:00	21.34	14.37335387	0
10/02/2014 11:30	22.1	13.87171457	0
10/02/2014 12:00	23.08	13.46056882	0
10/02/2014 12:30	22.83	14.34901106	0
10/02/2014 13:00	22.84	14.62784908	0
10/02/2014 13:30	22.83	14.20516132	0
10/02/2014 14:00	23.18	13.80199008	0
10/02/2014 14:30	23.09	14.62067287	0
10/02/2014 15:00	23.18	15.10472894	0
10/02/2014 15:30	23.27	14.9528331	0
10/02/2014 16:00	23.07	16.30422561	0
10/02/2014 16:30	23.36	16.26500076	0
10/02/2014 17:00	22.78	17.53075866	0
10/02/2014 17:30	21.64	19.37003316	0
10/02/2014 18:00	20.25	21.22361188	0
10/02/2014 18:30	18.32	23.98041424	0
10/02/2014 19:00	17.04	26.81908115	0
10/02/2014 19:30	15.74	31.53817195	0
10/02/2014 20:00	14.3	34.72405546	0
10/02/2014 20:30	12.82	38.10228107	0
10/02/2014 21:00	12.12	40.53191925	0
10/02/2014 21:30	11.55	42.60056579	0
10/02/2014 22:00	10.58	45.67132529	0
10/02/2014 22:30	10.32	46.55078663	0
10/02/2014 23:00	9.89	47.99250166	0
10/02/2014 23:30	9.12	50.71709467	0
11/02/2014 00:00	9.1	51.21819026	0
11/02/2014 00:30	9.01	51.79153953	0
11/02/2014 01:00	8.97	52.19353297	0
11/02/2014 01:30	8.39	54.10317199	0
11/02/2014 02:00	8.17	55.01020805	0
11/02/2014 02:30	7.872	56.23194317	0
11/02/2014 03:00	8.1	55.82831258	0
11/02/2014 03:30	8.21	55.96350816	0
11/02/2014 04:00	8.08	56.83145882	0
11/02/2014 04:30	8.13	56.82321147	0
11/02/2014 05:00	7.961	57.57425418	0
11/02/2014 05:30	8.02	57.71570684	0
11/02/2014 06:00	7.832	58.45991431	0
11/02/2014 06:30	7.637	59.8165243	0
11/02/2014 07:00	7.559	60.23225215	0
11/02/2014 07:30	7.586	60.21709341	0
11/02/2014 08:00	8.53	57.0984949	0
11/02/2014 08:30	12.32	45.58672487	0
11/02/2014 09:00	15.98	34.9125637	0
11/02/2014 09:30	16.83	32.60384257	0
11/02/2014 10:00	17.27	31.75836444	0
11/02/2014 10:30	17.66	31.28285574	0
11/02/2014 11:00	17.71	31.03639264	0
11/02/2014 11:30	18.07	29.81055718	0
11/02/2014 12:00	18.86	27.26929516	0
11/02/2014 12:30	19.5	24.70355621	0
11/02/2014 13:00	19.74	21.77398403	0
11/02/2014 13:30	20.23	18.21416158	0
11/02/2014 14:00	20.4	17.77362107	0
11/02/2014 14:30	20.46	17.04286127	0
11/02/2014 15:00	20.42	17.00162798	0
11/02/2014 15:30	20.37	17.59756293	0
11/02/2014 16:00	20.58	16.91723655	0
11/02/2014 16:30	21.1	15.98514816	0
11/02/2014 17:00	21.21	15.20283473	0
11/02/2014 17:30	19.88	18.09589766	0
11/02/2014 18:00	18.52	19.60189797	0
[truncated: 32,944 more rows]
