# Supplementary material for: Breakfast Canyon Discovered in Honeybee Hive Weight Curves
Source: Insects. 2018 Dec 1;9(4):176. doi: 10.3390/insects9040176 (PMC6316558; doi:10.3390/insects9040176)
Supplement: Supplementary file 1 [file insects-09-00176-s001.zip › insects-377515-SI/File S2/read-me.txt]

The R scripts found in this folder, together with the text files in the input sub-folder, will generate all figures, tables and statistics found in the manuscript 'Breakfast Canyon discovered in honey bee hive weight curves' by Niels Holst & William G. Meikle.

All the scripts are managed by one main script '0-all-steps.R':

(A) Open '0-all-steps.R' in a text editor. 

(B) Run lines 1-13. Install any missing packages. Repeat step (B) until all packages get loaded correctly.

(C) Edit line 23 to correspond to the folder where this file resides. Run lines 1-23. Repeat step (C) until setwd(...) executes without error.

(D) Run lines 1-44. This should pass without errors.

(E) Run the whole script. It takes 3-4 hours to complete.

(F) Find figures and tables in the 'output' sub-folder created by the script.

All R scripts starting with an underscore in the file name are supplementary and not documented.

Niels Holst
niels.holst@agro.au.dk
November 2018
