# Supplementary material for: Breakfast Canyon Discovered in Honeybee Hive Weight Curves
Source: Insects. 2018 Dec 1;9(4):176. doi: 10.3390/insects9040176 (PMC6316558; doi:10.3390/insects9040176)
Supplement: Supplementary file 1 [file insects-09-00176-s001.zip › insects-377515-SI/File S2/_analyse-night-loss.R]

#
# Main
#

load("output/WD_canyons.Rdata")

Mall = WD_canyons[c("Date", "Hive", "WeightGainPrev", "NightSlope")]
Mall$WeightGainPrev = round(Mall$WeightGainPrev, 3)
Mall$NightSlope = round(-Mall$NightSlope, 3)

M = Mall[complete.cases(Mall),]
M = subset(M, WeightGainPrev < -1)
M = M[order(M$Date), ]

M = subset(Mall, Date %in% unique(M$Date))
M[order(M$Date), ]
