# Supplementary material for: Breakfast Canyon Discovered in Honeybee Hive Weight Curves
Source: Insects. 2018 Dec 1;9(4):176. doi: 10.3390/insects9040176 (PMC6316558; doi:10.3390/insects9040176)
Supplement: Supplementary file 1 [file insects-09-00176-s001.zip › insects-377515-SI/File S2/_canyon-timing-analysis.R]

load("output/WD_canyons.Rdata")

grid.arrange(
  ggplot(WD_canyons, aes(x=CanyonHourBegin-Sunrise, y=CanyonHourEnd-Sunrise, size=CanyonDepth)) +
    geom_point(colour="blue", alpha=0.2) +
    geom_hline(yintercept=0, colour="red") +
    geom_vline(xintercept=0, colour="red")
  ,
  ggplot(WD_canyons, aes(x=CanyonHourBegin-Sunrise, y=CanyonHourEnd-Sunrise, size=-CanyonSlope)) +
    geom_point(colour="forestgreen", alpha=0.2) +
    geom_hline(yintercept=0, colour="red") +
    geom_vline(xintercept=0, colour="red"),
    ncol=2
)
